# Supplementary material for: Regional importation and asymmetric within-country spread of SARS-CoV-2 variants of concern in the Netherlands
Source: eLife. 2022 Sep 13;11:e78770. doi: 10.7554/eLife.78770 (PMC9470152; doi:10.7554/eLife.78770)
Supplement: Supplementary file 1. [file elife-78770-supp1.txt]

EPI_ISL_723200,EPI_ISL_723202,EPI_ISL_723203,EPI_ISL_723204,EPI_ISL_723205,EPI_ISL_723206,EPI_ISL_723207,EPI_ISL_723208,EPI_ISL_723209,EPI_ISL_723210,EPI_ISL_723211,EPI_ISL_723213,EPI_ISL_723214,EPI_ISL_723215,EPI_ISL_723216,EPI_ISL_723217,EPI_ISL_723226,EPI_ISL_723227,EPI_ISL_723231,EPI_ISL_723232,EPI_ISL_723233,EPI_ISL_723234,EPI_ISL_723235,EPI_ISL_723192,EPI_ISL_723236,EPI_ISL_723237,EPI_ISL_723238,EPI_ISL_723239,EPI_ISL_723240,EPI_ISL_723241,EPI_ISL_723242,EPI_ISL_723243,EPI_ISL_723244,EPI_ISL_723245,EPI_ISL_723246,EPI_ISL_723247,EPI_ISL_723248,EPI_ISL_728564,EPI_ISL_723249,EPI_ISL_723250,EPI_ISL_723160,EPI_ISL_723251,EPI_ISL_723253,EPI_ISL_723254,EPI_ISL_723255,EPI_ISL_723256,EPI_ISL_723257,EPI_ISL_723258,EPI_ISL_723259,EPI_ISL_723260,EPI_ISL_723261,EPI_ISL_728565,EPI_ISL_723262,EPI_ISL_723263,EPI_ISL_723264,EPI_ISL_723265,EPI_ISL_723266,EPI_ISL_723267,EPI_ISL_723268,EPI_ISL_723269,EPI_ISL_723270,EPI_ISL_723271,EPI_ISL_723272,EPI_ISL_723273,EPI_ISL_723274,EPI_ISL_723275,EPI_ISL_723276,EPI_ISL_723164,EPI_ISL_723280,EPI_ISL_723281,EPI_ISL_723282,EPI_ISL_723283,EPI_ISL_723284,EPI_ISL_723285,EPI_ISL_723286,EPI_ISL_723287,EPI_ISL_723288,EPI_ISL_723156,EPI_ISL_723289,EPI_ISL_723290,EPI_ISL_723291,EPI_ISL_723292,EPI_ISL_723293,EPI_ISL_723294,EPI_ISL_723295,EPI_ISL_723296,EPI_ISL_723297,EPI_ISL_723298,EPI_ISL_723299,EPI_ISL_723300,EPI_ISL_723199,EPI_ISL_723301,EPI_ISL_723302,EPI_ISL_723303,EPI_ISL_723166,EPI_ISL_723193,EPI_ISL_723304,EPI_ISL_723305,EPI_ISL_723306,EPI_ISL_723307,EPI_ISL_723308,EPI_ISL_723309,EPI_ISL_723310,EPI_ISL_723311,EPI_ISL_723312,EPI_ISL_723313,EPI_ISL_723314,EPI_ISL_723315,EPI_ISL_723318,EPI_ISL_723319,EPI_ISL_723320,EPI_ISL_723321,EPI_ISL_723322,EPI_ISL_723324,EPI_ISL_723326,EPI_ISL_723327,EPI_ISL_723328,EPI_ISL_723329,EPI_ISL_723330,EPI_ISL_723331,EPI_ISL_723169,EPI_ISL_723332,EPI_ISL_723333,EPI_ISL_723334,EPI_ISL_723335,EPI_ISL_723336,EPI_ISL_723337,EPI_ISL_723338,EPI_ISL_723339,EPI_ISL_723155,EPI_ISL_723340,EPI_ISL_723341,EPI_ISL_723342,EPI_ISL_723343,EPI_ISL_723344,EPI_ISL_723345,EPI_ISL_723346,EPI_ISL_723347,EPI_ISL_723348,EPI_ISL_723349,EPI_ISL_723350,EPI_ISL_723351,EPI_ISL_723352,EPI_ISL_723353,EPI_ISL_723354,EPI_ISL_723355,EPI_ISL_723201,EPI_ISL_723356,EPI_ISL_723357,EPI_ISL_723358,EPI_ISL_723359,EPI_ISL_723360,EPI_ISL_723361,EPI_ISL_723362,EPI_ISL_723363,EPI_ISL_723364,EPI_ISL_723365,EPI_ISL_723366,EPI_ISL_723367,EPI_ISL_723368,EPI_ISL_723369,EPI_ISL_723370,EPI_ISL_723371,EPI_ISL_723372,EPI_ISL_723373,EPI_ISL_723194,EPI_ISL_723374,EPI_ISL_723375,EPI_ISL_723377,EPI_ISL_723378,EPI_ISL_728567,EPI_ISL_723379,EPI_ISL_723380,EPI_ISL_723381,EPI_ISL_723382,EPI_ISL_723175,EPI_ISL_723384,EPI_ISL_723385,EPI_ISL_723386,EPI_ISL_723387,EPI_ISL_723388,EPI_ISL_723389,EPI_ISL_723176,EPI_ISL_723390,EPI_ISL_723391,EPI_ISL_723177,EPI_ISL_723392,EPI_ISL_723393,EPI_ISL_723394,EPI_ISL_723395,EPI_ISL_723396,EPI_ISL_723397,EPI_ISL_723398,EPI_ISL_723399,EPI_ISL_723400,EPI_ISL_723401,EPI_ISL_723402,EPI_ISL_723403,EPI_ISL_723404,EPI_ISL_723405,EPI_ISL_723406,EPI_ISL_723407,EPI_ISL_723408,EPI_ISL_723409,EPI_ISL_723157,EPI_ISL_723410,EPI_ISL_723179,EPI_ISL_723411,EPI_ISL_723412,EPI_ISL_723413,EPI_ISL_723196,EPI_ISL_723414,EPI_ISL_723415,EPI_ISL_723197,EPI_ISL_723198,EPI_ISL_723416,EPI_ISL_723417,EPI_ISL_723418,EPI_ISL_723419,EPI_ISL_723420,EPI_ISL_723421,EPI_ISL_723422,EPI_ISL_723428,EPI_ISL_723446,EPI_ISL_723447,EPI_ISL_723452,EPI_ISL_723180,EPI_ISL_723453,EPI_ISL_723181,EPI_ISL_723458,EPI_ISL_723195,EPI_ISL_723465,EPI_ISL_723466,EPI_ISL_723467,EPI_ISL_728570,EPI_ISL_728571,EPI_ISL_728572,EPI_ISL_728573,EPI_ISL_728574,EPI_ISL_728575,EPI_ISL_728576,EPI_ISL_728577,EPI_ISL_728578,EPI_ISL_728579,EPI_ISL_728580,EPI_ISL_728581,EPI_ISL_728582,EPI_ISL_728583,EPI_ISL_728584,EPI_ISL_728585,EPI_ISL_728588,EPI_ISL_728589,EPI_ISL_728590,EPI_ISL_728591,EPI_ISL_728595,EPI_ISL_728596,EPI_ISL_728597,EPI_ISL_728598,EPI_ISL_728599,EPI_ISL_728600,EPI_ISL_728601,EPI_ISL_728602,EPI_ISL_728603,EPI_ISL_728604,EPI_ISL_728605,EPI_ISL_728606,EPI_ISL_728607,EPI_ISL_728608,EPI_ISL_728609,EPI_ISL_728610,EPI_ISL_728611,EPI_ISL_728612,EPI_ISL_728613,EPI_ISL_728618,EPI_ISL_728619,EPI_ISL_728620,EPI_ISL_728621,EPI_ISL_728622,EPI_ISL_728623,EPI_ISL_728624,EPI_ISL_728625,EPI_ISL_728626,EPI_ISL_728627,EPI_ISL_728628,EPI_ISL_728629,EPI_ISL_728630,EPI_ISL_728631,EPI_ISL_728635,EPI_ISL_728636,EPI_ISL_728637,EPI_ISL_728638,EPI_ISL_728639,EPI_ISL_728640,EPI_ISL_728641,EPI_ISL_728642,EPI_ISL_728643,EPI_ISL_728644,EPI_ISL_728645,EPI_ISL_728646,EPI_ISL_728647,EPI_ISL_728648,EPI_ISL_728649,EPI_ISL_728650,EPI_ISL_728651,EPI_ISL_728568,EPI_ISL_728652,EPI_ISL_728654,EPI_ISL_728655,EPI_ISL_728656,EPI_ISL_728657,EPI_ISL_728658,EPI_ISL_728659,EPI_ISL_728662,EPI_ISL_728663,EPI_ISL_728664,EPI_ISL_728665,EPI_ISL_728666,EPI_ISL_728667,EPI_ISL_728668,EPI_ISL_728669,EPI_ISL_728670,EPI_ISL_728671,EPI_ISL_728672,EPI_ISL_728673,EPI_ISL_728688,EPI_ISL_728689,EPI_ISL_728690,EPI_ISL_728691,EPI_ISL_728692,EPI_ISL_728693,EPI_ISL_728694,EPI_ISL_728695,EPI_ISL_728696,EPI_ISL_728697,EPI_ISL_728698,EPI_ISL_728699,EPI_ISL_728701,EPI_ISL_728702,EPI_ISL_728703,EPI_ISL_728704,EPI_ISL_728705,EPI_ISL_728706,EPI_ISL_728707,EPI_ISL_728721,EPI_ISL_728722,EPI_ISL_728734,EPI_ISL_728735,EPI_ISL_728736,EPI_ISL_728737,EPI_ISL_728738,EPI_ISL_728739,EPI_ISL_728740,EPI_ISL_728741,EPI_ISL_728742,EPI_ISL_728743,EPI_ISL_728744,EPI_ISL_728745,EPI_ISL_728746,EPI_ISL_728757,EPI_ISL_728758,EPI_ISL_728759,EPI_ISL_728760,EPI_ISL_728761,EPI_ISL_728762,EPI_ISL_728763,EPI_ISL_790638,EPI_ISL_790639,EPI_ISL_790640,EPI_ISL_790641,EPI_ISL_790642,EPI_ISL_790624,EPI_ISL_790625,EPI_ISL_790643,EPI_ISL_790644,EPI_ISL_790645,EPI_ISL_790646,EPI_ISL_790626,EPI_ISL_790647,EPI_ISL_790648,EPI_ISL_790649,EPI_ISL_790650,EPI_ISL_790651,EPI_ISL_790652,EPI_ISL_790653,EPI_ISL_790654,EPI_ISL_790655,EPI_ISL_790656,EPI_ISL_790657,EPI_ISL_790658,EPI_ISL_790659,EPI_ISL_790660,EPI_ISL_790661,EPI_ISL_790662,EPI_ISL_790667,EPI_ISL_790668,EPI_ISL_790669,EPI_ISL_790670,EPI_ISL_790627,EPI_ISL_790671,EPI_ISL_790672,EPI_ISL_790673,EPI_ISL_790675,EPI_ISL_790676,EPI_ISL_790677,EPI_ISL_790678,EPI_ISL_790679,EPI_ISL_790680,EPI_ISL_790681,EPI_ISL_790682,EPI_ISL_790683,EPI_ISL_790684,EPI_ISL_790685,EPI_ISL_790686,EPI_ISL_790687,EPI_ISL_790688,EPI_ISL_790689,EPI_ISL_790690,EPI_ISL_790691,EPI_ISL_790693,EPI_ISL_790694,EPI_ISL_790696,EPI_ISL_790697,EPI_ISL_790698,EPI_ISL_790700,EPI_ISL_790701,EPI_ISL_790702,EPI_ISL_790703,EPI_ISL_790704,EPI_ISL_790705,EPI_ISL_790632,EPI_ISL_790706,EPI_ISL_790707,EPI_ISL_747521,EPI_ISL_790708,EPI_ISL_790709,EPI_ISL_790710,EPI_ISL_790714,EPI_ISL_790715,EPI_ISL_790716,EPI_ISL_790717,EPI_ISL_790718,EPI_ISL_790719,EPI_ISL_790720,EPI_ISL_790721,EPI_ISL_790722,EPI_ISL_790723,EPI_ISL_790724,EPI_ISL_790725,EPI_ISL_790726,EPI_ISL_790727,EPI_ISL_790728,EPI_ISL_790729,EPI_ISL_790592,EPI_ISL_790730,EPI_ISL_790731,EPI_ISL_790732,EPI_ISL_790733,EPI_ISL_790734,EPI_ISL_790735,EPI_ISL_790736,EPI_ISL_790737,EPI_ISL_790738,EPI_ISL_790739,EPI_ISL_790740,EPI_ISL_790576,EPI_ISL_790741,EPI_ISL_790742,EPI_ISL_790743,EPI_ISL_790744,EPI_ISL_790596,EPI_ISL_790745,EPI_ISL_790746,EPI_ISL_790747,EPI_ISL_790748,EPI_ISL_790577,EPI_ISL_790762,EPI_ISL_790635,EPI_ISL_790763,EPI_ISL_790764,EPI_ISL_790765,EPI_ISL_790766,EPI_ISL_790767,EPI_ISL_790768,EPI_ISL_790769,EPI_ISL_790770,EPI_ISL_790771,EPI_ISL_790772,EPI_ISL_790773,EPI_ISL_790777,EPI_ISL_790779,EPI_ISL_790780,EPI_ISL_790781,EPI_ISL_790782,EPI_ISL_790783,EPI_ISL_790784,EPI_ISL_790785,EPI_ISL_790786,EPI_ISL_790787,EPI_ISL_790788,EPI_ISL_790789,EPI_ISL_790790,EPI_ISL_790791,EPI_ISL_790792,EPI_ISL_790793,EPI_ISL_790794,EPI_ISL_790795,EPI_ISL_790796,EPI_ISL_790797,EPI_ISL_790798,EPI_ISL_790799,EPI_ISL_790800,EPI_ISL_790801,EPI_ISL_790807,EPI_ISL_790809,EPI_ISL_790597,EPI_ISL_790810,EPI_ISL_790811,EPI_ISL_790812,EPI_ISL_790593,EPI_ISL_790813,EPI_ISL_790814,EPI_ISL_790815,EPI_ISL_790570,EPI_ISL_790816,EPI_ISL_790818,EPI_ISL_790819,EPI_ISL_790820,EPI_ISL_790821,EPI_ISL_790822,EPI_ISL_790633,EPI_ISL_790823,EPI_ISL_790578,EPI_ISL_790908,EPI_ISL_790909,EPI_ISL_790910,EPI_ISL_790911,EPI_ISL_790629,EPI_ISL_790912,EPI_ISL_790913,EPI_ISL_790919,EPI_ISL_790920,EPI_ISL_790921,EPI_ISL_790922,EPI_ISL_790623,EPI_ISL_790845,EPI_ISL_790601,EPI_ISL_790846,EPI_ISL_790847,EPI_ISL_790602,EPI_ISL_790848,EPI_ISL_790849,EPI_ISL_790850,EPI_ISL_790851,EPI_ISL_790852,EPI_ISL_790853,EPI_ISL_790854,EPI_ISL_790855,EPI_ISL_790856,EPI_ISL_790857,EPI_ISL_790858,EPI_ISL_790859,EPI_ISL_790860,EPI_ISL_790861,EPI_ISL_790862,EPI_ISL_790863,EPI_ISL_790864,EPI_ISL_790865,EPI_ISL_790869,EPI_ISL_790870,EPI_ISL_790582,EPI_ISL_790871,EPI_ISL_790872,EPI_ISL_790873,EPI_ISL_790874,EPI_ISL_790875,EPI_ISL_790876,EPI_ISL_790877,EPI_ISL_790878,EPI_ISL_790879,EPI_ISL_790880,EPI_ISL_790881,EPI_ISL_790882,EPI_ISL_790883,EPI_ISL_790884,EPI_ISL_790885,EPI_ISL_790603,EPI_ISL_790886,EPI_ISL_790887,EPI_ISL_790888,EPI_ISL_790889,EPI_ISL_790890,EPI_ISL_790891,EPI_ISL_790903,EPI_ISL_790904,EPI_ISL_790905,EPI_ISL_790906,EPI_ISL_790584,EPI_ISL_790907,EPI_ISL_790575,EPI_ISL_790826,EPI_ISL_790827,EPI_ISL_790828,EPI_ISL_790829,EPI_ISL_790830,EPI_ISL_790831,EPI_ISL_790832,EPI_ISL_790833,EPI_ISL_790834,EPI_ISL_790835,EPI_ISL_790836,EPI_ISL_790598,EPI_ISL_790837,EPI_ISL_790838,EPI_ISL_790839,EPI_ISL_790840,EPI_ISL_790841,EPI_ISL_790842,EPI_ISL_790843,EPI_ISL_790599,EPI_ISL_790600,EPI_ISL_790844,EPI_ISL_790927,EPI_ISL_790928,EPI_ISL_790929,EPI_ISL_790930,EPI_ISL_790931,EPI_ISL_790611,EPI_ISL_790933,EPI_ISL_790934,EPI_ISL_790935,EPI_ISL_790936,EPI_ISL_790937,EPI_ISL_790938,EPI_ISL_790939,EPI_ISL_790940,EPI_ISL_790942,EPI_ISL_790943,EPI_ISL_790944,EPI_ISL_790945,EPI_ISL_790946,EPI_ISL_790947,EPI_ISL_790948,EPI_ISL_790949,EPI_ISL_790950,EPI_ISL_790959,EPI_ISL_790615,EPI_ISL_790960,EPI_ISL_790961,EPI_ISL_790962,EPI_ISL_790963,EPI_ISL_790964,EPI_ISL_790965,EPI_ISL_790966,EPI_ISL_790967,EPI_ISL_790968,EPI_ISL_790969,EPI_ISL_790970,EPI_ISL_790971,EPI_ISL_790972,EPI_ISL_790579,EPI_ISL_790616,EPI_ISL_790973,EPI_ISL_790974,EPI_ISL_790975,EPI_ISL_790976,EPI_ISL_790977,EPI_ISL_790978,EPI_ISL_790979,EPI_ISL_790980,EPI_ISL_790981,EPI_ISL_790982,EPI_ISL_790983,EPI_ISL_790984,EPI_ISL_790985,EPI_ISL_790997,EPI_ISL_790998,EPI_ISL_790999,EPI_ISL_791000,EPI_ISL_791001,EPI_ISL_790590,EPI_ISL_791002,EPI_ISL_791003,EPI_ISL_791004,EPI_ISL_791009,EPI_ISL_791010,EPI_ISL_791011,EPI_ISL_791012,EPI_ISL_791013,EPI_ISL_791014,EPI_ISL_791015,EPI_ISL_791016,EPI_ISL_790619,EPI_ISL_791017,EPI_ISL_790620,EPI_ISL_791018,EPI_ISL_791019,EPI_ISL_791020,EPI_ISL_791021,EPI_ISL_791022,EPI_ISL_791023,EPI_ISL_791024,EPI_ISL_791025,EPI_ISL_791026,EPI_ISL_791027,EPI_ISL_791028,EPI_ISL_791029,EPI_ISL_791030,EPI_ISL_791031,EPI_ISL_790621,EPI_ISL_791032,EPI_ISL_791033,EPI_ISL_791035,EPI_ISL_791041,EPI_ISL_791045,EPI_ISL_791046,EPI_ISL_791047,EPI_ISL_791048,EPI_ISL_791049,EPI_ISL_791050,EPI_ISL_790622,EPI_ISL_791051,EPI_ISL_791052,EPI_ISL_791054,EPI_ISL_791055,EPI_ISL_791056,EPI_ISL_791057,EPI_ISL_791058,EPI_ISL_791059,EPI_ISL_791060,EPI_ISL_791061,EPI_ISL_791062,EPI_ISL_791063,EPI_ISL_791076,EPI_ISL_791077,EPI_ISL_791078,EPI_ISL_790630,EPI_ISL_824022,EPI_ISL_824026,EPI_ISL_824027,EPI_ISL_824028,EPI_ISL_824029,EPI_ISL_824030,EPI_ISL_824031,EPI_ISL_824032,EPI_ISL_824033,EPI_ISL_824035,EPI_ISL_824041,EPI_ISL_824042,EPI_ISL_824043,EPI_ISL_824044,EPI_ISL_824045,EPI_ISL_824046,EPI_ISL_824047,EPI_ISL_824048,EPI_ISL_824056,EPI_ISL_824057,EPI_ISL_824058,EPI_ISL_824059,EPI_ISL_824068,EPI_ISL_824069,EPI_ISL_823992,EPI_ISL_824070,EPI_ISL_824071,EPI_ISL_824072,EPI_ISL_824073,EPI_ISL_824074,EPI_ISL_824075,EPI_ISL_824076,EPI_ISL_824077,EPI_ISL_824078,EPI_ISL_824079,EPI_ISL_824080,EPI_ISL_824081,EPI_ISL_824082,EPI_ISL_824083,EPI_ISL_824084,EPI_ISL_824085,EPI_ISL_824086,EPI_ISL_824087,EPI_ISL_824002,EPI_ISL_824088,EPI_ISL_824089,EPI_ISL_824090,EPI_ISL_824091,EPI_ISL_824092,EPI_ISL_824093,EPI_ISL_824094,EPI_ISL_824096,EPI_ISL_824097,EPI_ISL_824098,EPI_ISL_824099,EPI_ISL_824109,EPI_ISL_824110,EPI_ISL_824111,EPI_ISL_824112,EPI_ISL_824113,EPI_ISL_824114,EPI_ISL_823983,EPI_ISL_824115,EPI_ISL_824116,EPI_ISL_824117,EPI_ISL_824118,EPI_ISL_824119,EPI_ISL_824120,EPI_ISL_824121,EPI_ISL_823994,EPI_ISL_824122,EPI_ISL_824123,EPI_ISL_824124,EPI_ISL_824125,EPI_ISL_824126,EPI_ISL_824127,EPI_ISL_824128,EPI_ISL_824129,EPI_ISL_824130,EPI_ISL_824131,EPI_ISL_824132,EPI_ISL_824133,EPI_ISL_824134,EPI_ISL_824135,EPI_ISL_824136,EPI_ISL_824137,EPI_ISL_824138,EPI_ISL_824139,EPI_ISL_824140,EPI_ISL_824145,EPI_ISL_824146,EPI_ISL_824147,EPI_ISL_824148,EPI_ISL_824149,EPI_ISL_824150,EPI_ISL_824157,EPI_ISL_824158,EPI_ISL_824159,EPI_ISL_824160,EPI_ISL_824161,EPI_ISL_824162,EPI_ISL_824163,EPI_ISL_824164,EPI_ISL_824165,EPI_ISL_824166,EPI_ISL_824167,EPI_ISL_824168,EPI_ISL_824169,EPI_ISL_824170,EPI_ISL_824171,EPI_ISL_824172,EPI_ISL_824173,EPI_ISL_824174,EPI_ISL_824175,EPI_ISL_824176,EPI_ISL_824177,EPI_ISL_824178,EPI_ISL_824179,EPI_ISL_824180,EPI_ISL_824181,EPI_ISL_824182,EPI_ISL_824183,EPI_ISL_824184,EPI_ISL_824185,EPI_ISL_824186,EPI_ISL_824187,EPI_ISL_824188,EPI_ISL_824189,EPI_ISL_824190,EPI_ISL_824191,EPI_ISL_824192,EPI_ISL_824193,EPI_ISL_824194,EPI_ISL_824195,EPI_ISL_824196,EPI_ISL_824003,EPI_ISL_824205,EPI_ISL_824206,EPI_ISL_824207,EPI_ISL_824208,EPI_ISL_824209,EPI_ISL_824210,EPI_ISL_824211,EPI_ISL_824212,EPI_ISL_824213,EPI_ISL_824214,EPI_ISL_824215,EPI_ISL_824216,EPI_ISL_824217,EPI_ISL_824218,EPI_ISL_824219,EPI_ISL_824220,EPI_ISL_824221,EPI_ISL_824222,EPI_ISL_824223,EPI_ISL_824224,EPI_ISL_824225,EPI_ISL_824226,EPI_ISL_824227,EPI_ISL_824228,EPI_ISL_824229,EPI_ISL_824230,EPI_ISL_824231,EPI_ISL_824248,EPI_ISL_824257,EPI_ISL_824258,EPI_ISL_824259,EPI_ISL_824260,EPI_ISL_824263,EPI_ISL_824264,EPI_ISL_824265,EPI_ISL_824266,EPI_ISL_824267,EPI_ISL_824268,EPI_ISL_824269,EPI_ISL_824270,EPI_ISL_824271,EPI_ISL_824020,EPI_ISL_824272,EPI_ISL_824273,EPI_ISL_824274,EPI_ISL_824275,EPI_ISL_824276,EPI_ISL_824277,EPI_ISL_824278,EPI_ISL_824281,EPI_ISL_826536,EPI_ISL_824282,EPI_ISL_824283,EPI_ISL_728566,EPI_ISL_905360,EPI_ISL_905361,EPI_ISL_905362,EPI_ISL_905363,EPI_ISL_905364,EPI_ISL_905365,EPI_ISL_905366,EPI_ISL_905367,EPI_ISL_905368,EPI_ISL_905369,EPI_ISL_905370,EPI_ISL_905371,EPI_ISL_905372,EPI_ISL_905373,EPI_ISL_905374,EPI_ISL_905375,EPI_ISL_905376,EPI_ISL_905377,EPI_ISL_905378,EPI_ISL_905379,EPI_ISL_905380,EPI_ISL_905381,EPI_ISL_905382,EPI_ISL_905384,EPI_ISL_905385,EPI_ISL_905386,EPI_ISL_905387,EPI_ISL_905388,EPI_ISL_905389,EPI_ISL_905390,EPI_ISL_905391,EPI_ISL_905392,EPI_ISL_905394,EPI_ISL_905395,EPI_ISL_905396,EPI_ISL_905397,EPI_ISL_905398,EPI_ISL_905399,EPI_ISL_905400,EPI_ISL_905401,EPI_ISL_905402,EPI_ISL_905403,EPI_ISL_905404,EPI_ISL_905406,EPI_ISL_905408,EPI_ISL_905412,EPI_ISL_905413,EPI_ISL_905415,EPI_ISL_905416,EPI_ISL_905417,EPI_ISL_905419,EPI_ISL_905420,EPI_ISL_905421,EPI_ISL_905422,EPI_ISL_905423,EPI_ISL_905424,EPI_ISL_905425,EPI_ISL_905426,EPI_ISL_905427,EPI_ISL_905428,EPI_ISL_905429,EPI_ISL_905430,EPI_ISL_905431,EPI_ISL_905432,EPI_ISL_905433,EPI_ISL_905434,EPI_ISL_905435,EPI_ISL_905436,EPI_ISL_905437,EPI_ISL_905438,EPI_ISL_905439,EPI_ISL_905440,EPI_ISL_905441,EPI_ISL_905442,EPI_ISL_905443,EPI_ISL_905444,EPI_ISL_905445,EPI_ISL_905446,EPI_ISL_905447,EPI_ISL_905448,EPI_ISL_905449,EPI_ISL_905450,EPI_ISL_905451,EPI_ISL_905452,EPI_ISL_905453,EPI_ISL_905454,EPI_ISL_905455,EPI_ISL_905456,EPI_ISL_905457,EPI_ISL_905458,EPI_ISL_905461,EPI_ISL_905462,EPI_ISL_905463,EPI_ISL_905464,EPI_ISL_905465,EPI_ISL_905466,EPI_ISL_905467,EPI_ISL_905468,EPI_ISL_905469,EPI_ISL_905470,EPI_ISL_905471,EPI_ISL_905472,EPI_ISL_905473,EPI_ISL_905474,EPI_ISL_905476,EPI_ISL_905477,EPI_ISL_905478,EPI_ISL_905479,EPI_ISL_905481,EPI_ISL_905482,EPI_ISL_905486,EPI_ISL_905491,EPI_ISL_905492,EPI_ISL_905493,EPI_ISL_905494,EPI_ISL_905495,EPI_ISL_905496,EPI_ISL_905497,EPI_ISL_905498,EPI_ISL_905499,EPI_ISL_905500,EPI_ISL_905502,EPI_ISL_905503,EPI_ISL_905504,EPI_ISL_905505,EPI_ISL_905506,EPI_ISL_905507,EPI_ISL_905508,EPI_ISL_905509,EPI_ISL_905510,EPI_ISL_905516,EPI_ISL_905517,EPI_ISL_905518,EPI_ISL_905519,EPI_ISL_905520,EPI_ISL_905521,EPI_ISL_905522,EPI_ISL_905523,EPI_ISL_905524,EPI_ISL_905525,EPI_ISL_905526,EPI_ISL_905527,EPI_ISL_905528,EPI_ISL_905530,EPI_ISL_905531,EPI_ISL_905533,EPI_ISL_905534,EPI_ISL_905535,EPI_ISL_905538,EPI_ISL_905539,EPI_ISL_905540,EPI_ISL_905541,EPI_ISL_905542,EPI_ISL_905543,EPI_ISL_905544,EPI_ISL_905545,EPI_ISL_905546,EPI_ISL_905547,EPI_ISL_905561,EPI_ISL_905562,EPI_ISL_905563,EPI_ISL_905564,EPI_ISL_905565,EPI_ISL_905566,EPI_ISL_905567,EPI_ISL_905568,EPI_ISL_905569,EPI_ISL_905570,EPI_ISL_905571,EPI_ISL_905572,EPI_ISL_905573,EPI_ISL_905576,EPI_ISL_905577,EPI_ISL_905578,EPI_ISL_905579,EPI_ISL_905580,EPI_ISL_905581,EPI_ISL_905582,EPI_ISL_905583,EPI_ISL_905584,EPI_ISL_905585,EPI_ISL_905587,EPI_ISL_905588,EPI_ISL_905589,EPI_ISL_905590,EPI_ISL_905591,EPI_ISL_905592,EPI_ISL_905593,EPI_ISL_905594,EPI_ISL_905595,EPI_ISL_905596,EPI_ISL_905597,EPI_ISL_905598,EPI_ISL_905599,EPI_ISL_905600,EPI_ISL_905611,EPI_ISL_905612,EPI_ISL_905613,EPI_ISL_905614,EPI_ISL_905615,EPI_ISL_905616,EPI_ISL_905617,EPI_ISL_905618,EPI_ISL_905619,EPI_ISL_905620,EPI_ISL_905621,EPI_ISL_905622,EPI_ISL_905623,EPI_ISL_905624,EPI_ISL_905625,EPI_ISL_905626,EPI_ISL_905627,EPI_ISL_905628,EPI_ISL_905629,EPI_ISL_905630,EPI_ISL_905631,EPI_ISL_905632,EPI_ISL_905633,EPI_ISL_905634,EPI_ISL_905635,EPI_ISL_905636,EPI_ISL_905637,EPI_ISL_905638,EPI_ISL_905639,EPI_ISL_905640,EPI_ISL_905641,EPI_ISL_905642,EPI_ISL_905643,EPI_ISL_905665,EPI_ISL_905666,EPI_ISL_905667,EPI_ISL_905668,EPI_ISL_905669,EPI_ISL_905670,EPI_ISL_905671,EPI_ISL_905672,EPI_ISL_905673,EPI_ISL_905674,EPI_ISL_905675,EPI_ISL_905676,EPI_ISL_905677,EPI_ISL_905678,EPI_ISL_905679,EPI_ISL_905680,EPI_ISL_905681,EPI_ISL_905682,EPI_ISL_905683,EPI_ISL_905684,EPI_ISL_905695,EPI_ISL_905696,EPI_ISL_905697,EPI_ISL_905698,EPI_ISL_905699,EPI_ISL_905700,EPI_ISL_905701,EPI_ISL_905702,EPI_ISL_905703,EPI_ISL_905704,EPI_ISL_905705,EPI_ISL_905706,EPI_ISL_905707,EPI_ISL_905708,EPI_ISL_905709,EPI_ISL_905710,EPI_ISL_905711,EPI_ISL_905712,EPI_ISL_905713,EPI_ISL_905716,EPI_ISL_905717,EPI_ISL_905718,EPI_ISL_905719,EPI_ISL_905722,EPI_ISL_905723,EPI_ISL_905724,EPI_ISL_905725,EPI_ISL_905726,EPI_ISL_905727,EPI_ISL_905729,EPI_ISL_904974,EPI_ISL_904975,EPI_ISL_904983,EPI_ISL_904984,EPI_ISL_904986,EPI_ISL_904987,EPI_ISL_904988,EPI_ISL_904989,EPI_ISL_904990,EPI_ISL_904995,EPI_ISL_904996,EPI_ISL_904997,EPI_ISL_904998,EPI_ISL_904999,EPI_ISL_905000,EPI_ISL_905001,EPI_ISL_905002,EPI_ISL_905003,EPI_ISL_905008,EPI_ISL_905009,EPI_ISL_905010,EPI_ISL_905011,EPI_ISL_905012,EPI_ISL_905013,EPI_ISL_905014,EPI_ISL_905015,EPI_ISL_905016,EPI_ISL_905017,EPI_ISL_905018,EPI_ISL_905019,EPI_ISL_905020,EPI_ISL_905021,EPI_ISL_905022,EPI_ISL_905023,EPI_ISL_905024,EPI_ISL_905025,EPI_ISL_905026,EPI_ISL_905027,EPI_ISL_905028,EPI_ISL_905029,EPI_ISL_905030,EPI_ISL_905033,EPI_ISL_905034,EPI_ISL_905035,EPI_ISL_905036,EPI_ISL_905037,EPI_ISL_905038,EPI_ISL_905039,EPI_ISL_905040,EPI_ISL_905041,EPI_ISL_905042,EPI_ISL_905043,EPI_ISL_905044,EPI_ISL_905047,EPI_ISL_905049,EPI_ISL_905050,EPI_ISL_905052,EPI_ISL_905053,EPI_ISL_905054,EPI_ISL_905055,EPI_ISL_905056,EPI_ISL_905057,EPI_ISL_905058,EPI_ISL_905059,EPI_ISL_905060,EPI_ISL_905062,EPI_ISL_905066,EPI_ISL_905067,EPI_ISL_905069,EPI_ISL_905070,EPI_ISL_905072,EPI_ISL_905074,EPI_ISL_905075,EPI_ISL_905105,EPI_ISL_905106,EPI_ISL_905107,EPI_ISL_905108,EPI_ISL_905110,EPI_ISL_905111,EPI_ISL_905113,EPI_ISL_905116,EPI_ISL_905120,EPI_ISL_905121,EPI_ISL_905316,EPI_ISL_905317,EPI_ISL_905318,EPI_ISL_905204,EPI_ISL_905268,EPI_ISL_905269,EPI_ISL_905270,EPI_ISL_905271,EPI_ISL_905272,EPI_ISL_905273,EPI_ISL_905274,EPI_ISL_905275,EPI_ISL_905276,EPI_ISL_905190,EPI_ISL_905277,EPI_ISL_905278,EPI_ISL_905244,EPI_ISL_905260,EPI_ISL_905261,EPI_ISL_905245,EPI_ISL_905246,EPI_ISL_905247,EPI_ISL_905321,EPI_ISL_905322,EPI_ISL_905323,EPI_ISL_905324,EPI_ISL_905299,EPI_ISL_905300,EPI_ISL_905301,EPI_ISL_905302,EPI_ISL_905303,EPI_ISL_905176,EPI_ISL_905304,EPI_ISL_905305,EPI_ISL_905177,EPI_ISL_905306,EPI_ISL_905191,EPI_ISL_905325,EPI_ISL_905197,EPI_ISL_905180,EPI_ISL_905326,EPI_ISL_905327,EPI_ISL_905328,EPI_ISL_905329,EPI_ISL_905282,EPI_ISL_905175,EPI_ISL_905283,EPI_ISL_905284,EPI_ISL_905285,EPI_ISL_905286,EPI_ISL_905287,EPI_ISL_905288,EPI_ISL_905289,EPI_ISL_905290,EPI_ISL_905263,EPI_ISL_905264,EPI_ISL_905265,EPI_ISL_905291,EPI_ISL_905188,EPI_ISL_905266,EPI_ISL_905248,EPI_ISL_905249,EPI_ISL_905333,EPI_ISL_905334,EPI_ISL_905185,EPI_ISL_905335,EPI_ISL_905186,EPI_ISL_905336,EPI_ISL_905337,EPI_ISL_905307,EPI_ISL_905192,EPI_ISL_905193,EPI_ISL_905308,EPI_ISL_905194,EPI_ISL_905309,EPI_ISL_905310,EPI_ISL_905195,EPI_ISL_905339,EPI_ISL_905340,EPI_ISL_905352,EPI_ISL_905238,EPI_ISL_905292,EPI_ISL_905293,EPI_ISL_905312,EPI_ISL_905196,EPI_ISL_905313,EPI_ISL_905353,EPI_ISL_905345,EPI_ISL_905202,EPI_ISL_905203,EPI_ISL_905243,EPI_ISL_905314,EPI_ISL_905315,EPI_ISL_905349,EPI_ISL_905350,EPI_ISL_905354,EPI_ISL_905351,EPI_ISL_904740,EPI_ISL_904660,EPI_ISL_904814,EPI_ISL_904815,EPI_ISL_904906,EPI_ISL_904907,EPI_ISL_904816,EPI_ISL_904908,EPI_ISL_904800,EPI_ISL_904801,EPI_ISL_904802,EPI_ISL_904803,EPI_ISL_904673,EPI_ISL_904804,EPI_ISL_904805,EPI_ISL_904806,EPI_ISL_904807,EPI_ISL_904808,EPI_ISL_904809,EPI_ISL_904817,EPI_ISL_904818,EPI_ISL_904687,EPI_ISL_904819,EPI_ISL_904799,EPI_ISL_904820,EPI_ISL_904722,EPI_ISL_904821,EPI_ISL_904911,EPI_ISL_904752,EPI_ISL_904810,EPI_ISL_904686,EPI_ISL_904811,EPI_ISL_904822,EPI_ISL_904823,EPI_ISL_904824,EPI_ISL_904912,EPI_ISL_904812,EPI_ISL_904739,EPI_ISL_904813,EPI_ISL_904719,EPI_ISL_904688,EPI_ISL_904825,EPI_ISL_904720,EPI_ISL_904913,EPI_ISL_904724,EPI_ISL_904750,EPI_ISL_904796,EPI_ISL_904896,EPI_ISL_904897,EPI_ISL_904898,EPI_ISL_904899,EPI_ISL_904892,EPI_ISL_904900,EPI_ISL_904786,EPI_ISL_904866,EPI_ISL_904713,EPI_ISL_904867,EPI_ISL_904787,EPI_ISL_904868,EPI_ISL_904869,EPI_ISL_904871,EPI_ISL_904715,EPI_ISL_904901,EPI_ISL_904748,EPI_ISL_904749,EPI_ISL_904902,EPI_ISL_904903,EPI_ISL_904658,EPI_ISL_904789,EPI_ISL_904873,EPI_ISL_904874,EPI_ISL_904744,EPI_ISL_904745,EPI_ISL_904790,EPI_ISL_904875,EPI_ISL_904876,EPI_ISL_904904,EPI_ISL_904905,EPI_ISL_904878,EPI_ISL_904879,EPI_ISL_904880,EPI_ISL_904791,EPI_ISL_904714,EPI_ISL_904685,EPI_ISL_904792,EPI_ISL_904793,EPI_ISL_904881,EPI_ISL_904882,EPI_ISL_904883,EPI_ISL_904884,EPI_ISL_904733,EPI_ISL_904674,EPI_ISL_904763,EPI_ISL_904851,EPI_ISL_904741,EPI_ISL_904691,EPI_ISL_904692,EPI_ISL_904894,EPI_ISL_904693,EPI_ISL_904694,EPI_ISL_904784,EPI_ISL_904826,EPI_ISL_904827,EPI_ISL_904828,EPI_ISL_904829,EPI_ISL_904830,EPI_ISL_904661,EPI_ISL_904831,EPI_ISL_904662,EPI_ISL_904665,EPI_ISL_904852,EPI_ISL_904696,EPI_ISL_904697,EPI_ISL_904853,EPI_ISL_904698,EPI_ISL_904854,EPI_ISL_904699,EPI_ISL_904663,EPI_ISL_904832,EPI_ISL_904833,EPI_ISL_904834,EPI_ISL_904835,EPI_ISL_904836,EPI_ISL_904734,EPI_ISL_904837,EPI_ISL_904838,EPI_ISL_904839,EPI_ISL_904928,EPI_ISL_904929,EPI_ISL_904930,EPI_ISL_904717,EPI_ISL_904718,EPI_ISL_904931,EPI_ISL_904659,EPI_ISL_904785,EPI_ISL_904840,EPI_ISL_904841,EPI_ISL_904668,EPI_ISL_904710,EPI_ISL_904855,EPI_ISL_904856,EPI_ISL_904857,EPI_ISL_904858,EPI_ISL_904859,EPI_ISL_904842,EPI_ISL_904843,EPI_ISL_904844,EPI_ISL_904758,EPI_ISL_904933,EPI_ISL_904757,EPI_ISL_904751,EPI_ISL_904934,EPI_ISL_943075,EPI_ISL_943076,EPI_ISL_943077,EPI_ISL_943078,EPI_ISL_943079,EPI_ISL_943080,EPI_ISL_942978,EPI_ISL_943081,EPI_ISL_943053,EPI_ISL_943086,EPI_ISL_943087,EPI_ISL_943088,EPI_ISL_943089,EPI_ISL_943090,EPI_ISL_943091,EPI_ISL_943092,EPI_ISL_943093,EPI_ISL_943103,EPI_ISL_943094,EPI_ISL_943095,EPI_ISL_943096,EPI_ISL_943097,EPI_ISL_943098,EPI_ISL_943108,EPI_ISL_943109,EPI_ISL_943044,EPI_ISL_942980,EPI_ISL_943110,EPI_ISL_943111,EPI_ISL_943112,EPI_ISL_942981,EPI_ISL_943113,EPI_ISL_942997,EPI_ISL_943118,EPI_ISL_943119,EPI_ISL_943120,EPI_ISL_942982,EPI_ISL_943121,EPI_ISL_943122,EPI_ISL_943123,EPI_ISL_942983,EPI_ISL_943059,EPI_ISL_943137,EPI_ISL_943138,EPI_ISL_943139,EPI_ISL_943140,EPI_ISL_942998,EPI_ISL_943141,EPI_ISL_943142,EPI_ISL_942984,EPI_ISL_943027,EPI_ISL_943143,EPI_ISL_943146,EPI_ISL_943147,EPI_ISL_943148,EPI_ISL_943149,EPI_ISL_942996,EPI_ISL_943150,EPI_ISL_943151,EPI_ISL_943163,EPI_ISL_942994,EPI_ISL_943164,EPI_ISL_943165,EPI_ISL_943166,EPI_ISL_943167,EPI_ISL_942995,EPI_ISL_943168,EPI_ISL_943169,EPI_ISL_943152,EPI_ISL_943153,EPI_ISL_943154,EPI_ISL_943155,EPI_ISL_943156,EPI_ISL_943157,EPI_ISL_943028,EPI_ISL_942992,EPI_ISL_942993,EPI_ISL_943170,EPI_ISL_943055,EPI_ISL_943171,EPI_ISL_943172,EPI_ISL_943173,EPI_ISL_943056,EPI_ISL_943175,EPI_ISL_943176,EPI_ISL_943177,EPI_ISL_943000,EPI_ISL_943178,EPI_ISL_943048,EPI_ISL_943049,EPI_ISL_943179,EPI_ISL_943180,EPI_ISL_943181,EPI_ISL_943182,EPI_ISL_943183,EPI_ISL_942999,EPI_ISL_943184,EPI_ISL_943185,EPI_ISL_943186,EPI_ISL_943187,EPI_ISL_943188,EPI_ISL_943189,EPI_ISL_943190,EPI_ISL_943191,EPI_ISL_943192,EPI_ISL_943193,EPI_ISL_943194,EPI_ISL_943195,EPI_ISL_943196,EPI_ISL_942977,EPI_ISL_943197,EPI_ISL_943198,EPI_ISL_943199,EPI_ISL_943200,EPI_ISL_943201,EPI_ISL_943202,EPI_ISL_943203,EPI_ISL_943204,EPI_ISL_943205,EPI_ISL_943206,EPI_ISL_942986,EPI_ISL_943219,EPI_ISL_943220,EPI_ISL_943036,EPI_ISL_943207,EPI_ISL_943030,EPI_ISL_943208,EPI_ISL_943209,EPI_ISL_943210,EPI_ISL_943211,EPI_ISL_943212,EPI_ISL_943213,EPI_ISL_943214,EPI_ISL_943031,EPI_ISL_942985,EPI_ISL_943032,EPI_ISL_943033,EPI_ISL_943215,EPI_ISL_943216,EPI_ISL_943217,EPI_ISL_943034,EPI_ISL_943035,EPI_ISL_943218,EPI_ISL_943057,EPI_ISL_942987,EPI_ISL_943228,EPI_ISL_943229,EPI_ISL_943040,EPI_ISL_943230,EPI_ISL_942988,EPI_ISL_943231,EPI_ISL_943058,EPI_ISL_943232,EPI_ISL_943233,EPI_ISL_943234,EPI_ISL_943050,EPI_ISL_943252,EPI_ISL_943235,EPI_ISL_943236,EPI_ISL_943237,EPI_ISL_943238,EPI_ISL_943239,EPI_ISL_943240,EPI_ISL_943051,EPI_ISL_943052,EPI_ISL_943061,EPI_ISL_943241,EPI_ISL_943242,EPI_ISL_943243,EPI_ISL_943244,EPI_ISL_943245,EPI_ISL_943246,EPI_ISL_942989,EPI_ISL_943247,EPI_ISL_943248,EPI_ISL_943249,EPI_ISL_943250,EPI_ISL_943251,EPI_ISL_943256,EPI_ISL_942990,EPI_ISL_942991,EPI_ISL_943060,EPI_ISL_943257,EPI_ISL_943258,EPI_ISL_943259,EPI_ISL_943260,EPI_ISL_943261,EPI_ISL_943262,EPI_ISL_943263,EPI_ISL_943264,EPI_ISL_943265,EPI_ISL_943270,EPI_ISL_943271,EPI_ISL_943272,EPI_ISL_943273,EPI_ISL_943274,EPI_ISL_943275,EPI_ISL_943276,EPI_ISL_943338,EPI_ISL_943339,EPI_ISL_943340,EPI_ISL_943341,EPI_ISL_943342,EPI_ISL_943343,EPI_ISL_943520,EPI_ISL_943336,EPI_ISL_943521,EPI_ISL_943344,EPI_ISL_943279,EPI_ISL_943280,EPI_ISL_943281,EPI_ISL_943282,EPI_ISL_943283,EPI_ISL_943284,EPI_ISL_943285,EPI_ISL_943286,EPI_ISL_943287,EPI_ISL_943288,EPI_ISL_943289,EPI_ISL_943522,EPI_ISL_943345,EPI_ISL_943346,EPI_ISL_943347,EPI_ISL_943348,EPI_ISL_943523,EPI_ISL_943524,EPI_ISL_943330,EPI_ISL_943349,EPI_ISL_943350,EPI_ISL_943331,EPI_ISL_943351,EPI_ISL_943352,EPI_ISL_943353,EPI_ISL_943354,EPI_ISL_943355,EPI_ISL_943356,EPI_ISL_943357,EPI_ISL_943358,EPI_ISL_943360,EPI_ISL_943361,EPI_ISL_943335,EPI_ISL_943362,EPI_ISL_943363,EPI_ISL_943364,EPI_ISL_943508,EPI_ISL_943509,EPI_ISL_943510,EPI_ISL_943511,EPI_ISL_943431,EPI_ISL_943432,EPI_ISL_943433,EPI_ISL_943501,EPI_ISL_943290,EPI_ISL_943291,EPI_ISL_943292,EPI_ISL_943293,EPI_ISL_943294,EPI_ISL_943295,EPI_ISL_943296,EPI_ISL_943297,EPI_ISL_943298,EPI_ISL_943365,EPI_ISL_943366,EPI_ISL_943525,EPI_ISL_943367,EPI_ISL_943368,EPI_ISL_943526,EPI_ISL_943369,EPI_ISL_943370,EPI_ISL_943527,EPI_ISL_943371,EPI_ISL_943372,EPI_ISL_943373,EPI_ISL_943374,EPI_ISL_943375,EPI_ISL_943332,EPI_ISL_943307,EPI_ISL_943308,EPI_ISL_943309,EPI_ISL_943310,EPI_ISL_943311,EPI_ISL_943312,EPI_ISL_943313,EPI_ISL_943268,EPI_ISL_943376,EPI_ISL_943377,EPI_ISL_943513,EPI_ISL_943514,EPI_ISL_943515,EPI_ISL_943438,EPI_ISL_943314,EPI_ISL_943315,EPI_ISL_943316,EPI_ISL_943317,EPI_ISL_943269,EPI_ISL_943378,EPI_ISL_943379,EPI_ISL_943380,EPI_ISL_943381,EPI_ISL_943382,EPI_ISL_943383,EPI_ISL_943518,EPI_ISL_943443,EPI_ISL_943444,EPI_ISL_943445,EPI_ISL_943318,EPI_ISL_943319,EPI_ISL_943320,EPI_ISL_943321,EPI_ISL_943322,EPI_ISL_943323,EPI_ISL_943324,EPI_ISL_943325,EPI_ISL_943528,EPI_ISL_943384,EPI_ISL_943385,EPI_ISL_943386,EPI_ISL_943387,EPI_ISL_943388,EPI_ISL_943389,EPI_ISL_943390,EPI_ISL_943391,EPI_ISL_943392,EPI_ISL_943393,EPI_ISL_943394,EPI_ISL_943395,EPI_ISL_943396,EPI_ISL_943397,EPI_ISL_943398,EPI_ISL_943399,EPI_ISL_943337,EPI_ISL_943400,EPI_ISL_943401,EPI_ISL_943402,EPI_ISL_943403,EPI_ISL_943404,EPI_ISL_943405,EPI_ISL_943406,EPI_ISL_943407,EPI_ISL_943328,EPI_ISL_943450,EPI_ISL_943451,EPI_ISL_943452,EPI_ISL_943453,EPI_ISL_943454,EPI_ISL_943455,EPI_ISL_943456,EPI_ISL_943457,EPI_ISL_943458,EPI_ISL_943459,EPI_ISL_943408,EPI_ISL_943532,EPI_ISL_943533,EPI_ISL_943534,EPI_ISL_943535,EPI_ISL_943536,EPI_ISL_943537,EPI_ISL_943538,EPI_ISL_943539,EPI_ISL_943540,EPI_ISL_943541,EPI_ISL_943409,EPI_ISL_943410,EPI_ISL_943333,EPI_ISL_943411,EPI_ISL_943412,EPI_ISL_943413,EPI_ISL_943414,EPI_ISL_943415,EPI_ISL_943416,EPI_ISL_943417,EPI_ISL_943418,EPI_ISL_943419,EPI_ISL_943420,EPI_ISL_943421,EPI_ISL_943422,EPI_ISL_943466,EPI_ISL_943467,EPI_ISL_943468,EPI_ISL_943469,EPI_ISL_943470,EPI_ISL_943471,EPI_ISL_943472,EPI_ISL_943473,EPI_ISL_943474,EPI_ISL_943475,EPI_ISL_943476,EPI_ISL_943477,EPI_ISL_943478,EPI_ISL_943479,EPI_ISL_943480,EPI_ISL_943423,EPI_ISL_943424,EPI_ISL_943425,EPI_ISL_943334,EPI_ISL_943485,EPI_ISL_943486,EPI_ISL_943487,EPI_ISL_943488,EPI_ISL_943489,EPI_ISL_943490,EPI_ISL_943491,EPI_ISL_943492,EPI_ISL_943493,EPI_ISL_943494,EPI_ISL_1059918,EPI_ISL_1059919,EPI_ISL_1059904,EPI_ISL_1089638,EPI_ISL_1059916,EPI_ISL_1089636,EPI_ISL_1089637,EPI_ISL_1059917,EPI_ISL_1014252,EPI_ISL_1014339,EPI_ISL_1014299,EPI_ISL_1014415,EPI_ISL_1014347,EPI_ISL_1014548,EPI_ISL_1014520,EPI_ISL_1014547,EPI_ISL_1014546,EPI_ISL_1014544,EPI_ISL_1014543,EPI_ISL_1014341,EPI_ISL_1014519,EPI_ISL_1014518,EPI_ISL_1014517,EPI_ISL_1014541,EPI_ISL_1014540,EPI_ISL_1014512,EPI_ISL_1014539,EPI_ISL_1014538,EPI_ISL_1014537,EPI_ISL_1014536,EPI_ISL_1014511,EPI_ISL_1014266,EPI_ISL_1014510,EPI_ISL_1014410,EPI_ISL_1014409,EPI_ISL_1014408,EPI_ISL_1014407,EPI_ISL_1014406,EPI_ISL_1014527,EPI_ISL_1014526,EPI_ISL_1014525,EPI_ISL_1014405,EPI_ISL_1014404,EPI_ISL_1014403,EPI_ISL_1014402,EPI_ISL_1014401,EPI_ISL_1014400,EPI_ISL_1014277,EPI_ISL_1014399,EPI_ISL_1014398,EPI_ISL_1014397,EPI_ISL_1014396,EPI_ISL_1014395,EPI_ISL_1014535,EPI_ISL_1014502,EPI_ISL_1014268,EPI_ISL_1014501,EPI_ISL_1014500,EPI_ISL_1089796,EPI_ISL_1014534,EPI_ISL_1014533,EPI_ISL_1014499,EPI_ISL_1014532,EPI_ISL_1014531,EPI_ISL_1014392,EPI_ISL_1014391,EPI_ISL_1014390,EPI_ISL_1014389,EPI_ISL_1014388,EPI_ISL_1014524,EPI_ISL_1014387,EPI_ISL_1014386,EPI_ISL_1014385,EPI_ISL_1014298,EPI_ISL_1014340,EPI_ISL_1014276,EPI_ISL_1014494,EPI_ISL_1014488,EPI_ISL_1014487,EPI_ISL_1014486,EPI_ISL_1014485,EPI_ISL_1014484,EPI_ISL_1014483,EPI_ISL_1014482,EPI_ISL_1014530,EPI_ISL_1014481,EPI_ISL_1014528,EPI_ISL_1014529,EPI_ISL_1014480,EPI_ISL_1014523,EPI_ISL_1014265,EPI_ISL_1014448,EPI_ISL_1014447,EPI_ISL_1014264,EPI_ISL_1014475,EPI_ISL_1014263,EPI_ISL_1014446,EPI_ISL_1014445,EPI_ISL_1014327,EPI_ISL_1014250,EPI_ISL_1014249,EPI_ISL_1014380,EPI_ISL_1014379,EPI_ISL_1014296,EPI_ISL_1014295,EPI_ISL_1014285,EPI_ISL_1014294,EPI_ISL_1014378,EPI_ISL_1014377,EPI_ISL_1014248,EPI_ISL_1014384,EPI_ISL_1014293,EPI_ISL_1014292,EPI_ISL_1014267,EPI_ISL_1014444,EPI_ISL_1014262,EPI_ISL_1014522,EPI_ISL_1014261,EPI_ISL_1014443,EPI_ISL_1014474,EPI_ISL_1014442,EPI_ISL_1014343,EPI_ISL_1014260,EPI_ISL_1014441,EPI_ISL_1014247,EPI_ISL_1014272,EPI_ISL_1014376,EPI_ISL_1014291,EPI_ISL_1014375,EPI_ISL_1014246,EPI_ISL_1014374,EPI_ISL_1014373,EPI_ISL_1014372,EPI_ISL_1014290,EPI_ISL_1014371,EPI_ISL_1014289,EPI_ISL_1014370,EPI_ISL_1014284,EPI_ISL_1014369,EPI_ISL_1014368,EPI_ISL_1014245,EPI_ISL_1014367,EPI_ISL_1014288,EPI_ISL_1014440,EPI_ISL_1014439,EPI_ISL_1014348,EPI_ISL_1014521,EPI_ISL_1014259,EPI_ISL_1014338,EPI_ISL_1014438,EPI_ISL_1014366,EPI_ISL_1014365,EPI_ISL_1014244,EPI_ISL_1014243,EPI_ISL_1014364,EPI_ISL_1014242,EPI_ISL_1014363,EPI_ISL_1014362,EPI_ISL_1014361,EPI_ISL_1014287,EPI_ISL_1014241,EPI_ISL_1014360,EPI_ISL_1014316,EPI_ISL_1014433,EPI_ISL_1014432,EPI_ISL_1014315,EPI_ISL_1014314,EPI_ISL_1014431,EPI_ISL_1014258,EPI_ISL_1014313,EPI_ISL_1014430,EPI_ISL_1014429,EPI_ISL_1014257,EPI_ISL_1014256,EPI_ISL_1014255,EPI_ISL_1014428,EPI_ISL_1014254,EPI_ISL_1014427,EPI_ISL_1014426,EPI_ISL_1014312,EPI_ISL_1014425,EPI_ISL_1014311,EPI_ISL_1014424,EPI_ISL_1014310,EPI_ISL_1014423,EPI_ISL_1014309,EPI_ISL_1014308,EPI_ISL_1014307,EPI_ISL_1014422,EPI_ISL_1014421,EPI_ISL_1014306,EPI_ISL_1014305,EPI_ISL_1014304,EPI_ISL_1014303,EPI_ISL_1014420,EPI_ISL_1014302,EPI_ISL_1014301,EPI_ISL_1014419,EPI_ISL_1014418,EPI_ISL_1014417,EPI_ISL_1014300,EPI_ISL_1014450,EPI_ISL_1014449,EPI_ISL_1014273,EPI_ISL_1014382,EPI_ISL_1014297,EPI_ISL_1014381,EPI_ISL_1014344,EPI_ISL_1013992,EPI_ISL_1013773,EPI_ISL_1013852,EPI_ISL_1013853,EPI_ISL_1013993,EPI_ISL_1013994,EPI_ISL_1013909,EPI_ISL_1013910,EPI_ISL_1013736,EPI_ISL_1013996,EPI_ISL_1013997,EPI_ISL_1013998,EPI_ISL_1013999,EPI_ISL_1014000,EPI_ISL_1014001,EPI_ISL_1014002,EPI_ISL_1014003,EPI_ISL_1013652,EPI_ISL_1014004,EPI_ISL_1014005,EPI_ISL_1014006,EPI_ISL_1014007,EPI_ISL_1014008,EPI_ISL_1014009,EPI_ISL_1013791,EPI_ISL_1014010,EPI_ISL_1013854,EPI_ISL_1013855,EPI_ISL_1013962,EPI_ISL_1013911,EPI_ISL_1013912,EPI_ISL_1013913,EPI_ISL_1013914,EPI_ISL_1013915,EPI_ISL_1014011,EPI_ISL_1014012,EPI_ISL_1013653,EPI_ISL_1013686,EPI_ISL_1013753,EPI_ISL_1014013,EPI_ISL_1014014,EPI_ISL_1014015,EPI_ISL_1013654,EPI_ISL_1013786,EPI_ISL_1014016,EPI_ISL_1014017,EPI_ISL_1013792,EPI_ISL_1014018,EPI_ISL_1014019,EPI_ISL_1014020,EPI_ISL_1013916,EPI_ISL_1013619,EPI_ISL_1013787,EPI_ISL_1013622,EPI_ISL_1013623,EPI_ISL_1013624,EPI_ISL_1013625,EPI_ISL_1013917,EPI_ISL_1013856,EPI_ISL_1013626,EPI_ISL_1014021,EPI_ISL_1014022,EPI_ISL_1014023,EPI_ISL_1014024,EPI_ISL_1014025,EPI_ISL_1014026,EPI_ISL_1014027,EPI_ISL_1013694,EPI_ISL_1014028,EPI_ISL_1014029,EPI_ISL_1014030,EPI_ISL_1014031,EPI_ISL_1014032,EPI_ISL_1014033,EPI_ISL_1014034,EPI_ISL_1014035,EPI_ISL_1014036,EPI_ISL_1014037,EPI_ISL_1014038,EPI_ISL_1014039,EPI_ISL_1014040,EPI_ISL_1014041,EPI_ISL_1014042,EPI_ISL_1014043,EPI_ISL_1014044,EPI_ISL_1013655,EPI_ISL_1013857,EPI_ISL_1013858,EPI_ISL_1013859,EPI_ISL_1013860,EPI_ISL_1013861,EPI_ISL_1013862,EPI_ISL_1013863,EPI_ISL_1013775,EPI_ISL_1013776,EPI_ISL_1013864,EPI_ISL_1013865,EPI_ISL_1013866,EPI_ISL_1013693,EPI_ISL_1013867,EPI_ISL_1013868,EPI_ISL_1013869,EPI_ISL_1013870,EPI_ISL_1013777,EPI_ISL_1013871,EPI_ISL_1013629,EPI_ISL_1013731,EPI_ISL_1013918,EPI_ISL_1013872,EPI_ISL_1013690,EPI_ISL_1013631,EPI_ISL_1013632,EPI_ISL_1013919,EPI_ISL_1013633,EPI_ISL_1014045,EPI_ISL_1014046,EPI_ISL_1014047,EPI_ISL_1014048,EPI_ISL_1013656,EPI_ISL_1014049,EPI_ISL_1014050,EPI_ISL_1014051,EPI_ISL_1014052,EPI_ISL_1014053,EPI_ISL_1014054,EPI_ISL_1014055,EPI_ISL_1014056,EPI_ISL_1013617,EPI_ISL_1014057,EPI_ISL_1014058,EPI_ISL_1014059,EPI_ISL_1013657,EPI_ISL_1014060,EPI_ISL_1014061,EPI_ISL_1013658,EPI_ISL_1013782,EPI_ISL_1014062,EPI_ISL_1013783,EPI_ISL_1014063,EPI_ISL_1014064,EPI_ISL_1014065,EPI_ISL_1014066,EPI_ISL_1014067,EPI_ISL_1014068,EPI_ISL_1014069,EPI_ISL_1013659,EPI_ISL_1014070,EPI_ISL_1014071,EPI_ISL_1014072,EPI_ISL_1013660,EPI_ISL_1014073,EPI_ISL_1014074,EPI_ISL_1014075,EPI_ISL_1014076,EPI_ISL_1013661,EPI_ISL_1013662,EPI_ISL_1013663,EPI_ISL_1013664,EPI_ISL_1014077,EPI_ISL_1014078,EPI_ISL_1014079,EPI_ISL_1014080,EPI_ISL_1014081,EPI_ISL_1014082,EPI_ISL_1013754,EPI_ISL_1014083,EPI_ISL_1014084,EPI_ISL_1014085,EPI_ISL_1014086,EPI_ISL_1013665,EPI_ISL_1013666,EPI_ISL_1014087,EPI_ISL_1014088,EPI_ISL_1014089,EPI_ISL_1014090,EPI_ISL_1014091,EPI_ISL_1014092,EPI_ISL_1014093,EPI_ISL_1013667,EPI_ISL_1013668,EPI_ISL_1013669,EPI_ISL_1014094,EPI_ISL_1013784,EPI_ISL_1013683,EPI_ISL_1013670,EPI_ISL_1013873,EPI_ISL_1013874,EPI_ISL_1013875,EPI_ISL_1013876,EPI_ISL_1013877,EPI_ISL_1013878,EPI_ISL_1013879,EPI_ISL_1013880,EPI_ISL_1013881,EPI_ISL_1013643,EPI_ISL_1013882,EPI_ISL_1013644,EPI_ISL_1013755,EPI_ISL_1013671,EPI_ISL_1014096,EPI_ISL_1014097,EPI_ISL_1013687,EPI_ISL_1014098,EPI_ISL_1014099,EPI_ISL_1014100,EPI_ISL_1014101,EPI_ISL_1014103,EPI_ISL_1013883,EPI_ISL_1013884,EPI_ISL_1013885,EPI_ISL_1013778,EPI_ISL_1013618,EPI_ISL_1013886,EPI_ISL_1013920,EPI_ISL_1013672,EPI_ISL_1013691,EPI_ISL_1014105,EPI_ISL_1014106,EPI_ISL_1014107,EPI_ISL_1013673,EPI_ISL_1014108,EPI_ISL_1014109,EPI_ISL_1014110,EPI_ISL_1014111,EPI_ISL_1014112,EPI_ISL_1014113,EPI_ISL_1013674,EPI_ISL_1014114,EPI_ISL_1014115,EPI_ISL_1013675,EPI_ISL_1014116,EPI_ISL_1013676,EPI_ISL_1013677,EPI_ISL_1014117,EPI_ISL_1014118,EPI_ISL_1013887,EPI_ISL_1013888,EPI_ISL_1013921,EPI_ISL_1013922,EPI_ISL_1013923,EPI_ISL_1013963,EPI_ISL_1013964,EPI_ISL_1013965,EPI_ISL_1013966,EPI_ISL_1013967,EPI_ISL_1013968,EPI_ISL_1013742,EPI_ISL_1013969,EPI_ISL_1013743,EPI_ISL_1013970,EPI_ISL_1013971,EPI_ISL_1013744,EPI_ISL_1013745,EPI_ISL_1013972,EPI_ISL_1013973,EPI_ISL_1013650,EPI_ISL_1013780,EPI_ISL_1013974,EPI_ISL_1013975,EPI_ISL_1013976,EPI_ISL_1013701,EPI_ISL_1013837,EPI_ISL_1089794,EPI_ISL_1013702,EPI_ISL_1013703,EPI_ISL_1013704,EPI_ISL_1013705,EPI_ISL_1013706,EPI_ISL_1013707,EPI_ISL_1013838,EPI_ISL_1013839,EPI_ISL_1013697,EPI_ISL_1013708,EPI_ISL_1013840,EPI_ISL_1013819,EPI_ISL_1013709,EPI_ISL_1013820,EPI_ISL_1013710,EPI_ISL_1013711,EPI_ISL_1013712,EPI_ISL_1013841,EPI_ISL_1013713,EPI_ISL_1013842,EPI_ISL_1013714,EPI_ISL_1013843,EPI_ISL_1013715,EPI_ISL_1013716,EPI_ISL_1013717,EPI_ISL_1013821,EPI_ISL_1013892,EPI_ISL_1013893,EPI_ISL_1013692,EPI_ISL_1013822,EPI_ISL_1013894,EPI_ISL_1013823,EPI_ISL_1013824,EPI_ISL_1013895,EPI_ISL_1013825,EPI_ISL_1013896,EPI_ISL_1013826,EPI_ISL_1013734,EPI_ISL_1013772,EPI_ISL_1013827,EPI_ISL_1013828,EPI_ISL_1013897,EPI_ISL_1013898,EPI_ISL_1013829,EPI_ISL_1013899,EPI_ISL_1013900,EPI_ISL_1013901,EPI_ISL_1014119,EPI_ISL_1014120,EPI_ISL_1013889,EPI_ISL_1013795,EPI_ISL_1013756,EPI_ISL_1014121,EPI_ISL_1013830,EPI_ISL_1014122,EPI_ISL_1014123,EPI_ISL_1014124,EPI_ISL_1014125,EPI_ISL_1014126,EPI_ISL_1014127,EPI_ISL_1014165,EPI_ISL_1014166,EPI_ISL_1013759,EPI_ISL_1014167,EPI_ISL_1014168,EPI_ISL_1014169,EPI_ISL_1013760,EPI_ISL_1014170,EPI_ISL_1014171,EPI_ISL_1014172,EPI_ISL_1014173,EPI_ISL_1014174,EPI_ISL_1014175,EPI_ISL_1014176,EPI_ISL_1014177,EPI_ISL_1014178,EPI_ISL_1014179,EPI_ISL_1014180,EPI_ISL_1014181,EPI_ISL_1014182,EPI_ISL_1014183,EPI_ISL_1014184,EPI_ISL_1013761,EPI_ISL_1014185,EPI_ISL_1014186,EPI_ISL_1013803,EPI_ISL_1014187,EPI_ISL_1014188,EPI_ISL_1013762,EPI_ISL_1014189,EPI_ISL_1013763,EPI_ISL_1014190,EPI_ISL_1014191,EPI_ISL_1014192,EPI_ISL_1014193,EPI_ISL_1014194,EPI_ISL_1013764,EPI_ISL_1014195,EPI_ISL_1013765,EPI_ISL_1013799,EPI_ISL_1013785,EPI_ISL_1013800,EPI_ISL_1014196,EPI_ISL_1014197,EPI_ISL_1014198,EPI_ISL_1014199,EPI_ISL_1013766,EPI_ISL_1014200,EPI_ISL_1014201,EPI_ISL_1014202,EPI_ISL_1014203,EPI_ISL_1014204,EPI_ISL_1013680,EPI_ISL_1013801,EPI_ISL_1014205,EPI_ISL_1014206,EPI_ISL_1014207,EPI_ISL_1014208,EPI_ISL_1013788,EPI_ISL_1013740,EPI_ISL_1014209,EPI_ISL_1013767,EPI_ISL_1014210,EPI_ISL_1014211,EPI_ISL_1014212,EPI_ISL_1014213,EPI_ISL_1014214,EPI_ISL_1014215,EPI_ISL_1014216,EPI_ISL_1014217,EPI_ISL_1014218,EPI_ISL_1013621,EPI_ISL_1013977,EPI_ISL_1013651,EPI_ISL_1014219,EPI_ISL_1013746,EPI_ISL_1013789,EPI_ISL_1013747,EPI_ISL_1013748,EPI_ISL_1013790,EPI_ISL_1013978,EPI_ISL_1013979,EPI_ISL_1014220,EPI_ISL_1013781,EPI_ISL_1013980,EPI_ISL_1013981,EPI_ISL_1013982,EPI_ISL_1013983,EPI_ISL_1013718,EPI_ISL_1013844,EPI_ISL_1013719,EPI_ISL_1013845,EPI_ISL_1013720,EPI_ISL_1013721,EPI_ISL_1013722,EPI_ISL_1013846,EPI_ISL_1013698,EPI_ISL_1013831,EPI_ISL_1089795,EPI_ISL_1013847,EPI_ISL_1013848,EPI_ISL_1013723,EPI_ISL_1014221,EPI_ISL_1013768,EPI_ISL_1014222,EPI_ISL_1014223,EPI_ISL_1014224,EPI_ISL_1014225,EPI_ISL_1014226,EPI_ISL_1013769,EPI_ISL_1013681,EPI_ISL_1014227,EPI_ISL_1014228,EPI_ISL_1014229,EPI_ISL_1013695,EPI_ISL_1014230,EPI_ISL_1014231,EPI_ISL_1014232,EPI_ISL_1014233,EPI_ISL_1014234,EPI_ISL_1013770,EPI_ISL_1013924,EPI_ISL_1014128,EPI_ISL_1013925,EPI_ISL_1013926,EPI_ISL_1013927,EPI_ISL_1013741,EPI_ISL_1013928,EPI_ISL_1014156,EPI_ISL_1013929,EPI_ISL_1013930,EPI_ISL_1013931,EPI_ISL_1013932,EPI_ISL_1013724,EPI_ISL_1013725,EPI_ISL_1013726,EPI_ISL_1013849,EPI_ISL_1013850,EPI_ISL_1013851,EPI_ISL_1013727,EPI_ISL_1013902,EPI_ISL_1013802,EPI_ISL_1013700,EPI_ISL_1013903,EPI_ISL_1013832,EPI_ISL_1013833,EPI_ISL_1013904,EPI_ISL_1013834,EPI_ISL_1013905,EPI_ISL_1013835,EPI_ISL_1013728,EPI_ISL_1013699,EPI_ISL_1013906,EPI_ISL_1013735,EPI_ISL_1013836,EPI_ISL_1013907,EPI_ISL_1013908,EPI_ISL_1014129,EPI_ISL_1014130,EPI_ISL_1014131,EPI_ISL_1014132,EPI_ISL_1014133,EPI_ISL_1014134,EPI_ISL_1014135,EPI_ISL_1014136,EPI_ISL_1014137,EPI_ISL_1014138,EPI_ISL_1014139,EPI_ISL_1014140,EPI_ISL_1014141,EPI_ISL_1014142,EPI_ISL_1014143,EPI_ISL_1014144,EPI_ISL_1014145,EPI_ISL_1014146,EPI_ISL_1013678,EPI_ISL_1014147,EPI_ISL_1014148,EPI_ISL_1014149,EPI_ISL_1013757,EPI_ISL_1014235,EPI_ISL_1013933,EPI_ISL_1013934,EPI_ISL_1013935,EPI_ISL_1013936,EPI_ISL_1013937,EPI_ISL_1013938,EPI_ISL_1013939,EPI_ISL_1013890,EPI_ISL_1013940,EPI_ISL_1013941,EPI_ISL_1014157,EPI_ISL_1013620,EPI_ISL_1014158,EPI_ISL_1013682,EPI_ISL_1014159,EPI_ISL_1013984,EPI_ISL_1013749,EPI_ISL_1013750,EPI_ISL_1013751,EPI_ISL_1013985,EPI_ISL_1013752,EPI_ISL_1013986,EPI_ISL_1013987,EPI_ISL_1013988,EPI_ISL_1013989,EPI_ISL_1013990,EPI_ISL_1013991,EPI_ISL_1014150,EPI_ISL_1014151,EPI_ISL_1013758,EPI_ISL_1014152,EPI_ISL_1013995,EPI_ISL_1013679,EPI_ISL_1014153,EPI_ISL_1014154,EPI_ISL_1013688,EPI_ISL_1013796,EPI_ISL_1013797,EPI_ISL_1014155,EPI_ISL_1013942,EPI_ISL_1013689,EPI_ISL_1013943,EPI_ISL_1013944,EPI_ISL_1013945,EPI_ISL_1013649,EPI_ISL_1013946,EPI_ISL_1013947,EPI_ISL_1013891,EPI_ISL_1013948,EPI_ISL_1013949,EPI_ISL_1013950,EPI_ISL_1014160,EPI_ISL_1013951,EPI_ISL_1013952,EPI_ISL_1013953,EPI_ISL_1013954,EPI_ISL_1014161,EPI_ISL_1013955,EPI_ISL_1013956,EPI_ISL_1013957,EPI_ISL_1035763,EPI_ISL_1035560,EPI_ISL_1035746,EPI_ISL_1035589,EPI_ISL_1035762,EPI_ISL_1035761,EPI_ISL_1035662,EPI_ISL_1035661,EPI_ISL_1035660,EPI_ISL_1035659,EPI_ISL_1035658,EPI_ISL_1035041,EPI_ISL_1035098,EPI_ISL_1035657,EPI_ISL_1035656,EPI_ISL_1035086,EPI_ISL_1035655,EPI_ISL_1035654,EPI_ISL_1035040,EPI_ISL_1035653,EPI_ISL_1035652,EPI_ISL_1035182,EPI_ISL_1035651,EPI_ISL_1035745,EPI_ISL_1035650,EPI_ISL_1035649,EPI_ISL_1035648,EPI_ISL_1035049,EPI_ISL_1035696,EPI_ISL_1035744,EPI_ISL_1035695,EPI_ISL_1035694,EPI_ISL_1035195,EPI_ISL_1035693,EPI_ISL_1035692,EPI_ISL_1035691,EPI_ISL_1035647,EPI_ISL_1035646,EPI_ISL_1035743,EPI_ISL_1035222,EPI_ISL_1035742,EPI_ISL_1035741,EPI_ISL_1035740,EPI_ISL_1035739,EPI_ISL_1035738,EPI_ISL_1035737,EPI_ISL_1035736,EPI_ISL_1035735,EPI_ISL_1035734,EPI_ISL_1035194,EPI_ISL_1035733,EPI_ISL_1035732,EPI_ISL_1035731,EPI_ISL_1035730,EPI_ISL_1035729,EPI_ISL_1035728,EPI_ISL_1035727,EPI_ISL_1035726,EPI_ISL_1035559,EPI_ISL_1035202,EPI_ISL_1034990,EPI_ISL_1035558,EPI_ISL_1035557,EPI_ISL_1035556,EPI_ISL_1035555,EPI_ISL_1035554,EPI_ISL_1035553,EPI_ISL_1034989,EPI_ISL_1035552,EPI_ISL_1035551,EPI_ISL_1035217,EPI_ISL_1035550,EPI_ISL_1035549,EPI_ISL_1035548,EPI_ISL_1035063,EPI_ISL_1035725,EPI_ISL_1035588,EPI_ISL_1035760,EPI_ISL_1035759,EPI_ISL_1035758,EPI_ISL_1035757,EPI_ISL_1035645,EPI_ISL_1035644,EPI_ISL_1035643,EPI_ISL_1035642,EPI_ISL_1035641,EPI_ISL_1035205,EPI_ISL_1035039,EPI_ISL_1035640,EPI_ISL_1035547,EPI_ISL_1034988,EPI_ISL_1035546,EPI_ISL_1035545,EPI_ISL_1035544,EPI_ISL_1035543,EPI_ISL_1035542,EPI_ISL_1035541,EPI_ISL_1035540,EPI_ISL_1035539,EPI_ISL_1035538,EPI_ISL_1035537,EPI_ISL_1035536,EPI_ISL_1035535,EPI_ISL_1035534,EPI_ISL_1035533,EPI_ISL_1035156,EPI_ISL_1035532,EPI_ISL_1035531,EPI_ISL_1035530,EPI_ISL_1035529,EPI_ISL_1035528,EPI_ISL_1035527,EPI_ISL_1035526,EPI_ISL_1034987,EPI_ISL_1035525,EPI_ISL_1035524,EPI_ISL_1034986,EPI_ISL_1035523,EPI_ISL_1034985,EPI_ISL_1035522,EPI_ISL_1035077,EPI_ISL_1034984,EPI_ISL_1034983,EPI_ISL_1035521,EPI_ISL_1035520,EPI_ISL_1034982,EPI_ISL_1035519,EPI_ISL_1035518,EPI_ISL_1035517,EPI_ISL_1035516,EPI_ISL_1035155,EPI_ISL_1035034,EPI_ISL_1035033,EPI_ISL_1035032,EPI_ISL_1035639,EPI_ISL_1035638,EPI_ISL_1035637,EPI_ISL_1035636,EPI_ISL_1035724,EPI_ISL_1035048,EPI_ISL_1035690,EPI_ISL_1035689,EPI_ISL_1035635,EPI_ISL_1035057,EPI_ISL_1035688,EPI_ISL_1035687,EPI_ISL_1035686,EPI_ISL_1035685,EPI_ISL_1035684,EPI_ISL_1035683,EPI_ISL_1035682,EPI_ISL_1035681,EPI_ISL_1035680,EPI_ISL_1035679,EPI_ISL_1035634,EPI_ISL_1035723,EPI_ISL_1035678,EPI_ISL_1035677,EPI_ISL_1035676,EPI_ISL_1035088,EPI_ISL_1035722,EPI_ISL_1035721,EPI_ISL_1035720,EPI_ISL_1035719,EPI_ISL_1035066,EPI_ISL_1035756,EPI_ISL_1035193,EPI_ISL_1035718,EPI_ISL_1035717,EPI_ISL_1035065,EPI_ISL_1034972,EPI_ISL_1035515,EPI_ISL_1035514,EPI_ISL_1035513,EPI_ISL_1035512,EPI_ISL_1035511,EPI_ISL_1035510,EPI_ISL_1035509,EPI_ISL_1035508,EPI_ISL_1034971,EPI_ISL_1035507,EPI_ISL_1035506,EPI_ISL_1035505,EPI_ISL_1035504,EPI_ISL_1035503,EPI_ISL_1034970,EPI_ISL_1035502,EPI_ISL_1035501,EPI_ISL_1034969,EPI_ISL_1035500,EPI_ISL_1034968,EPI_ISL_1034967,EPI_ISL_1034966,EPI_ISL_1035499,EPI_ISL_1035498,EPI_ISL_1034965,EPI_ISL_1035497,EPI_ISL_1035152,EPI_ISL_1035496,EPI_ISL_1035495,EPI_ISL_1035494,EPI_ISL_1035493,EPI_ISL_1035492,EPI_ISL_1035491,EPI_ISL_1035490,EPI_ISL_1035489,EPI_ISL_1035198,EPI_ISL_1035587,EPI_ISL_1035064,EPI_ISL_1034919,EPI_ISL_1034921,EPI_ISL_1035675,EPI_ISL_1035633,EPI_ISL_1035674,EPI_ISL_1035673,EPI_ISL_1035672,EPI_ISL_1035078,EPI_ISL_1035716,EPI_ISL_1034920,EPI_ISL_1035715,EPI_ISL_1035221,EPI_ISL_1035714,EPI_ISL_1034922,EPI_ISL_1035713,EPI_ISL_1035488,EPI_ISL_1035487,EPI_ISL_1035486,EPI_ISL_1035485,EPI_ISL_1035484,EPI_ISL_1035483,EPI_ISL_1035482,EPI_ISL_1035481,EPI_ISL_1035480,EPI_ISL_1035479,EPI_ISL_1035603,EPI_ISL_1035602,EPI_ISL_1035601,EPI_ISL_1035174,EPI_ISL_1035173,EPI_ISL_1035172,EPI_ISL_1035171,EPI_ISL_1035096,EPI_ISL_1035600,EPI_ISL_1035095,EPI_ISL_1035170,EPI_ISL_1034995,EPI_ISL_1034994,EPI_ISL_1035169,EPI_ISL_1035168,EPI_ISL_1035599,EPI_ISL_1035598,EPI_ISL_1034993,EPI_ISL_1035030,EPI_ISL_1035023,EPI_ISL_1035022,EPI_ISL_1035218,EPI_ISL_1035712,EPI_ISL_1035586,EPI_ISL_1035585,EPI_ISL_1035747,EPI_ISL_1035584,EPI_ISL_1034918,EPI_ISL_1035583,EPI_ISL_1035632,EPI_ISL_1035179,EPI_ISL_1035021,EPI_ISL_1035631,EPI_ISL_1035630,EPI_ISL_1035629,EPI_ISL_1035711,EPI_ISL_1035710,EPI_ISL_1035192,EPI_ISL_1035709,EPI_ISL_1035087,EPI_ISL_1035708,EPI_ISL_1035707,EPI_ISL_1034957,EPI_ISL_1035478,EPI_ISL_1035477,EPI_ISL_1035148,EPI_ISL_1035476,EPI_ISL_1035475,EPI_ISL_1035215,EPI_ISL_1035474,EPI_ISL_1035473,EPI_ISL_1035472,EPI_ISL_1035471,EPI_ISL_1035214,EPI_ISL_1035470,EPI_ISL_1035469,EPI_ISL_1035468,EPI_ISL_1035467,EPI_ISL_1034956,EPI_ISL_1034955,EPI_ISL_1035466,EPI_ISL_1035465,EPI_ISL_1035464,EPI_ISL_1035463,EPI_ISL_1035462,EPI_ISL_1035597,EPI_ISL_1035596,EPI_ISL_1035595,EPI_ISL_1035167,EPI_ISL_1035594,EPI_ISL_1035166,EPI_ISL_1035176,EPI_ISL_1035019,EPI_ISL_1035018,EPI_ISL_1035017,EPI_ISL_1035016,EPI_ISL_1035628,EPI_ISL_1035015,EPI_ISL_1035014,EPI_ISL_1035627,EPI_ISL_1035626,EPI_ISL_1035056,EPI_ISL_1035013,EPI_ISL_1035012,EPI_ISL_1035052,EPI_ISL_1035625,EPI_ISL_1035011,EPI_ISL_1035624,EPI_ISL_1035623,EPI_ISL_1035232,EPI_ISL_1035622,EPI_ISL_1035621,EPI_ISL_1035051,EPI_ISL_1035010,EPI_ISL_1035231,EPI_ISL_1035267,EPI_ISL_1035191,EPI_ISL_1035109,EPI_ISL_1035108,EPI_ISL_1035107,EPI_ISL_1035068,EPI_ISL_1035106,EPI_ISL_1035105,EPI_ISL_1035263,EPI_ISL_1035262,EPI_ISL_1035456,EPI_ISL_1035104,EPI_ISL_1034931,EPI_ISL_1035261,EPI_ISL_1035455,EPI_ISL_1035454,EPI_ISL_1035453,EPI_ISL_1035452,EPI_ISL_1035451,EPI_ISL_1035146,EPI_ISL_1035450,EPI_ISL_1035449,EPI_ISL_1035145,EPI_ISL_1035448,EPI_ISL_1035447,EPI_ISL_1035446,EPI_ISL_1035445,EPI_ISL_1020302,EPI_ISL_1035444,EPI_ISL_1035443,EPI_ISL_1035442,EPI_ISL_1035582,EPI_ISL_1035163,EPI_ISL_1035140,EPI_ISL_1035289,EPI_ISL_1035139,EPI_ISL_1035288,EPI_ISL_1034941,EPI_ISL_1035287,EPI_ISL_1035286,EPI_ISL_1035138,EPI_ISL_1035072,EPI_ISL_1035285,EPI_ISL_1035284,EPI_ISL_1035137,EPI_ISL_1035136,EPI_ISL_1035135,EPI_ISL_1035071,EPI_ISL_1035134,EPI_ISL_1034940,EPI_ISL_1035006,EPI_ISL_1035005,EPI_ISL_1035004,EPI_ISL_1035619,EPI_ISL_1035003,EPI_ISL_1035002,EPI_ISL_1034930,EPI_ISL_1035103,EPI_ISL_1034929,EPI_ISL_1035102,EPI_ISL_1034952,EPI_ISL_1035441,EPI_ISL_1035440,EPI_ISL_1035439,EPI_ISL_1035438,EPI_ISL_1035437,EPI_ISL_1035436,EPI_ISL_1035435,EPI_ISL_1035434,EPI_ISL_1035227,EPI_ISL_1035144,EPI_ISL_1035433,EPI_ISL_1035432,EPI_ISL_1034951,EPI_ISL_1035094,EPI_ISL_1035143,EPI_ISL_1034950,EPI_ISL_1035431,EPI_ISL_1034949,EPI_ISL_1035430,EPI_ISL_1034948,EPI_ISL_1035142,EPI_ISL_1035429,EPI_ISL_1035190,EPI_ISL_1035580,EPI_ISL_1034937,EPI_ISL_1035282,EPI_ISL_1035091,EPI_ISL_1035132,EPI_ISL_1035131,EPI_ISL_1035281,EPI_ISL_1035130,EPI_ISL_1035129,EPI_ISL_1035128,EPI_ISL_1035127,EPI_ISL_1035126,EPI_ISL_1035125,EPI_ISL_1035280,EPI_ISL_1035124,EPI_ISL_1035123,EPI_ISL_1035279,EPI_ISL_1035615,EPI_ISL_1035614,EPI_ISL_1035000,EPI_ISL_1035613,EPI_ISL_1035612,EPI_ISL_1035705,EPI_ISL_1035055,EPI_ISL_1035260,EPI_ISL_1035259,EPI_ISL_1035200,EPI_ISL_1034925,EPI_ISL_1035210,EPI_ISL_1035235,EPI_ISL_1035258,EPI_ISL_1035257,EPI_ISL_1035101,EPI_ISL_1035199,EPI_ISL_1020303,EPI_ISL_1035256,EPI_ISL_1035121,EPI_ISL_1035209,EPI_ISL_1035100,EPI_ISL_1034928,EPI_ISL_1035255,EPI_ISL_1035208,EPI_ISL_1035099,EPI_ISL_1035254,EPI_ISL_1035253,EPI_ISL_1034927,EPI_ISL_1035252,EPI_ISL_1035428,EPI_ISL_1035427,EPI_ISL_1035578,EPI_ISL_1035054,EPI_ISL_1035120,EPI_ISL_1035197,EPI_ISL_1035277,EPI_ISL_1034936,EPI_ISL_1035119,EPI_ISL_1035276,EPI_ISL_1034924,EPI_ISL_1035118,EPI_ISL_1034935,EPI_ISL_1034926,EPI_ISL_1035117,EPI_ISL_1035275,EPI_ISL_1035274,EPI_ISL_1035116,EPI_ISL_1035704,EPI_ISL_1035609,EPI_ISL_1034998,EPI_ISL_1034997,EPI_ISL_1035703,EPI_ISL_1035085,EPI_ISL_1035204,EPI_ISL_1035050,EPI_ISL_1034996,EPI_ISL_1035608,EPI_ISL_1035671,EPI_ISL_1035206,EPI_ISL_1035046,EPI_ISL_1035670,EPI_ISL_1035045,EPI_ISL_1035044,EPI_ISL_1035183,EPI_ISL_1035669,EPI_ISL_1035426,EPI_ISL_1035425,EPI_ISL_1035424,EPI_ISL_1035423,EPI_ISL_1035420,EPI_ISL_1035419,EPI_ISL_1035418,EPI_ISL_1035414,EPI_ISL_1035413,EPI_ISL_1035412,EPI_ISL_1035411,EPI_ISL_1035410,EPI_ISL_1035409,EPI_ISL_1035408,EPI_ISL_1035407,EPI_ISL_1035406,EPI_ISL_1035404,EPI_ISL_1035403,EPI_ISL_1035226,EPI_ISL_1035201,EPI_ISL_1035398,EPI_ISL_1035225,EPI_ISL_1035394,EPI_ISL_1035043,EPI_ISL_1035668,EPI_ISL_1020304,EPI_ISL_1035667,EPI_ISL_1035392,EPI_ISL_1035391,EPI_ISL_1035390,EPI_ISL_1035389,EPI_ISL_1035388,EPI_ISL_1035387,EPI_ISL_1035386,EPI_ISL_1035385,EPI_ISL_1035383,EPI_ISL_1035382,EPI_ISL_1035381,EPI_ISL_1035380,EPI_ISL_1035378,EPI_ISL_1035377,EPI_ISL_1035376,EPI_ISL_1035375,EPI_ISL_1035374,EPI_ISL_1035373,EPI_ISL_1035370,EPI_ISL_1035369,EPI_ISL_1035368,EPI_ISL_1035367,EPI_ISL_1035366,EPI_ISL_1035365,EPI_ISL_1035361,EPI_ISL_1035360,EPI_ISL_1035359,EPI_ISL_1035355,EPI_ISL_1035354,EPI_ISL_1035353,EPI_ISL_1035349,EPI_ISL_1035348,EPI_ISL_1035347,EPI_ISL_1035346,EPI_ISL_1035345,EPI_ISL_1035344,EPI_ISL_1035341,EPI_ISL_1035340,EPI_ISL_1035339,EPI_ISL_1035338,EPI_ISL_1035337,EPI_ISL_1035224,EPI_ISL_1035335,EPI_ISL_1035334,EPI_ISL_1035333,EPI_ISL_1035666,EPI_ISL_1035331,EPI_ISL_1035329,EPI_ISL_1035328,EPI_ISL_1035327,EPI_ISL_1035324,EPI_ISL_1035319,EPI_ISL_1035318,EPI_ISL_1035067,EPI_ISL_1035317,EPI_ISL_1035316,EPI_ISL_1035315,EPI_ISL_1035314,EPI_ISL_1035313,EPI_ISL_1035307,EPI_ISL_1035306,EPI_ISL_1035305,EPI_ISL_1035304,EPI_ISL_1035303,EPI_ISL_1035302,EPI_ISL_1035074,EPI_ISL_1035301,EPI_ISL_1035300,EPI_ISL_1035299,EPI_ISL_1035298,EPI_ISL_1035297,EPI_ISL_1035296,EPI_ISL_1035295,EPI_ISL_1035294,EPI_ISL_1035293,EPI_ISL_1035292,EPI_ISL_1035083,EPI_ISL_1035291,EPI_ISL_1035290,EPI_ISL_1034942,EPI_ISL_1035141,EPI_ISL_1090188,EPI_ISL_1089804,EPI_ISL_1089703,EPI_ISL_1090029,EPI_ISL_1089812,EPI_ISL_1090186,EPI_ISL_1089766,EPI_ISL_1090031,EPI_ISL_1090088,EPI_ISL_1089622,EPI_ISL_1089609,EPI_ISL_1089700,EPI_ISL_1089619,EPI_ISL_1089551,EPI_ISL_1089764,EPI_ISL_1089765,EPI_ISL_1090091,EPI_ISL_1089762,EPI_ISL_1089809,EPI_ISL_1089757,EPI_ISL_1089618,EPI_ISL_1089623,EPI_ISL_1089705,EPI_ISL_1090100,EPI_ISL_1089702,EPI_ISL_1090229,EPI_ISL_1089747,EPI_ISL_1090021,EPI_ISL_1090104,EPI_ISL_1089758,EPI_ISL_1089748,EPI_ISL_1089621,EPI_ISL_1089624,EPI_ISL_1089763,EPI_ISL_1089801,EPI_ISL_1090089,EPI_ISL_1089734,EPI_ISL_1090251,EPI_ISL_1090023,EPI_ISL_1089738,EPI_ISL_1089720,EPI_ISL_1090078,EPI_ISL_1090173,EPI_ISL_1089529,EPI_ISL_1089943,EPI_ISL_1090014,EPI_ISL_1090176,EPI_ISL_1089554,EPI_ISL_1090175,EPI_ISL_1089739,EPI_ISL_1090139,EPI_ISL_1089819,EPI_ISL_1090170,EPI_ISL_1089728,EPI_ISL_1090172,EPI_ISL_1090177,EPI_ISL_1090168,EPI_ISL_1090142,EPI_ISL_1090178,EPI_ISL_1089697,EPI_ISL_1090076,EPI_ISL_1089695,EPI_ISL_1089740,EPI_ISL_1089743,EPI_ISL_1089792,EPI_ISL_1089514,EPI_ISL_1090011,EPI_ISL_1089752,EPI_ISL_1090140,EPI_ISL_1090141,EPI_ISL_1090143,EPI_ISL_1090169,EPI_ISL_1089786,EPI_ISL_1089782,EPI_ISL_1089602,EPI_ISL_1090174,EPI_ISL_1090171,EPI_ISL_1090179,EPI_ISL_1089590,EPI_ISL_1090144,EPI_ISL_1089589,EPI_ISL_1089944,EPI_ISL_1089601,EPI_ISL_1090007,EPI_ISL_1089439,EPI_ISL_1090236,EPI_ISL_1089564,EPI_ISL_1090182,EPI_ISL_1089535,EPI_ISL_1090009,EPI_ISL_1090239,EPI_ISL_1089753,EPI_ISL_1089510,EPI_ISL_1089563,EPI_ISL_1089566,EPI_ISL_1090079,EPI_ISL_1090012,EPI_ISL_1089434,EPI_ISL_1090075,EPI_ISL_1089531,EPI_ISL_1090235,EPI_ISL_1090238,EPI_ISL_1090180,EPI_ISL_1089692,EPI_ISL_1089555,EPI_ISL_1090184,EPI_ISL_1089536,EPI_ISL_1090181,EPI_ISL_1089576,EPI_ISL_1089556,EPI_ISL_1089512,EPI_ISL_1089565,EPI_ISL_1089574,EPI_ISL_1090183,EPI_ISL_1089693,EPI_ISL_1089584,EPI_ISL_1089561,EPI_ISL_1089511,EPI_ISL_1090010,EPI_ISL_1089723,EPI_ISL_1089575,EPI_ISL_1089780,EPI_ISL_1089699,EPI_ISL_1090221,EPI_ISL_1090222,EPI_ISL_1089547,EPI_ISL_1090145,EPI_ISL_1090086,EPI_ISL_1090237,EPI_ISL_1090234,EPI_ISL_1090087,EPI_ISL_1089608,EPI_ISL_1090223,EPI_ISL_1089642,EPI_ISL_1089839,EPI_ISL_1089844,EPI_ISL_1089781,EPI_ISL_1089834,EPI_ISL_1089833,EPI_ISL_1089842,EPI_ISL_1089445,EPI_ISL_1089841,EPI_ISL_1089815,EPI_ISL_1089832,EPI_ISL_1089645,EPI_ISL_1089840,EPI_ISL_1089845,EPI_ISL_1089831,EPI_ISL_1089838,EPI_ISL_1089593,EPI_ISL_1089837,EPI_ISL_1089851,EPI_ISL_1089641,EPI_ISL_1089829,EPI_ISL_1089846,EPI_ISL_1089644,EPI_ISL_1089836,EPI_ISL_1089788,EPI_ISL_1090082,EPI_ISL_1090080,EPI_ISL_1089724,EPI_ISL_1089435,EPI_ISL_1089729,EPI_ISL_1090085,EPI_ISL_1089713,EPI_ISL_1090008,EPI_ISL_1089443,EPI_ISL_1089725,EPI_ISL_1089712,EPI_ISL_1089722,EPI_ISL_1089718,EPI_ISL_1089719,EPI_ISL_1089694,EPI_ISL_1089437,EPI_ISL_1216334,EPI_ISL_1089696,EPI_ISL_1089436,EPI_ISL_1089717,EPI_ISL_1089714,EPI_ISL_1089810,EPI_ISL_1089727,EPI_ISL_1090013,EPI_ISL_1089625,EPI_ISL_1090084,EPI_ISL_1089626,EPI_ISL_1089530,EPI_ISL_1089721,EPI_ISL_1090083,EPI_ISL_1089537,EPI_ISL_1089730,EPI_ISL_1090077,EPI_ISL_1089534,EPI_ISL_1089715,EPI_ISL_1090081,EPI_ISL_1089698,EPI_ISL_1089726,EPI_ISL_1089533,EPI_ISL_1089438,EPI_ISL_1089532,EPI_ISL_1089538,EPI_ISL_1089631,EPI_ISL_1089716,EPI_ISL_1089662,EPI_ISL_1089652,EPI_ISL_1089932,EPI_ISL_1089878,EPI_ISL_1089657,EPI_ISL_1089859,EPI_ISL_1089934,EPI_ISL_1089948,EPI_ISL_1089919,EPI_ISL_1089879,EPI_ISL_1089900,EPI_ISL_1089853,EPI_ISL_1089862,EPI_ISL_1089674,EPI_ISL_1089921,EPI_ISL_1089856,EPI_ISL_1089876,EPI_ISL_1089875,EPI_ISL_1089854,EPI_ISL_1089680,EPI_ISL_1089902,EPI_ISL_1089935,EPI_ISL_1089903,EPI_ISL_1089895,EPI_ISL_1089877,EPI_ISL_1089661,EPI_ISL_1089922,EPI_ISL_1089901,EPI_ISL_1089658,EPI_ISL_1089961,EPI_ISL_1089880,EPI_ISL_1089663,EPI_ISL_1089920,EPI_ISL_1089949,EPI_ISL_1089933,EPI_ISL_1089679,EPI_ISL_1089894,EPI_ISL_1089918,EPI_ISL_1089668,EPI_ISL_1089917,EPI_ISL_1089893,EPI_ISL_1089956,EPI_ISL_1089481,EPI_ISL_1089946,EPI_ISL_1089498,EPI_ISL_1089499,EPI_ISL_1089517,EPI_ISL_1089516,EPI_ISL_1089931,EPI_ISL_1089871,EPI_ISL_1089873,EPI_ISL_1089890,EPI_ISL_1089892,EPI_ISL_1089515,EPI_ISL_1090015,EPI_ISL_1089874,EPI_ISL_1090016,EPI_ISL_1089784,EPI_ISL_1089790,EPI_ISL_1090019,EPI_ISL_1090148,EPI_ISL_1089681,EPI_ISL_1090224,EPI_ISL_1089567,EPI_ISL_1089732,EPI_ISL_1089750,EPI_ISL_1089569,EPI_ISL_1089549,EPI_ISL_1089539,EPI_ISL_1089731,EPI_ISL_1089952,EPI_ISL_1089868,EPI_ISL_1090226,EPI_ISL_1089942,EPI_ISL_1089904,EPI_ISL_1089613,EPI_ISL_1089886,EPI_ISL_1089908,EPI_ISL_1090228,EPI_ISL_1089925,EPI_ISL_1090026,EPI_ISL_1090150,EPI_ISL_1089951,EPI_ISL_1090190,EPI_ISL_1090189,EPI_ISL_1089594,EPI_ISL_1089704,EPI_ISL_1089466,EPI_ISL_1089612,EPI_ISL_1089666,EPI_ISL_1089580,EPI_ISL_1089581,EPI_ISL_1089496,EPI_ISL_1090151,EPI_ISL_1090090,EPI_ISL_1089558,EPI_ISL_1089906,EPI_ISL_1090092,EPI_ISL_1089926,EPI_ISL_1090093,EPI_ISL_1089913,EPI_ISL_1090025,EPI_ISL_1090094,EPI_ISL_1089928,EPI_ISL_1089465,EPI_ISL_1089866,EPI_ISL_1089518,EPI_ISL_1089897,EPI_ISL_1089887,EPI_ISL_1089927,EPI_ISL_1089659,EPI_ISL_1089789,EPI_ISL_1089914,EPI_ISL_1089884,EPI_ISL_1089865,EPI_ISL_1089578,EPI_ISL_1090191,EPI_ISL_1090230,EPI_ISL_1090159,EPI_ISL_1090240,EPI_ISL_1089611,EPI_ISL_1089941,EPI_ISL_1089883,EPI_ISL_1089909,EPI_ISL_1089953,EPI_ISL_1090227,EPI_ISL_1089954,EPI_ISL_1090096,EPI_ISL_1089615,EPI_ISL_1089814,EPI_ISL_1090017,EPI_ISL_1089492,EPI_ISL_1089867,EPI_ISL_1090185,EPI_ISL_1090241,EPI_ISL_1089501,EPI_ISL_1089568,EPI_ISL_1090225,EPI_ISL_1089577,EPI_ISL_1089494,EPI_ISL_1089869,EPI_ISL_1089559,EPI_ISL_1090154,EPI_ISL_1090231,EPI_ISL_1089882,EPI_ISL_1090147,EPI_ISL_1090242,EPI_ISL_1089478,EPI_ISL_1090146,EPI_ISL_1090244,EPI_ISL_1089885,EPI_ISL_1089940,EPI_ISL_1089813,EPI_ISL_1090252,EPI_ISL_1089939,EPI_ISL_1089755,EPI_ISL_1090020,EPI_ISL_1089540,EPI_ISL_1089557,EPI_ISL_1089651,EPI_ISL_1089858,EPI_ISL_1089860,EPI_ISL_1089863,EPI_ISL_1089614,EPI_ISL_1089861,EPI_ISL_1089864,EPI_ISL_1089450,EPI_ISL_1089807,EPI_ISL_1089857,EPI_ISL_1089451,EPI_ISL_1089896,EPI_ISL_1089653,EPI_ISL_1089852,EPI_ISL_1089855,EPI_ISL_1089449,EPI_ISL_1089446,EPI_ISL_1089503,EPI_ISL_1089959,EPI_ISL_1089960,EPI_ISL_1089504,EPI_ISL_1089958,EPI_ISL_1089597,EPI_ISL_1089957,EPI_ISL_1090033,EPI_ISL_1089690,EPI_ISL_1089706,EPI_ISL_1089791,EPI_ISL_1090250,EPI_ISL_1089754,EPI_ISL_1089767,EPI_ISL_1089759,EPI_ISL_1089603,EPI_ISL_1090098,EPI_ISL_1090249,EPI_ISL_1090027,EPI_ISL_1090149,EPI_ISL_1089793,EPI_ISL_1089746,EPI_ISL_1089519,EPI_ISL_1089701,EPI_ISL_1090155,EPI_ISL_1089745,EPI_ISL_1090243,EPI_ISL_1090101,EPI_ISL_1090022,EPI_ISL_1089733,EPI_ISL_1089550,EPI_ISL_1089769,EPI_ISL_1090187,EPI_ISL_1089760,EPI_ISL_1090018,EPI_ISL_1090158,EPI_ISL_1090152,EPI_ISL_1090095,EPI_ISL_1089787,EPI_ISL_1090024,EPI_ISL_1089798,EPI_ISL_1090246,EPI_ISL_1089797,EPI_ISL_1089800,EPI_ISL_1089756,EPI_ISL_1089761,EPI_ISL_1089889,EPI_ISL_1089461,EPI_ISL_1089898,EPI_ISL_1089899,EPI_ISL_1089687,EPI_ISL_1089916,EPI_ISL_1089915,EPI_ISL_1089891,EPI_ISL_1089872,EPI_ISL_1089947,EPI_ISL_1089870,EPI_ISL_1089673,EPI_ISL_1089930,EPI_ISL_1089945,EPI_ISL_1089711,EPI_ISL_1089677,EPI_ISL_1089805,EPI_ISL_1089683,EPI_ISL_1089513,EPI_ISL_1089910,EPI_ISL_1089685,EPI_ISL_1089488,EPI_ISL_1089911,EPI_ISL_1089528,EPI_ISL_1089509,EPI_ISL_1089670,EPI_ISL_1089816,EPI_ISL_1089979,EPI_ISL_1089676,EPI_ISL_1089671,EPI_ISL_1089912,EPI_ISL_1089684,EPI_ISL_1089682,EPI_ISL_1090062,EPI_ISL_1089905,EPI_ISL_1089969,EPI_ISL_1090044,EPI_ISL_1090047,EPI_ISL_1090004,EPI_ISL_1090055,EPI_ISL_1089996,EPI_ISL_1089981,EPI_ISL_1090136,EPI_ISL_1090117,EPI_ISL_1090131,EPI_ISL_1090120,EPI_ISL_1090043,EPI_ISL_1090130,EPI_ISL_1090038,EPI_ISL_1089983,EPI_ISL_1090073,EPI_ISL_1090124,EPI_ISL_1090125,EPI_ISL_1090166,EPI_ISL_1089936,EPI_ISL_1090053,EPI_ISL_1089963,EPI_ISL_1089980,EPI_ISL_1090132,EPI_ISL_1089966,EPI_ISL_1089799,EPI_ISL_1090134,EPI_ISL_1089986,EPI_ISL_1090113,EPI_ISL_1090002,EPI_ISL_1090001,EPI_ISL_1090000,EPI_ISL_1090123,EPI_ISL_1090116,EPI_ISL_1089991,EPI_ISL_1090064,EPI_ISL_1089777,EPI_ISL_1089967,EPI_ISL_1090133,EPI_ISL_1089988,EPI_ISL_1089993,EPI_ISL_1090109,EPI_ISL_1090049,EPI_ISL_1090050,EPI_ISL_1090106,EPI_ISL_1090118,EPI_ISL_1089985,EPI_ISL_1090107,EPI_ISL_1090114,EPI_ISL_1089995,EPI_ISL_1090041,EPI_ISL_1090065,EPI_ISL_1090115,EPI_ISL_1090071,EPI_ISL_1090003,EPI_ISL_1089990,EPI_ISL_1090037,EPI_ISL_1090039,EPI_ISL_1090068,EPI_ISL_1090048,EPI_ISL_1089970,EPI_ISL_1090072,EPI_ISL_1089976,EPI_ISL_1090105,EPI_ISL_1090067,EPI_ISL_1090126,EPI_ISL_1090119,EPI_ISL_1089972,EPI_ISL_1089617,EPI_ISL_1090108,EPI_ISL_1090057,EPI_ISL_1090046,EPI_ISL_1090122,EPI_ISL_1090070,EPI_ISL_1090060,EPI_ISL_1089965,EPI_ISL_1090069,EPI_ISL_1089971,EPI_ISL_1090059,EPI_ISL_1090066,EPI_ISL_1090042,EPI_ISL_1089964,EPI_ISL_1090137,EPI_ISL_1090121,EPI_ISL_1090006,EPI_ISL_1089977,EPI_ISL_1089989,EPI_ISL_1090128,EPI_ISL_1090135,EPI_ISL_1090061,EPI_ISL_1089994,EPI_ISL_1090127,EPI_ISL_1089984,EPI_ISL_1089975,EPI_ISL_1090034,EPI_ISL_1089978,EPI_ISL_1090129,EPI_ISL_1090045,EPI_ISL_1090052,EPI_ISL_1090063,EPI_ISL_1090040,EPI_ISL_1089802,EPI_ISL_1089583,EPI_ISL_1089998,EPI_ISL_1089974,EPI_ISL_1090058,EPI_ISL_1090054,EPI_ISL_1090056,EPI_ISL_1089968,EPI_ISL_1090110,EPI_ISL_1090112,EPI_ISL_1089987,EPI_ISL_1090074,EPI_ISL_1090005,EPI_ISL_1090111,EPI_ISL_1089973,EPI_ISL_1089982,EPI_ISL_1090138,EPI_ISL_1165258,EPI_ISL_1165243,EPI_ISL_1165419,EPI_ISL_1165251,EPI_ISL_1165270,EPI_ISL_1165555,EPI_ISL_1165242,EPI_ISL_1165263,EPI_ISL_1165255,EPI_ISL_1165425,EPI_ISL_1165247,EPI_ISL_1165710,EPI_ISL_1165244,EPI_ISL_1165426,EPI_ISL_1165421,EPI_ISL_1165256,EPI_ISL_1165541,EPI_ISL_1165706,EPI_ISL_1165241,EPI_ISL_1165704,EPI_ISL_1165260,EPI_ISL_1165422,EPI_ISL_1165265,EPI_ISL_1165275,EPI_ISL_1165269,EPI_ISL_1165542,EPI_ISL_1165707,EPI_ISL_1165700,EPI_ISL_1165701,EPI_ISL_1165703,EPI_ISL_1165506,EPI_ISL_1165708,EPI_ISL_1165266,EPI_ISL_1165271,EPI_ISL_1165276,EPI_ISL_1165277,EPI_ISL_1165427,EPI_ISL_1165428,EPI_ISL_1165507,EPI_ISL_1165278,EPI_ISL_1165429,EPI_ISL_1165544,EPI_ISL_1165279,EPI_ISL_1165149,EPI_ISL_1165713,EPI_ISL_1165430,EPI_ISL_1165280,EPI_ISL_1165714,EPI_ISL_1165715,EPI_ISL_1165557,EPI_ISL_1165281,EPI_ISL_1165282,EPI_ISL_1165545,EPI_ISL_1165283,EPI_ISL_1165431,EPI_ISL_1165284,EPI_ISL_1165543,EPI_ISL_1165424,EPI_ISL_1165420,EPI_ISL_1165248,EPI_ISL_1165705,EPI_ISL_1165709,EPI_ISL_1165262,EPI_ISL_1165254,EPI_ISL_1165268,EPI_ISL_1165274,EPI_ISL_1165264,EPI_ISL_1165382,EPI_ISL_1165273,EPI_ISL_1165702,EPI_ISL_1165259,EPI_ISL_1165250,EPI_ISL_1165423,EPI_ISL_1165640,EPI_ISL_1165395,EPI_ISL_1165176,EPI_ISL_1165177,EPI_ISL_1165178,EPI_ISL_1165638,EPI_ISL_1165639,EPI_ISL_1165641,EPI_ISL_1165180,EPI_ISL_1165642,EPI_ISL_1165396,EPI_ISL_1165643,EPI_ISL_1165182,EPI_ISL_1165644,EPI_ISL_1165183,EPI_ISL_1165646,EPI_ISL_1165184,EPI_ISL_1165647,EPI_ISL_1165195,EPI_ISL_1165188,EPI_ISL_1165189,EPI_ISL_1165649,EPI_ISL_1165650,EPI_ISL_1165651,EPI_ISL_1165190,EPI_ISL_1165582,EPI_ISL_1165652,EPI_ISL_1165191,EPI_ISL_1165399,EPI_ISL_1165192,EPI_ISL_1165400,EPI_ISL_1165193,EPI_ISL_1165401,EPI_ISL_1165196,EPI_ISL_1165194,EPI_ISL_1165653,EPI_ISL_1165645,EPI_ISL_1165397,EPI_ISL_1165534,EPI_ISL_1165185,EPI_ISL_1165197,EPI_ISL_1165654,EPI_ISL_1165179,EPI_ISL_1165181,EPI_ISL_1165398,EPI_ISL_1165648,EPI_ISL_1165488,EPI_ISL_1165454,EPI_ISL_1216336,EPI_ISL_1165157,EPI_ISL_1165147,EPI_ISL_1165630,EPI_ISL_1165154,EPI_ISL_1165152,EPI_ISL_1216345,EPI_ISL_1165164,EPI_ISL_1165155,EPI_ISL_1165385,EPI_ISL_1165163,EPI_ISL_1165158,EPI_ISL_1165156,EPI_ISL_1165169,EPI_ISL_1165368,EPI_ISL_1165159,EPI_ISL_1165144,EPI_ISL_1165165,EPI_ISL_1165166,EPI_ISL_1165369,EPI_ISL_1165633,EPI_ISL_1165635,EPI_ISL_1165386,EPI_ISL_1165162,EPI_ISL_1165167,EPI_ISL_1165389,EPI_ISL_1165161,EPI_ISL_1165631,EPI_ISL_1165634,EPI_ISL_1165153,EPI_ISL_1216339,EPI_ISL_1165553,EPI_ISL_1165377,EPI_ISL_1216343,EPI_ISL_1165160,EPI_ISL_1165151,EPI_ISL_1165168,EPI_ISL_1165387,EPI_ISL_1165388,EPI_ISL_1165390,EPI_ISL_1165170,EPI_ISL_1165297,EPI_ISL_1165740,EPI_ISL_1165303,EPI_ISL_1165286,EPI_ISL_1165292,EPI_ISL_1165632,EPI_ISL_1165307,EPI_ISL_1165549,EPI_ISL_1165554,EPI_ISL_1165464,EPI_ISL_1165294,EPI_ISL_1165298,EPI_ISL_1165737,EPI_ISL_1165299,EPI_ISL_1165505,EPI_ISL_1165296,EPI_ISL_1165302,EPI_ISL_1165295,EPI_ISL_1165739,EPI_ISL_1165305,EPI_ISL_1165735,EPI_ISL_1165738,EPI_ISL_1165743,EPI_ISL_1165452,EPI_ISL_1165301,EPI_ISL_1165745,EPI_ISL_1165733,EPI_ISL_1165450,EPI_ISL_1165451,EPI_ISL_1165291,EPI_ISL_1165731,EPI_ISL_1165734,EPI_ISL_1165730,EPI_ISL_1165732,EPI_ISL_1165736,EPI_ISL_1165455,EPI_ISL_1165467,EPI_ISL_1165453,EPI_ISL_1165742,EPI_ISL_1165293,EPI_ISL_1165462,EPI_ISL_1165548,EPI_ISL_1165300,EPI_ISL_1165792,EPI_ISL_1165547,EPI_ISL_1165727,EPI_ISL_1165289,EPI_ISL_1165583,EPI_ISL_1165725,EPI_ISL_1165288,EPI_ISL_1165448,EPI_ISL_1165724,EPI_ISL_1165441,EPI_ISL_1165285,EPI_ISL_1165741,EPI_ISL_1165726,EPI_ISL_1165447,EPI_ISL_1165729,EPI_ISL_1165287,EPI_ISL_1165446,EPI_ISL_1165728,EPI_ISL_1165290,EPI_ISL_1165383,EPI_ISL_1165546,EPI_ISL_1165449,EPI_ISL_1165435,EPI_ISL_1165444,EPI_ISL_1165567,EPI_ISL_1165433,EPI_ISL_1165458,EPI_ISL_1165438,EPI_ISL_1165746,EPI_ISL_1165718,EPI_ISL_1165440,EPI_ISL_1165304,EPI_ISL_1165461,EPI_ISL_1165723,EPI_ISL_1165445,EPI_ISL_1165432,EPI_ISL_1165465,EPI_ISL_1165434,EPI_ISL_1165466,EPI_ISL_1165439,EPI_ISL_1165720,EPI_ISL_1165717,EPI_ISL_1165459,EPI_ISL_1165719,EPI_ISL_1165552,EPI_ISL_1165716,EPI_ISL_1165761,EPI_ISL_1165489,EPI_ISL_1165321,EPI_ISL_1165762,EPI_ISL_1165492,EPI_ISL_1165322,EPI_ISL_1165491,EPI_ISL_1165476,EPI_ISL_1165456,EPI_ISL_1165460,EPI_ISL_1165306,EPI_ISL_1165436,EPI_ISL_1165721,EPI_ISL_1165722,EPI_ISL_1165457,EPI_ISL_1165744,EPI_ISL_1165443,EPI_ISL_1165437,EPI_ISL_1165463,EPI_ISL_1165747,EPI_ISL_1165748,EPI_ISL_1165749,EPI_ISL_1165468,EPI_ISL_1165750,EPI_ISL_1165469,EPI_ISL_1165751,EPI_ISL_1165752,EPI_ISL_1165470,EPI_ISL_1165308,EPI_ISL_1165471,EPI_ISL_1165472,EPI_ISL_1165473,EPI_ISL_1165753,EPI_ISL_1165474,EPI_ISL_1165786,EPI_ISL_1165484,EPI_ISL_1165585,EPI_ISL_1165788,EPI_ISL_1165551,EPI_ISL_1165568,EPI_ISL_1165487,EPI_ISL_1165777,EPI_ISL_1165486,EPI_ISL_1165485,EPI_ISL_1165764,EPI_ISL_1165765,EPI_ISL_1165763,EPI_ISL_1165771,EPI_ISL_1165774,EPI_ISL_1165479,EPI_ISL_1165769,EPI_ISL_1165778,EPI_ISL_1165323,EPI_ISL_1165326,EPI_ISL_1165773,EPI_ISL_1165481,EPI_ISL_1165477,EPI_ISL_1165772,EPI_ISL_1165766,EPI_ISL_1216341,EPI_ISL_1165776,EPI_ISL_1165768,EPI_ISL_1165580,EPI_ISL_1216338,EPI_ISL_1165779,EPI_ISL_1165584,EPI_ISL_1165480,EPI_ISL_1165325,EPI_ISL_1165478,EPI_ISL_1165775,EPI_ISL_1165577,EPI_ISL_1165782,EPI_ISL_1165206,EPI_ISL_1165210,EPI_ISL_1165212,EPI_ISL_1165216,EPI_ISL_1165408,EPI_ISL_1165208,EPI_ISL_1165215,EPI_ISL_1165380,EPI_ISL_1165674,EPI_ISL_1165678,EPI_ISL_1165537,EPI_ISL_1165407,EPI_ISL_1165655,EPI_ISL_1165669,EPI_ISL_1165562,EPI_ISL_1165673,EPI_ISL_1165536,EPI_ISL_1165666,EPI_ISL_1165409,EPI_ISL_1165667,EPI_ISL_1165381,EPI_ISL_1165535,EPI_ISL_1165657,EPI_ISL_1165668,EPI_ISL_1165404,EPI_ISL_1165374,EPI_ISL_1165579,EPI_ISL_1165561,EPI_ISL_1165672,EPI_ISL_1165783,EPI_ISL_1165785,EPI_ISL_1165327,EPI_ISL_1165563,EPI_ISL_1165661,EPI_ISL_1165784,EPI_ISL_1165483,EPI_ISL_1165780,EPI_ISL_1165781,EPI_ISL_1165787,EPI_ISL_1165482,EPI_ISL_1165205,EPI_ISL_1165662,EPI_ISL_1165209,EPI_ISL_1165656,EPI_ISL_1165207,EPI_ISL_1165204,EPI_ISL_1165378,EPI_ISL_1165218,EPI_ISL_1165676,EPI_ISL_1165405,EPI_ISL_1165663,EPI_ISL_1165211,EPI_ISL_1165406,EPI_ISL_1165217,EPI_ISL_1165670,EPI_ISL_1165675,EPI_ISL_1165658,EPI_ISL_1165375,EPI_ISL_1165665,EPI_ISL_1165550,EPI_ISL_1165660,EPI_ISL_1165214,EPI_ISL_1165379,EPI_ISL_1165659,EPI_ISL_1165203,EPI_ISL_1165213,EPI_ISL_1165677,EPI_ISL_1165671,EPI_ISL_1165503,EPI_ISL_1165502,EPI_ISL_1165359,EPI_ISL_1216348,EPI_ISL_1165360,EPI_ISL_1165809,EPI_ISL_1165807,EPI_ISL_1165808,EPI_ISL_1165366,EPI_ISL_1165801,EPI_ISL_1165802,EPI_ISL_1165805,EPI_ISL_1165810,EPI_ISL_1165682,EPI_ISL_1165225,EPI_ISL_1165803,EPI_ISL_1165367,EPI_ISL_1165376,EPI_ISL_1165148,EPI_ISL_1165222,EPI_ISL_1165681,EPI_ISL_1165220,EPI_ISL_1165223,EPI_ISL_1165224,EPI_ISL_1165411,EPI_ISL_1165687,EPI_ISL_1165684,EPI_ISL_1165328,EPI_ISL_1165329,EPI_ISL_1165331,EPI_ISL_1165332,EPI_ISL_1165789,EPI_ISL_1165767,EPI_ISL_1165330,EPI_ISL_1165790,EPI_ISL_1165664,EPI_ISL_1165686,EPI_ISL_1165683,EPI_ISL_1165680,EPI_ISL_1165219,EPI_ISL_1165402,EPI_ISL_1165403,EPI_ISL_1216347,EPI_ISL_1165685,EPI_ISL_1165324,EPI_ISL_1165791,EPI_ISL_1165793,EPI_ISL_1165410,EPI_ISL_1165221,EPI_ISL_1165412,EPI_ISL_1165490,EPI_ISL_1165333,EPI_ISL_1165560,EPI_ISL_1165337,EPI_ISL_1165364,EPI_ISL_1165358,EPI_ISL_1165497,EPI_ISL_1165498,EPI_ISL_1165499,EPI_ISL_1165500,EPI_ISL_1165501,EPI_ISL_1165361,EPI_ISL_1165365,EPI_ISL_1165362,EPI_ISL_1165363,EPI_ISL_1165351,EPI_ISL_1165355,EPI_ISL_1165343,EPI_ISL_1165348,EPI_ISL_1165797,EPI_ISL_1165340,EPI_ISL_1165339,EPI_ISL_1165347,EPI_ISL_1165342,EPI_ISL_1165344,EPI_ISL_1165345,EPI_ISL_1165349,EPI_ISL_1165356,EPI_ISL_1165494,EPI_ISL_1165338,EPI_ISL_1165352,EPI_ISL_1165795,EPI_ISL_1165334,EPI_ISL_1165493,EPI_ISL_1165799,EPI_ISL_1216350,EPI_ISL_1165353,EPI_ISL_1165350,EPI_ISL_1165495,EPI_ISL_1165496,EPI_ISL_1165794,EPI_ISL_1165341,EPI_ISL_1165796,EPI_ISL_1165336,EPI_ISL_1165357,EPI_ISL_1165335,EPI_ISL_1165798,EPI_ISL_1165354,EPI_ISL_1165346,EPI_ISL_1165578,EPI_ISL_1165316,EPI_ISL_1165320,EPI_ISL_1165806,EPI_ISL_1165800,EPI_ISL_1165504,EPI_ISL_1165804,EPI_ISL_1165313,EPI_ISL_1165309,EPI_ISL_1165318,EPI_ISL_1165314,EPI_ISL_1165758,EPI_ISL_1165757,EPI_ISL_1165319,EPI_ISL_1165754,EPI_ISL_1165311,EPI_ISL_1165759,EPI_ISL_1165312,EPI_ISL_1165755,EPI_ISL_1165475,EPI_ISL_1165315,EPI_ISL_1165756,EPI_ISL_1165317,EPI_ISL_1165760,EPI_ISL_1165310,EPI_ISL_1216247,EPI_ISL_1216249,EPI_ISL_1216250,EPI_ISL_1216252,EPI_ISL_1216254,EPI_ISL_1216256,EPI_ISL_1216258,EPI_ISL_1216260,EPI_ISL_1216274,EPI_ISL_1216276,EPI_ISL_1216278,EPI_ISL_1216279,EPI_ISL_1216281,EPI_ISL_1216283,EPI_ISL_1216285,EPI_ISL_1216287,EPI_ISL_1216290,EPI_ISL_1216292,EPI_ISL_1216294,EPI_ISL_1216296,EPI_ISL_1216297,EPI_ISL_1216299,EPI_ISL_1216301,EPI_ISL_1216303,EPI_ISL_1216305,EPI_ISL_1216307,EPI_ISL_1216308,EPI_ISL_1216310,EPI_ISL_1216312,EPI_ISL_1216314,EPI_ISL_1216315,EPI_ISL_1216317,EPI_ISL_1216319,EPI_ISL_1216320,EPI_ISL_1216322,EPI_ISL_1216324,EPI_ISL_1216328,EPI_ISL_1216331,EPI_ISL_1216333,EPI_ISL_1232243,EPI_ISL_1232244,EPI_ISL_1232250,EPI_ISL_1232251,EPI_ISL_1232252,EPI_ISL_1232253,EPI_ISL_1232254,EPI_ISL_1232255,EPI_ISL_1232256,EPI_ISL_1232261,EPI_ISL_1232262,EPI_ISL_1232263,EPI_ISL_1232264,EPI_ISL_1232265,EPI_ISL_1232266,EPI_ISL_1232267,EPI_ISL_1232273,EPI_ISL_1232274,EPI_ISL_1232275,EPI_ISL_1232276,EPI_ISL_1232277,EPI_ISL_1232278,EPI_ISL_1232284,EPI_ISL_1232285,EPI_ISL_1232286,EPI_ISL_1232287,EPI_ISL_1232288,EPI_ISL_1232289,EPI_ISL_1232296,EPI_ISL_1232297,EPI_ISL_1232298,EPI_ISL_1232299,EPI_ISL_1232300,EPI_ISL_1232301,EPI_ISL_1232308,EPI_ISL_1232309,EPI_ISL_1232310,EPI_ISL_1232311,EPI_ISL_1232312,EPI_ISL_1232319,EPI_ISL_1232320,EPI_ISL_1232321,EPI_ISL_1232322,EPI_ISL_1232323,EPI_ISL_1232324,EPI_ISL_1232331,EPI_ISL_1232332,EPI_ISL_1232333,EPI_ISL_1232334,EPI_ISL_1232335,EPI_ISL_1232336,EPI_ISL_1232337,EPI_ISL_1232338,EPI_ISL_1232339,EPI_ISL_1232341,EPI_ISL_1232342,EPI_ISL_1232343,EPI_ISL_1232344,EPI_ISL_1232345,EPI_ISL_1232346,EPI_ISL_1232347,EPI_ISL_1232348,EPI_ISL_1232349,EPI_ISL_1232350,EPI_ISL_1232352,EPI_ISL_1232353,EPI_ISL_1232354,EPI_ISL_1232355,EPI_ISL_1232356,EPI_ISL_1232357,EPI_ISL_1232358,EPI_ISL_1232359,EPI_ISL_1232361,EPI_ISL_1232362,EPI_ISL_1232363,EPI_ISL_1232364,EPI_ISL_1232365,EPI_ISL_1232366,EPI_ISL_1232367,EPI_ISL_1232368,EPI_ISL_1232369,EPI_ISL_1232372,EPI_ISL_1232373,EPI_ISL_1232374,EPI_ISL_1232375,EPI_ISL_1232376,EPI_ISL_1232377,EPI_ISL_1232378,EPI_ISL_1232379,EPI_ISL_1232380,EPI_ISL_1232382,EPI_ISL_1232383,EPI_ISL_1232384,EPI_ISL_1232385,EPI_ISL_1232386,EPI_ISL_1232387,EPI_ISL_1232388,EPI_ISL_1232389,EPI_ISL_1232390,EPI_ISL_1232393,EPI_ISL_1232394,EPI_ISL_1232395,EPI_ISL_1232396,EPI_ISL_1232397,EPI_ISL_1232398,EPI_ISL_1232399,EPI_ISL_1232400,EPI_ISL_1232402,EPI_ISL_1232403,EPI_ISL_1232404,EPI_ISL_1232405,EPI_ISL_1232406,EPI_ISL_1232407,EPI_ISL_1232409,EPI_ISL_1232410,EPI_ISL_1232411,EPI_ISL_1232412,EPI_ISL_1232413,EPI_ISL_1232414,EPI_ISL_1232416,EPI_ISL_1232417,EPI_ISL_1232418,EPI_ISL_1232419,EPI_ISL_1232420,EPI_ISL_1232421,EPI_ISL_1232423,EPI_ISL_1232424,EPI_ISL_1232426,EPI_ISL_1232428,EPI_ISL_1232429,EPI_ISL_1232431,EPI_ISL_1232432,EPI_ISL_1232434,EPI_ISL_1232435,EPI_ISL_1232436,EPI_ISL_1232438,EPI_ISL_1232439,EPI_ISL_1232442,EPI_ISL_1232443,EPI_ISL_1232445,EPI_ISL_1232446,EPI_ISL_1232449,EPI_ISL_1232450,EPI_ISL_1232451,EPI_ISL_1232452,EPI_ISL_1232453,EPI_ISL_1232454,EPI_ISL_1232457,EPI_ISL_1232458,EPI_ISL_1232459,EPI_ISL_1232460,EPI_ISL_1232461,EPI_ISL_1232462,EPI_ISL_1232465,EPI_ISL_1232466,EPI_ISL_1232467,EPI_ISL_1232468,EPI_ISL_1232469,EPI_ISL_1232470,EPI_ISL_1232471,EPI_ISL_1232476,EPI_ISL_1232477,EPI_ISL_1232478,EPI_ISL_1232479,EPI_ISL_1232484,EPI_ISL_1232485,EPI_ISL_1232486,EPI_ISL_1232487,EPI_ISL_1232488,EPI_ISL_1232489,EPI_ISL_1232494,EPI_ISL_1232495,EPI_ISL_1232496,EPI_ISL_1232497,EPI_ISL_1232502,EPI_ISL_1232503,EPI_ISL_1232504,EPI_ISL_1232505,EPI_ISL_1232506,EPI_ISL_1232507,EPI_ISL_1232512,EPI_ISL_1232513,EPI_ISL_1232514,EPI_ISL_1232515,EPI_ISL_1232518,EPI_ISL_1232519,EPI_ISL_1232520,EPI_ISL_1232521,EPI_ISL_1232522,EPI_ISL_1232524,EPI_ISL_1232525,EPI_ISL_1232526,EPI_ISL_1232527,EPI_ISL_1232528,EPI_ISL_1232533,EPI_ISL_1232538,EPI_ISL_1232539,EPI_ISL_1232541,EPI_ISL_1232542,EPI_ISL_1232543,EPI_ISL_1232544,EPI_ISL_1232550,EPI_ISL_1232551,EPI_ISL_1232553,EPI_ISL_1232554,EPI_ISL_1232555,EPI_ISL_1232556,EPI_ISL_1232562,EPI_ISL_1232563,EPI_ISL_1232565,EPI_ISL_1232566,EPI_ISL_1232567,EPI_ISL_1232568,EPI_ISL_1232573,EPI_ISL_1232574,EPI_ISL_1232575,EPI_ISL_1232577,EPI_ISL_1232578,EPI_ISL_1232579,EPI_ISL_1232584,EPI_ISL_1232585,EPI_ISL_1232586,EPI_ISL_1232587,EPI_ISL_1232588,EPI_ISL_1232589,EPI_ISL_1232590,EPI_ISL_1232594,EPI_ISL_1232595,EPI_ISL_1232596,EPI_ISL_1232597,EPI_ISL_1232598,EPI_ISL_1232599,EPI_ISL_1232600,EPI_ISL_1232605,EPI_ISL_1232606,EPI_ISL_1232607,EPI_ISL_1232609,EPI_ISL_1232610,EPI_ISL_1232611,EPI_ISL_1232612,EPI_ISL_1232617,EPI_ISL_1232618,EPI_ISL_1232621,EPI_ISL_1232622,EPI_ISL_1232623,EPI_ISL_1232624,EPI_ISL_1232626,EPI_ISL_1232627,EPI_ISL_1232628,EPI_ISL_1232629,EPI_ISL_1232630,EPI_ISL_1232633,EPI_ISL_1232634,EPI_ISL_1232635,EPI_ISL_1232636,EPI_ISL_1232637,EPI_ISL_1232638,EPI_ISL_1232641,EPI_ISL_1232642,EPI_ISL_1232643,EPI_ISL_1232644,EPI_ISL_1232645,EPI_ISL_1232646,EPI_ISL_1232647,EPI_ISL_1232649,EPI_ISL_1232650,EPI_ISL_1232651,EPI_ISL_1232652,EPI_ISL_1232653,EPI_ISL_1232654,EPI_ISL_1232655,EPI_ISL_1232657,EPI_ISL_1232658,EPI_ISL_1232659,EPI_ISL_1232660,EPI_ISL_1232661,EPI_ISL_1232662,EPI_ISL_1232663,EPI_ISL_1232665,EPI_ISL_1232666,EPI_ISL_1232667,EPI_ISL_1232668,EPI_ISL_1232669,EPI_ISL_1232670,EPI_ISL_1232672,EPI_ISL_1232673,EPI_ISL_1232674,EPI_ISL_1232675,EPI_ISL_1232676,EPI_ISL_1232677,EPI_ISL_1232679,EPI_ISL_1232680,EPI_ISL_1232681,EPI_ISL_1232682,EPI_ISL_1232683,EPI_ISL_1232684,EPI_ISL_1232690,EPI_ISL_1232691,EPI_ISL_1232692,EPI_ISL_1232693,EPI_ISL_1232694,EPI_ISL_1232695,EPI_ISL_1232700,EPI_ISL_1232701,EPI_ISL_1232702,EPI_ISL_1232703,EPI_ISL_1232704,EPI_ISL_1232705,EPI_ISL_1232706,EPI_ISL_1232710,EPI_ISL_1232711,EPI_ISL_1232712,EPI_ISL_1232713,EPI_ISL_1232719,EPI_ISL_1232720,EPI_ISL_1232721,EPI_ISL_1232722,EPI_ISL_1232723,EPI_ISL_1232724,EPI_ISL_1232725,EPI_ISL_1232730,EPI_ISL_1232731,EPI_ISL_1232732,EPI_ISL_1232733,EPI_ISL_1232734,EPI_ISL_1232735,EPI_ISL_1232740,EPI_ISL_1232741,EPI_ISL_1232742,EPI_ISL_1232743,EPI_ISL_1232744,EPI_ISL_1232745,EPI_ISL_1232746,EPI_ISL_1232747,EPI_ISL_1232751,EPI_ISL_1232752,EPI_ISL_1232753,EPI_ISL_1232754,EPI_ISL_1232755,EPI_ISL_1232756,EPI_ISL_1232760,EPI_ISL_1232761,EPI_ISL_1232762,EPI_ISL_1232763,EPI_ISL_1232764,EPI_ISL_1232765,EPI_ISL_1232766,EPI_ISL_1232769,EPI_ISL_1232770,EPI_ISL_1232771,EPI_ISL_1232772,EPI_ISL_1232773,EPI_ISL_1232774,EPI_ISL_1232775,EPI_ISL_1232776,EPI_ISL_1232777,EPI_ISL_1232780,EPI_ISL_1232781,EPI_ISL_1232782,EPI_ISL_1232783,EPI_ISL_1232784,EPI_ISL_1232785,EPI_ISL_1232787,EPI_ISL_1232788,EPI_ISL_1232789,EPI_ISL_1232791,EPI_ISL_1232792,EPI_ISL_1232793,EPI_ISL_1232794,EPI_ISL_1232795,EPI_ISL_1232796,EPI_ISL_1232800,EPI_ISL_1232801,EPI_ISL_1232802,EPI_ISL_1232803,EPI_ISL_1232804,EPI_ISL_1232805,EPI_ISL_1232807,EPI_ISL_1232808,EPI_ISL_1232811,EPI_ISL_1232812,EPI_ISL_1232813,EPI_ISL_1232814,EPI_ISL_1232816,EPI_ISL_1232817,EPI_ISL_1232821,EPI_ISL_1232822,EPI_ISL_1232823,EPI_ISL_1232824,EPI_ISL_1232825,EPI_ISL_1232826,EPI_ISL_1232827,EPI_ISL_1232830,EPI_ISL_1232831,EPI_ISL_1232832,EPI_ISL_1232833,EPI_ISL_1232834,EPI_ISL_1232835,EPI_ISL_1232836,EPI_ISL_1232837,EPI_ISL_1232839,EPI_ISL_1232840,EPI_ISL_1232841,EPI_ISL_1232842,EPI_ISL_1232843,EPI_ISL_1232844,EPI_ISL_1232845,EPI_ISL_1232846,EPI_ISL_1232847,EPI_ISL_1232848,EPI_ISL_1232849,EPI_ISL_1232850,EPI_ISL_1232851,EPI_ISL_1232852,EPI_ISL_1232853,EPI_ISL_1232854,EPI_ISL_1232855,EPI_ISL_1232856,EPI_ISL_1232857,EPI_ISL_1232858,EPI_ISL_1232859,EPI_ISL_1232860,EPI_ISL_1232861,EPI_ISL_1232863,EPI_ISL_1232864,EPI_ISL_1232865,EPI_ISL_1232866,EPI_ISL_1232867,EPI_ISL_1232868,EPI_ISL_1232870,EPI_ISL_1232871,EPI_ISL_1232872,EPI_ISL_1232873,EPI_ISL_1232874,EPI_ISL_1232875,EPI_ISL_1232877,EPI_ISL_1232878,EPI_ISL_1232879,EPI_ISL_1289336,EPI_ISL_1232880,EPI_ISL_1232882,EPI_ISL_1232883,EPI_ISL_1232884,EPI_ISL_1232885,EPI_ISL_1232888,EPI_ISL_1232889,EPI_ISL_1232890,EPI_ISL_1232891,EPI_ISL_1232892,EPI_ISL_1232893,EPI_ISL_1232895,EPI_ISL_1232896,EPI_ISL_1232897,EPI_ISL_1232898,EPI_ISL_1232899,EPI_ISL_1232900,EPI_ISL_1232901,EPI_ISL_1232902,EPI_ISL_1232903,EPI_ISL_1232904,EPI_ISL_1232913,EPI_ISL_1232914,EPI_ISL_1232915,EPI_ISL_1232916,EPI_ISL_1232917,EPI_ISL_1232918,EPI_ISL_1232919,EPI_ISL_1232920,EPI_ISL_1232921,EPI_ISL_1232922,EPI_ISL_1232925,EPI_ISL_1232926,EPI_ISL_1232927,EPI_ISL_1232928,EPI_ISL_1232929,EPI_ISL_1232930,EPI_ISL_1232931,EPI_ISL_1232932,EPI_ISL_1232933,EPI_ISL_1232934,EPI_ISL_1232937,EPI_ISL_1232938,EPI_ISL_1232939,EPI_ISL_1232940,EPI_ISL_1232941,EPI_ISL_1232942,EPI_ISL_1232943,EPI_ISL_1232944,EPI_ISL_1232945,EPI_ISL_1232946,EPI_ISL_1232949,EPI_ISL_1232950,EPI_ISL_1232951,EPI_ISL_1232952,EPI_ISL_1232953,EPI_ISL_1232954,EPI_ISL_1232955,EPI_ISL_1232956,EPI_ISL_1232957,EPI_ISL_1232958,EPI_ISL_1232961,EPI_ISL_1232962,EPI_ISL_1232963,EPI_ISL_1232964,EPI_ISL_1232965,EPI_ISL_1232966,EPI_ISL_1232967,EPI_ISL_1232968,EPI_ISL_1232969,EPI_ISL_1232972,EPI_ISL_1232973,EPI_ISL_1232974,EPI_ISL_1232975,EPI_ISL_1232976,EPI_ISL_1232977,EPI_ISL_1232978,EPI_ISL_1232979,EPI_ISL_1232980,EPI_ISL_1232981,EPI_ISL_1232984,EPI_ISL_1232985,EPI_ISL_1232986,EPI_ISL_1232987,EPI_ISL_1232988,EPI_ISL_1232989,EPI_ISL_1232990,EPI_ISL_1232991,EPI_ISL_1232992,EPI_ISL_1232993,EPI_ISL_1232996,EPI_ISL_1232997,EPI_ISL_1232998,EPI_ISL_1232999,EPI_ISL_1233000,EPI_ISL_1233001,EPI_ISL_1233002,EPI_ISL_1233003,EPI_ISL_1233004,EPI_ISL_1233005,EPI_ISL_1287878,EPI_ISL_1287879,EPI_ISL_1289252,EPI_ISL_1289253,EPI_ISL_1289287,EPI_ISL_1287880,EPI_ISL_1287881,EPI_ISL_1289254,EPI_ISL_1287882,EPI_ISL_1289058,EPI_ISL_1287791,EPI_ISL_1289288,EPI_ISL_1289289,EPI_ISL_1287792,EPI_ISL_1289255,EPI_ISL_1287793,EPI_ISL_1289256,EPI_ISL_1287794,EPI_ISL_1289257,EPI_ISL_1288027,EPI_ISL_1287883,EPI_ISL_1289258,EPI_ISL_1289290,EPI_ISL_1289270,EPI_ISL_1287795,EPI_ISL_1287796,EPI_ISL_1289259,EPI_ISL_1289291,EPI_ISL_1287884,EPI_ISL_1289354,EPI_ISL_1289260,EPI_ISL_1289292,EPI_ISL_1287885,EPI_ISL_1289238,EPI_ISL_1289293,EPI_ISL_1287797,EPI_ISL_1287798,EPI_ISL_1287799,EPI_ISL_1289355,EPI_ISL_1289294,EPI_ISL_1289261,EPI_ISL_1289295,EPI_ISL_1288943,EPI_ISL_1287886,EPI_ISL_1289296,EPI_ISL_1289262,EPI_ISL_1288944,EPI_ISL_1287961,EPI_ISL_1289059,EPI_ISL_1287887,EPI_ISL_1287962,EPI_ISL_1289263,EPI_ISL_1287888,EPI_ISL_1288945,EPI_ISL_1289297,EPI_ISL_1289298,EPI_ISL_1287800,EPI_ISL_1289264,EPI_ISL_1288028,EPI_ISL_1287801,EPI_ISL_1287802,EPI_ISL_1289265,EPI_ISL_1289299,EPI_ISL_1287803,EPI_ISL_1289300,EPI_ISL_1287804,EPI_ISL_1288914,EPI_ISL_1287889,EPI_ISL_1288029,EPI_ISL_1289266,EPI_ISL_1287890,EPI_ISL_1287805,EPI_ISL_1287891,EPI_ISL_1287806,EPI_ISL_1289301,EPI_ISL_1289331,EPI_ISL_1287807,EPI_ISL_1289015,EPI_ISL_1289356,EPI_ISL_1289060,EPI_ISL_1288030,EPI_ISL_1289061,EPI_ISL_1288960,EPI_ISL_1288936,EPI_ISL_1288961,EPI_ISL_1288031,EPI_ISL_1289062,EPI_ISL_1289063,EPI_ISL_1287872,EPI_ISL_1288962,EPI_ISL_1288946,EPI_ISL_1289064,EPI_ISL_1289065,EPI_ISL_1289220,EPI_ISL_1288963,EPI_ISL_1289283,EPI_ISL_1288964,EPI_ISL_1288947,EPI_ISL_1370549,EPI_ISL_1289357,EPI_ISL_1289138,EPI_ISL_1288948,EPI_ISL_1289162,EPI_ISL_1289066,EPI_ISL_1288965,EPI_ISL_1289221,EPI_ISL_1287895,EPI_ISL_1288949,EPI_ISL_1288950,EPI_ISL_1289067,EPI_ISL_1288032,EPI_ISL_1287896,EPI_ISL_1288951,EPI_ISL_1289302,EPI_ISL_1288033,EPI_ISL_1288034,EPI_ISL_1289141,EPI_ISL_1289140,EPI_ISL_1288151,EPI_ISL_1289358,EPI_ISL_1288937,EPI_ISL_1288938,EPI_ISL_1288952,EPI_ISL_1288054,EPI_ISL_1288055,EPI_ISL_1289362,EPI_ISL_1289166,EPI_ISL_1289086,EPI_ISL_1289363,EPI_ISL_1289167,EPI_ISL_1289249,EPI_ISL_1288905,EPI_ISL_1289364,EPI_ISL_1288056,EPI_ISL_1289365,EPI_ISL_1288057,EPI_ISL_1289366,EPI_ISL_1288058,EPI_ISL_1289087,EPI_ISL_1289088,EPI_ISL_1288059,EPI_ISL_1289367,EPI_ISL_1288060,EPI_ISL_1288061,EPI_ISL_1289089,EPI_ISL_1289368,EPI_ISL_1289168,EPI_ISL_1288062,EPI_ISL_1288063,EPI_ISL_1288064,EPI_ISL_1288065,EPI_ISL_1289090,EPI_ISL_1288066,EPI_ISL_1289169,EPI_ISL_1289091,EPI_ISL_1288067,EPI_ISL_1288068,EPI_ISL_1289092,EPI_ISL_1289093,EPI_ISL_1288069,EPI_ISL_1289170,EPI_ISL_1288070,EPI_ISL_1289094,EPI_ISL_1288071,EPI_ISL_1288072,EPI_ISL_1289095,EPI_ISL_1288073,EPI_ISL_1289096,EPI_ISL_1289097,EPI_ISL_1289098,EPI_ISL_1288074,EPI_ISL_1289099,EPI_ISL_1289369,EPI_ISL_1288075,EPI_ISL_1288076,EPI_ISL_1289100,EPI_ISL_1288077,EPI_ISL_1289101,EPI_ISL_1288078,EPI_ISL_1289102,EPI_ISL_1288079,EPI_ISL_1289171,EPI_ISL_1289103,EPI_ISL_1289104,EPI_ISL_1288080,EPI_ISL_1289250,EPI_ISL_1288081,EPI_ISL_1289105,EPI_ISL_1289106,EPI_ISL_1288082,EPI_ISL_1288083,EPI_ISL_1289107,EPI_ISL_1289108,EPI_ISL_1288084,EPI_ISL_1288085,EPI_ISL_1288086,EPI_ISL_1288087,EPI_ISL_1289109,EPI_ISL_1288088,EPI_ISL_1288089,EPI_ISL_1289110,EPI_ISL_1289111,EPI_ISL_1289112,EPI_ISL_1289191,EPI_ISL_1289113,EPI_ISL_1289114,EPI_ISL_1288090,EPI_ISL_1289239,EPI_ISL_1289251,EPI_ISL_1289135,EPI_ISL_1289115,EPI_ISL_1289370,EPI_ISL_1289116,EPI_ISL_1288091,EPI_ISL_1288092,EPI_ISL_1288093,EPI_ISL_1288094,EPI_ISL_1288095,EPI_ISL_1289117,EPI_ISL_1288096,EPI_ISL_1288097,EPI_ISL_1289172,EPI_ISL_1288098,EPI_ISL_1289304,EPI_ISL_1289361,EPI_ISL_1287897,EPI_ISL_1289371,EPI_ISL_1289118,EPI_ISL_1288099,EPI_ISL_1288100,EPI_ISL_1288101,EPI_ISL_1289173,EPI_ISL_1289119,EPI_ISL_1289372,EPI_ISL_1289120,EPI_ISL_1289305,EPI_ISL_1288966,EPI_ISL_1288967,EPI_ISL_1289121,EPI_ISL_1288102,EPI_ISL_1289122,EPI_ISL_1288103,EPI_ISL_1288104,EPI_ISL_1289373,EPI_ISL_1289123,EPI_ISL_1288105,EPI_ISL_1288968,EPI_ISL_1288969,EPI_ISL_1288970,EPI_ISL_1287898,EPI_ISL_1289124,EPI_ISL_1289125,EPI_ISL_1288106,EPI_ISL_1287786,EPI_ISL_1287787,EPI_ISL_1289126,EPI_ISL_1288107,EPI_ISL_1289374,EPI_ISL_1288971,EPI_ISL_1289306,EPI_ISL_1287899,EPI_ISL_1287900,EPI_ISL_1288108,EPI_ISL_1289127,EPI_ISL_1289174,EPI_ISL_1289375,EPI_ISL_1288109,EPI_ISL_1289376,EPI_ISL_1289377,EPI_ISL_1289128,EPI_ISL_1287901,EPI_ISL_1288972,EPI_ISL_1288973,EPI_ISL_1287902,EPI_ISL_1288110,EPI_ISL_1288111,EPI_ISL_1289129,EPI_ISL_1289378,EPI_ISL_1288112,EPI_ISL_1289130,EPI_ISL_1288113,EPI_ISL_1288114,EPI_ISL_1288974,EPI_ISL_1289210,EPI_ISL_1287903,EPI_ISL_1289307,EPI_ISL_1288115,EPI_ISL_1289379,EPI_ISL_1289131,EPI_ISL_1288116,EPI_ISL_1287784,EPI_ISL_1288117,EPI_ISL_1289380,EPI_ISL_1287904,EPI_ISL_1289308,EPI_ISL_1287905,EPI_ISL_1289136,EPI_ISL_1289132,EPI_ISL_1289381,EPI_ISL_1288118,EPI_ISL_1288119,EPI_ISL_1289382,EPI_ISL_1289133,EPI_ISL_1370550,EPI_ISL_1288939,EPI_ISL_1289309,EPI_ISL_1287906,EPI_ISL_1289211,EPI_ISL_1289212,EPI_ISL_1288975,EPI_ISL_1288940,EPI_ISL_1289198,EPI_ISL_1289199,EPI_ISL_1289320,EPI_ISL_1287930,EPI_ISL_1287931,EPI_ISL_1287907,EPI_ISL_1289310,EPI_ISL_1289311,EPI_ISL_1289017,EPI_ISL_1288994,EPI_ISL_1289200,EPI_ISL_1289321,EPI_ISL_1289201,EPI_ISL_1287932,EPI_ISL_1288976,EPI_ISL_1288906,EPI_ISL_1288977,EPI_ISL_1289332,EPI_ISL_1288997,EPI_ISL_1288998,EPI_ISL_1287933,EPI_ISL_1287934,EPI_ISL_1289312,EPI_ISL_1287908,EPI_ISL_1289333,EPI_ISL_1287935,EPI_ISL_1289000,EPI_ISL_1287936,EPI_ISL_1289001,EPI_ISL_1287875,EPI_ISL_1289002,EPI_ISL_1287909,EPI_ISL_1289142,EPI_ISL_1289150,EPI_ISL_1287937,EPI_ISL_1287938,EPI_ISL_1289005,EPI_ISL_1287939,EPI_ISL_1289230,EPI_ISL_1288978,EPI_ISL_1287910,EPI_ISL_1289334,EPI_ISL_1287940,EPI_ISL_1287941,EPI_ISL_1287942,EPI_ISL_1289006,EPI_ISL_1289202,EPI_ISL_1288979,EPI_ISL_1289192,EPI_ISL_1289146,EPI_ISL_1289007,EPI_ISL_1288035,EPI_ISL_1287943,EPI_ISL_1289209,EPI_ISL_1287944,EPI_ISL_1288941,EPI_ISL_1289313,EPI_ISL_1289335,EPI_ISL_1287945,EPI_ISL_1289203,EPI_ISL_1287946,EPI_ISL_1287947,EPI_ISL_1289010,EPI_ISL_1288915,EPI_ISL_1287788,EPI_ISL_1287809,EPI_ISL_1288916,EPI_ISL_1287810,EPI_ISL_1289303,EPI_ISL_1288920,EPI_ISL_1287811,EPI_ISL_1287812,EPI_ISL_1287813,EPI_ISL_1287814,EPI_ISL_1287815,EPI_ISL_1288152,EPI_ISL_1289246,EPI_ISL_1289237,EPI_ISL_1287816,EPI_ISL_1287817,EPI_ISL_1289267,EPI_ISL_1289139,EPI_ISL_1287818,EPI_ISL_1287819,EPI_ISL_1287820,EPI_ISL_1287821,EPI_ISL_1287822,EPI_ISL_1288953,EPI_ISL_1289247,EPI_ISL_1287823,EPI_ISL_1287824,EPI_ISL_1287825,EPI_ISL_1289268,EPI_ISL_1287826,EPI_ISL_1287892,EPI_ISL_1287893,EPI_ISL_1287827,EPI_ISL_1287828,EPI_ISL_1288917,EPI_ISL_1288910,EPI_ISL_1287829,EPI_ISL_1287894,EPI_ISL_1288954,EPI_ISL_1287948,EPI_ISL_1287830,EPI_ISL_1288918,EPI_ISL_1287831,EPI_ISL_1287832,EPI_ISL_1288955,EPI_ISL_1289143,EPI_ISL_1288919,EPI_ISL_1287833,EPI_ISL_1287834,EPI_ISL_1287835,EPI_ISL_1287790,EPI_ISL_1288956,EPI_ISL_1288957,EPI_ISL_1288942,EPI_ISL_1287836,EPI_ISL_1287837,EPI_ISL_1287949,EPI_ISL_1287838,EPI_ISL_1287839,EPI_ISL_1287840,EPI_ISL_1287841,EPI_ISL_1287965,EPI_ISL_1287842,EPI_ISL_1289151,EPI_ISL_1289018,EPI_ISL_1287843,EPI_ISL_1289271,EPI_ISL_1288921,EPI_ISL_1289272,EPI_ISL_1287844,EPI_ISL_1287845,EPI_ISL_1289152,EPI_ISL_1289019,EPI_ISL_1289020,EPI_ISL_1287966,EPI_ISL_1287967,EPI_ISL_1288958,EPI_ISL_1287846,EPI_ISL_1287847,EPI_ISL_1287848,EPI_ISL_1288922,EPI_ISL_1288923,EPI_ISL_1289021,EPI_ISL_1289153,EPI_ISL_1289154,EPI_ISL_1289022,EPI_ISL_1289204,EPI_ISL_1288924,EPI_ISL_1287849,EPI_ISL_1287850,EPI_ISL_1288925,EPI_ISL_1287851,EPI_ISL_1288926,EPI_ISL_1287968,EPI_ISL_1287969,EPI_ISL_1287970,EPI_ISL_1289337,EPI_ISL_1289155,EPI_ISL_1289273,EPI_ISL_1287911,EPI_ISL_1288927,EPI_ISL_1287852,EPI_ISL_1288928,EPI_ISL_1287853,EPI_ISL_1289338,EPI_ISL_1289023,EPI_ISL_1289339,EPI_ISL_1289231,EPI_ISL_1289156,EPI_ISL_1288929,EPI_ISL_1287854,EPI_ISL_1287855,EPI_ISL_1287856,EPI_ISL_1289024,EPI_ISL_1289025,EPI_ISL_1287971,EPI_ISL_1287912,EPI_ISL_1287857,EPI_ISL_1287808,EPI_ISL_1287858,EPI_ISL_1287859,EPI_ISL_1287860,EPI_ISL_1287861,EPI_ISL_1289157,EPI_ISL_1289205,EPI_ISL_1287972,EPI_ISL_1289286,EPI_ISL_1288930,EPI_ISL_1287862,EPI_ISL_1287950,EPI_ISL_1289274,EPI_ISL_1287863,EPI_ISL_1289217,EPI_ISL_1287864,EPI_ISL_1289026,EPI_ISL_1289340,EPI_ISL_1289027,EPI_ISL_1289028,EPI_ISL_1289029,EPI_ISL_1289322,EPI_ISL_1289147,EPI_ISL_1289275,EPI_ISL_1287913,EPI_ISL_1289314,EPI_ISL_1287914,EPI_ISL_1289342,EPI_ISL_1289011,EPI_ISL_1288904,EPI_ISL_1289269,EPI_ISL_1287951,EPI_ISL_1287952,EPI_ISL_1287915,EPI_ISL_1289315,EPI_ISL_1289316,EPI_ISL_1289030,EPI_ISL_1289323,EPI_ISL_1287953,EPI_ISL_1289012,EPI_ISL_1287954,EPI_ISL_1289013,EPI_ISL_1289223,EPI_ISL_1287916,EPI_ISL_1288980,EPI_ISL_1289148,EPI_ISL_1288931,EPI_ISL_1287955,EPI_ISL_1287956,EPI_ISL_1289317,EPI_ISL_1288981,EPI_ISL_1288982,EPI_ISL_1289208,EPI_ISL_1289144,EPI_ISL_1288983,EPI_ISL_1289137,EPI_ISL_1289324,EPI_ISL_1289325,EPI_ISL_1287957,EPI_ISL_1287958,EPI_ISL_1287959,EPI_ISL_1288984,EPI_ISL_1287917,EPI_ISL_1287918,EPI_ISL_1289326,EPI_ISL_1289327,EPI_ISL_1289014,EPI_ISL_1289328,EPI_ISL_1287919,EPI_ISL_1288985,EPI_ISL_1287920,EPI_ISL_1289329,EPI_ISL_1287960,EPI_ISL_1289149,EPI_ISL_1289330,EPI_ISL_1289276,EPI_ISL_1287921,EPI_ISL_1288986,EPI_ISL_1289145,EPI_ISL_1289206,EPI_ISL_1289194,EPI_ISL_1287922,EPI_ISL_1288036,EPI_ISL_1289163,EPI_ISL_1289068,EPI_ISL_1289164,EPI_ISL_1288987,EPI_ISL_1288988,EPI_ISL_1288037,EPI_ISL_1289069,EPI_ISL_1288038,EPI_ISL_1288039,EPI_ISL_1288150,EPI_ISL_1289070,EPI_ISL_1289071,EPI_ISL_1288040,EPI_ISL_1289225,EPI_ISL_1289072,EPI_ISL_1287923,EPI_ISL_1289073,EPI_ISL_1289074,EPI_ISL_1288908,EPI_ISL_1289165,EPI_ISL_1289075,EPI_ISL_1288041,EPI_ISL_1288989,EPI_ISL_1288042,EPI_ISL_1288043,EPI_ISL_1288044,EPI_ISL_1288045,EPI_ISL_1288046,EPI_ISL_1288047,EPI_ISL_1289240,EPI_ISL_1288048,EPI_ISL_1289076,EPI_ISL_1289077,EPI_ISL_1289359,EPI_ISL_1289078,EPI_ISL_1288990,EPI_ISL_1289216,EPI_ISL_1288959,EPI_ISL_1289360,EPI_ISL_1288050,EPI_ISL_1289079,EPI_ISL_1288051,EPI_ISL_1288991,EPI_ISL_1288052,EPI_ISL_1288053,EPI_ISL_1289080,EPI_ISL_1289081,EPI_ISL_1289085,EPI_ISL_1289082,EPI_ISL_1287974,EPI_ISL_1287975,EPI_ISL_1287976,EPI_ISL_1287977,EPI_ISL_1289242,EPI_ISL_1287978,EPI_ISL_1287979,EPI_ISL_1287980,EPI_ISL_1289343,EPI_ISL_1287981,EPI_ISL_1289207,EPI_ISL_1287982,EPI_ISL_1289034,EPI_ISL_1287983,EPI_ISL_1289344,EPI_ISL_1289035,EPI_ISL_1287984,EPI_ISL_1289036,EPI_ISL_1289345,EPI_ISL_1289037,EPI_ISL_1287985,EPI_ISL_1287986,EPI_ISL_1287987,EPI_ISL_1287988,EPI_ISL_1289346,EPI_ISL_1289213,EPI_ISL_1287989,EPI_ISL_1289038,EPI_ISL_1289347,EPI_ISL_1287990,EPI_ISL_1289039,EPI_ISL_1287991,EPI_ISL_1287992,EPI_ISL_1289040,EPI_ISL_1289348,EPI_ISL_1289214,EPI_ISL_1287993,EPI_ISL_1289158,EPI_ISL_1287994,EPI_ISL_1287995,EPI_ISL_1289083,EPI_ISL_1289349,EPI_ISL_1287996,EPI_ISL_1287997,EPI_ISL_1287789,EPI_ISL_1287998,EPI_ISL_1289041,EPI_ISL_1289042,EPI_ISL_1287999,EPI_ISL_1289350,EPI_ISL_1289043,EPI_ISL_1289084,EPI_ISL_1288000,EPI_ISL_1288001,EPI_ISL_1288002,EPI_ISL_1288003,EPI_ISL_1289044,EPI_ISL_1288004,EPI_ISL_1289045,EPI_ISL_1288005,EPI_ISL_1289046,EPI_ISL_1288006,EPI_ISL_1288007,EPI_ISL_1289047,EPI_ISL_1288008,EPI_ISL_1288009,EPI_ISL_1289215,EPI_ISL_1289048,EPI_ISL_1289049,EPI_ISL_1288010,EPI_ISL_1289351,EPI_ISL_1288011,EPI_ISL_1289159,EPI_ISL_1288012,EPI_ISL_1288013,EPI_ISL_1288014,EPI_ISL_1289050,EPI_ISL_1289160,EPI_ISL_1289051,EPI_ISL_1289352,EPI_ISL_1288015,EPI_ISL_1288016,EPI_ISL_1289353,EPI_ISL_1289052,EPI_ISL_1289053,EPI_ISL_1288907,EPI_ISL_1288932,EPI_ISL_1288017,EPI_ISL_1289054,EPI_ISL_1289277,EPI_ISL_1288933,EPI_ISL_1287865,EPI_ISL_1288018,EPI_ISL_1288019,EPI_ISL_1288909,EPI_ISL_1288934,EPI_ISL_1287866,EPI_ISL_1287867,EPI_ISL_1288020,EPI_ISL_1288021,EPI_ISL_1288022,EPI_ISL_1287785,EPI_ISL_1289278,EPI_ISL_1289161,EPI_ISL_1288023,EPI_ISL_1288024,EPI_ISL_1288935,EPI_ISL_1287868,EPI_ISL_1289055,EPI_ISL_1288025,EPI_ISL_1289279,EPI_ISL_1287869,EPI_ISL_1289056,EPI_ISL_1289232,EPI_ISL_1287870,EPI_ISL_1287871,EPI_ISL_1289057,EPI_ISL_1288026,EPI_ISL_1289280,EPI_ISL_1289281,EPI_ISL_1289282,EPI_ISL_1371111,EPI_ISL_1371112,EPI_ISL_1371113,EPI_ISL_1371114,EPI_ISL_1371115,EPI_ISL_1371116,EPI_ISL_1371117,EPI_ISL_1371118,EPI_ISL_1370062,EPI_ISL_1370064,EPI_ISL_1371119,EPI_ISL_1371120,EPI_ISL_1371121,EPI_ISL_1370066,EPI_ISL_1371122,EPI_ISL_1371123,EPI_ISL_1370068,EPI_ISL_1371124,EPI_ISL_1371125,EPI_ISL_1371126,EPI_ISL_1371127,EPI_ISL_1371128,EPI_ISL_1370070,EPI_ISL_1371129,EPI_ISL_1371130,EPI_ISL_1371131,EPI_ISL_1371132,EPI_ISL_1371133,EPI_ISL_1371134,EPI_ISL_1371135,EPI_ISL_1370072,EPI_ISL_1370074,EPI_ISL_1370076,EPI_ISL_1371136,EPI_ISL_1371137,EPI_ISL_1370078,EPI_ISL_1370080,EPI_ISL_1370082,EPI_ISL_1371138,EPI_ISL_1371139,EPI_ISL_1370084,EPI_ISL_1370085,EPI_ISL_1370087,EPI_ISL_1371140,EPI_ISL_1370089,EPI_ISL_1370091,EPI_ISL_1371141,EPI_ISL_1371142,EPI_ISL_1371143,EPI_ISL_1370093,EPI_ISL_1371144,EPI_ISL_1371145,EPI_ISL_1371146,EPI_ISL_1371147,EPI_ISL_1371148,EPI_ISL_1371149,EPI_ISL_1370095,EPI_ISL_1371150,EPI_ISL_1371151,EPI_ISL_1371152,EPI_ISL_1371153,EPI_ISL_1370097,EPI_ISL_1370099,EPI_ISL_1371154,EPI_ISL_1371155,EPI_ISL_1371156,EPI_ISL_1371157,EPI_ISL_1371158,EPI_ISL_1371159,EPI_ISL_1371160,EPI_ISL_1370101,EPI_ISL_1371161,EPI_ISL_1371162,EPI_ISL_1370103,EPI_ISL_1371163,EPI_ISL_1371164,EPI_ISL_1370105,EPI_ISL_1370106,EPI_ISL_1371165,EPI_ISL_1370108,EPI_ISL_1370110,EPI_ISL_1370112,EPI_ISL_1371166,EPI_ISL_1370114,EPI_ISL_1370116,EPI_ISL_1370118,EPI_ISL_1370120,EPI_ISL_1371167,EPI_ISL_1371168,EPI_ISL_1371169,EPI_ISL_1371170,EPI_ISL_1370122,EPI_ISL_1371171,EPI_ISL_1370124,EPI_ISL_1370126,EPI_ISL_1371172,EPI_ISL_1370128,EPI_ISL_1370130,EPI_ISL_1371173,EPI_ISL_1370132,EPI_ISL_1371174,EPI_ISL_1371175,EPI_ISL_1371176,EPI_ISL_1370134,EPI_ISL_1370136,EPI_ISL_1370138,EPI_ISL_1371177,EPI_ISL_1371178,EPI_ISL_1370140,EPI_ISL_1371179,EPI_ISL_1371180,EPI_ISL_1370142,EPI_ISL_1371181,EPI_ISL_1370144,EPI_ISL_1371182,EPI_ISL_1371183,EPI_ISL_1371184,EPI_ISL_1370146,EPI_ISL_1370147,EPI_ISL_1371185,EPI_ISL_1370149,EPI_ISL_1371186,EPI_ISL_1371187,EPI_ISL_1371188,EPI_ISL_1370151,EPI_ISL_1370153,EPI_ISL_1371189,EPI_ISL_1370155,EPI_ISL_1371190,EPI_ISL_1371191,EPI_ISL_1371192,EPI_ISL_1371193,EPI_ISL_1370157,EPI_ISL_1370159,EPI_ISL_1370161,EPI_ISL_1371194,EPI_ISL_1371195,EPI_ISL_1371196,EPI_ISL_1370163,EPI_ISL_1370165,EPI_ISL_1370167,EPI_ISL_1370168,EPI_ISL_1371197,EPI_ISL_1370170,EPI_ISL_1371198,EPI_ISL_1371199,EPI_ISL_1371200,EPI_ISL_1371201,EPI_ISL_1370172,EPI_ISL_1370174,EPI_ISL_1370176,EPI_ISL_1371202,EPI_ISL_1370178,EPI_ISL_1371203,EPI_ISL_1371204,EPI_ISL_1370180,EPI_ISL_1370182,EPI_ISL_1371205,EPI_ISL_1371206,EPI_ISL_1371207,EPI_ISL_1371208,EPI_ISL_1371209,EPI_ISL_1370184,EPI_ISL_1370186,EPI_ISL_1370188,EPI_ISL_1371210,EPI_ISL_1370190,EPI_ISL_1371211,EPI_ISL_1370192,EPI_ISL_1370194,EPI_ISL_1370196,EPI_ISL_1370197,EPI_ISL_1371212,EPI_ISL_1371218,EPI_ISL_1370205,EPI_ISL_1371219,EPI_ISL_1370215,EPI_ISL_1371224,EPI_ISL_1370217,EPI_ISL_1371233,EPI_ISL_1370220,EPI_ISL_1370222,EPI_ISL_1371241,EPI_ISL_1371242,EPI_ISL_1371243,EPI_ISL_1371249,EPI_ISL_1370235,EPI_ISL_1371250,EPI_ISL_1370243,EPI_ISL_1370245,EPI_ISL_1371257,EPI_ISL_1370251,EPI_ISL_1370253,EPI_ISL_1370255,EPI_ISL_1370260,EPI_ISL_1371271,EPI_ISL_1371272,EPI_ISL_1371273,EPI_ISL_1371274,EPI_ISL_1371275,EPI_ISL_1371276,EPI_ISL_1371277,EPI_ISL_1371278,EPI_ISL_1371279,EPI_ISL_1371280,EPI_ISL_1371281,EPI_ISL_1370262,EPI_ISL_1370264,EPI_ISL_1370266,EPI_ISL_1371282,EPI_ISL_1371283,EPI_ISL_1371284,EPI_ISL_1371285,EPI_ISL_1371286,EPI_ISL_1371287,EPI_ISL_1371288,EPI_ISL_1371289,EPI_ISL_1371290,EPI_ISL_1370268,EPI_ISL_1371291,EPI_ISL_1371292,EPI_ISL_1371293,EPI_ISL_1371294,EPI_ISL_1371295,EPI_ISL_1371296,EPI_ISL_1371297,EPI_ISL_1371298,EPI_ISL_1371299,EPI_ISL_1370270,EPI_ISL_1371300,EPI_ISL_1371301,EPI_ISL_1371302,EPI_ISL_1371303,EPI_ISL_1371304,EPI_ISL_1371305,EPI_ISL_1371306,EPI_ISL_1371307,EPI_ISL_1371308,EPI_ISL_1371309,EPI_ISL_1371310,EPI_ISL_1371311,EPI_ISL_1371312,EPI_ISL_1370272,EPI_ISL_1371313,EPI_ISL_1371314,EPI_ISL_1371315,EPI_ISL_1370274,EPI_ISL_1371316,EPI_ISL_1370275,EPI_ISL_1371317,EPI_ISL_1371318,EPI_ISL_1371319,EPI_ISL_1371320,EPI_ISL_1371321,EPI_ISL_1371322,EPI_ISL_1371323,EPI_ISL_1371324,EPI_ISL_1370277,EPI_ISL_1371325,EPI_ISL_1371326,EPI_ISL_1371327,EPI_ISL_1370279,EPI_ISL_1370281,EPI_ISL_1371328,EPI_ISL_1371329,EPI_ISL_1371330,EPI_ISL_1371331,EPI_ISL_1370283,EPI_ISL_1371332,EPI_ISL_1371333,EPI_ISL_1370285,EPI_ISL_1371334,EPI_ISL_1371335,EPI_ISL_1371336,EPI_ISL_1371337,EPI_ISL_1371338,EPI_ISL_1371339,EPI_ISL_1370287,EPI_ISL_1371340,EPI_ISL_1371341,EPI_ISL_1371342,EPI_ISL_1370289,EPI_ISL_1370291,EPI_ISL_1370293,EPI_ISL_1370295,EPI_ISL_1371343,EPI_ISL_1371344,EPI_ISL_1371345,EPI_ISL_1371346,EPI_ISL_1371347,EPI_ISL_1371348,EPI_ISL_1371349,EPI_ISL_1371350,EPI_ISL_1371351,EPI_ISL_1371352,EPI_ISL_1370297,EPI_ISL_1371353,EPI_ISL_1371354,EPI_ISL_1371355,EPI_ISL_1370299,EPI_ISL_1371356,EPI_ISL_1370301,EPI_ISL_1371357,EPI_ISL_1371358,EPI_ISL_1371359,EPI_ISL_1371360,EPI_ISL_1371361,EPI_ISL_1371362,EPI_ISL_1371363,EPI_ISL_1371364,EPI_ISL_1371365,EPI_ISL_1371366,EPI_ISL_1371367,EPI_ISL_1371368,EPI_ISL_1371369,EPI_ISL_1371370,EPI_ISL_1370303,EPI_ISL_1371371,EPI_ISL_1371372,EPI_ISL_1371373,EPI_ISL_1371374,EPI_ISL_1371375,EPI_ISL_1371376,EPI_ISL_1371377,EPI_ISL_1371378,EPI_ISL_1371379,EPI_ISL_1371380,EPI_ISL_1371381,EPI_ISL_1370305,EPI_ISL_1371382,EPI_ISL_1371383,EPI_ISL_1371384,EPI_ISL_1371385,EPI_ISL_1371386,EPI_ISL_1371387,EPI_ISL_1371388,EPI_ISL_1371389,EPI_ISL_1371390,EPI_ISL_1370307,EPI_ISL_1371391,EPI_ISL_1371392,EPI_ISL_1371393,EPI_ISL_1371394,EPI_ISL_1371395,EPI_ISL_1371396,EPI_ISL_1371397,EPI_ISL_1371398,EPI_ISL_1370309,EPI_ISL_1371399,EPI_ISL_1371400,EPI_ISL_1371401,EPI_ISL_1370311,EPI_ISL_1371402,EPI_ISL_1371403,EPI_ISL_1370312,EPI_ISL_1371404,EPI_ISL_1370314,EPI_ISL_1371405,EPI_ISL_1371406,EPI_ISL_1371407,EPI_ISL_1371408,EPI_ISL_1371409,EPI_ISL_1371410,EPI_ISL_1371411,EPI_ISL_1370316,EPI_ISL_1370318,EPI_ISL_1371412,EPI_ISL_1371413,EPI_ISL_1371414,EPI_ISL_1371415,EPI_ISL_1371416,EPI_ISL_1370324,EPI_ISL_1371417,EPI_ISL_1371418,EPI_ISL_1371419,EPI_ISL_1371420,EPI_ISL_1371421,EPI_ISL_1371422,EPI_ISL_1371423,EPI_ISL_1371424,EPI_ISL_1371425,EPI_ISL_1371426,EPI_ISL_1371427,EPI_ISL_1371428,EPI_ISL_1371429,EPI_ISL_1370327,EPI_ISL_1371430,EPI_ISL_1371431,EPI_ISL_1371432,EPI_ISL_1371433,EPI_ISL_1371434,EPI_ISL_1371435,EPI_ISL_1371436,EPI_ISL_1371437,EPI_ISL_1371438,EPI_ISL_1371442,EPI_ISL_1371443,EPI_ISL_1371444,EPI_ISL_1370335,EPI_ISL_1371445,EPI_ISL_1371446,EPI_ISL_1370337,EPI_ISL_1371447,EPI_ISL_1370339,EPI_ISL_1371449,EPI_ISL_1371450,EPI_ISL_1371451,EPI_ISL_1371452,EPI_ISL_1371453,EPI_ISL_1371454,EPI_ISL_1371455,EPI_ISL_1371456,EPI_ISL_1371457,EPI_ISL_1371459,EPI_ISL_1371460,EPI_ISL_1371461,EPI_ISL_1371462,EPI_ISL_1371463,EPI_ISL_1371464,EPI_ISL_1370347,EPI_ISL_1371465,EPI_ISL_1371466,EPI_ISL_1371467,EPI_ISL_1371468,EPI_ISL_1371469,EPI_ISL_1371470,EPI_ISL_1371471,EPI_ISL_1370354,EPI_ISL_1371472,EPI_ISL_1371473,EPI_ISL_1371474,EPI_ISL_1371475,EPI_ISL_1371476,EPI_ISL_1371477,EPI_ISL_1371478,EPI_ISL_1370360,EPI_ISL_1371479,EPI_ISL_1371480,EPI_ISL_1371481,EPI_ISL_1370362,EPI_ISL_1371482,EPI_ISL_1371483,EPI_ISL_1370364,EPI_ISL_1371484,EPI_ISL_1370366,EPI_ISL_1371485,EPI_ISL_1371486,EPI_ISL_1371487,EPI_ISL_1370368,EPI_ISL_1370370,EPI_ISL_1370372,EPI_ISL_1371488,EPI_ISL_1371489,EPI_ISL_1370373,EPI_ISL_1371490,EPI_ISL_1370375,EPI_ISL_1371491,EPI_ISL_1371492,EPI_ISL_1370377,EPI_ISL_1371493,EPI_ISL_1370379,EPI_ISL_1371494,EPI_ISL_1370381,EPI_ISL_1371495,EPI_ISL_1370383,EPI_ISL_1371496,EPI_ISL_1370385,EPI_ISL_1371497,EPI_ISL_1371498,EPI_ISL_1371499,EPI_ISL_1370386,EPI_ISL_1370389,EPI_ISL_1371500,EPI_ISL_1370391,EPI_ISL_1371501,EPI_ISL_1370393,EPI_ISL_1371502,EPI_ISL_1371503,EPI_ISL_1371504,EPI_ISL_1370394,EPI_ISL_1370396,EPI_ISL_1371505,EPI_ISL_1371506,EPI_ISL_1370398,EPI_ISL_1371507,EPI_ISL_1370400,EPI_ISL_1371508,EPI_ISL_1370402,EPI_ISL_1371509,EPI_ISL_1371510,EPI_ISL_1371511,EPI_ISL_1370404,EPI_ISL_1370408,EPI_ISL_1370410,EPI_ISL_1370411,EPI_ISL_1371512,EPI_ISL_1371513,EPI_ISL_1371514,EPI_ISL_1371515,EPI_ISL_1370413,EPI_ISL_1371516,EPI_ISL_1371517,EPI_ISL_1370415,EPI_ISL_1370417,EPI_ISL_1370419,EPI_ISL_1370421,EPI_ISL_1370423,EPI_ISL_1370425,EPI_ISL_1371518,EPI_ISL_1371519,EPI_ISL_1371520,EPI_ISL_1371521,EPI_ISL_1370427,EPI_ISL_1371522,EPI_ISL_1371523,EPI_ISL_1371524,EPI_ISL_1371525,EPI_ISL_1370428,EPI_ISL_1370429,EPI_ISL_1370430,EPI_ISL_1371526,EPI_ISL_1371527,EPI_ISL_1371528,EPI_ISL_1371529,EPI_ISL_1371530,EPI_ISL_1371531,EPI_ISL_1371532,EPI_ISL_1370431,EPI_ISL_1371533,EPI_ISL_1371534,EPI_ISL_1370432,EPI_ISL_1371535,EPI_ISL_1371536,EPI_ISL_1371537,EPI_ISL_1371538,EPI_ISL_1371539,EPI_ISL_1371540,EPI_ISL_1371541,EPI_ISL_1371542,EPI_ISL_1371543,EPI_ISL_1371544,EPI_ISL_1370433,EPI_ISL_1370434,EPI_ISL_1371545,EPI_ISL_1371546,EPI_ISL_1371547,EPI_ISL_1371548,EPI_ISL_1370435,EPI_ISL_1370436,EPI_ISL_1370437,EPI_ISL_1370438,EPI_ISL_1371549,EPI_ISL_1371550,EPI_ISL_1371551,EPI_ISL_1370439,EPI_ISL_1370440,EPI_ISL_1371552,EPI_ISL_1371553,EPI_ISL_1371554,EPI_ISL_1371555,EPI_ISL_1370441,EPI_ISL_1370442,EPI_ISL_1371556,EPI_ISL_1371557,EPI_ISL_1371558,EPI_ISL_1371559,EPI_ISL_1371560,EPI_ISL_1371561,EPI_ISL_1371562,EPI_ISL_1371563,EPI_ISL_1370443,EPI_ISL_1370444,EPI_ISL_1371564,EPI_ISL_1371565,EPI_ISL_1370445,EPI_ISL_1371566,EPI_ISL_1370446,EPI_ISL_1371567,EPI_ISL_1371568,EPI_ISL_1371569,EPI_ISL_1371570,EPI_ISL_1371571,EPI_ISL_1371572,EPI_ISL_1370447,EPI_ISL_1371573,EPI_ISL_1370448,EPI_ISL_1370449,EPI_ISL_1371574,EPI_ISL_1371575,EPI_ISL_1370450,EPI_ISL_1371576,EPI_ISL_1371577,EPI_ISL_1370451,EPI_ISL_1371578,EPI_ISL_1370452,EPI_ISL_1371579,EPI_ISL_1371580,EPI_ISL_1371581,EPI_ISL_1370453,EPI_ISL_1371582,EPI_ISL_1371583,EPI_ISL_1371584,EPI_ISL_1370454,EPI_ISL_1370455,EPI_ISL_1371585,EPI_ISL_1370456,EPI_ISL_1370457,EPI_ISL_1370458,EPI_ISL_1370459,EPI_ISL_1370460,EPI_ISL_1371586,EPI_ISL_1371587,EPI_ISL_1370461,EPI_ISL_1371588,EPI_ISL_1370462,EPI_ISL_1370463,EPI_ISL_1370464,EPI_ISL_1370465,EPI_ISL_1371589,EPI_ISL_1370466,EPI_ISL_1371590,EPI_ISL_1371591,EPI_ISL_1371592,EPI_ISL_1370467,EPI_ISL_1371593,EPI_ISL_1370468,EPI_ISL_1370469,EPI_ISL_1370470,EPI_ISL_1370471,EPI_ISL_1370472,EPI_ISL_1371594,EPI_ISL_1370473,EPI_ISL_1371595,EPI_ISL_1371596,EPI_ISL_1370474,EPI_ISL_1371597,EPI_ISL_1371598,EPI_ISL_1371599,EPI_ISL_1371600,EPI_ISL_1371601,EPI_ISL_1370475,EPI_ISL_1370476,EPI_ISL_1371602,EPI_ISL_1370477,EPI_ISL_1370478,EPI_ISL_1370479,EPI_ISL_1371603,EPI_ISL_1371604,EPI_ISL_1370480,EPI_ISL_1371605,EPI_ISL_1370481,EPI_ISL_1370482,EPI_ISL_1371606,EPI_ISL_1371607,EPI_ISL_1371608,EPI_ISL_1371609,EPI_ISL_1371610,EPI_ISL_1371611,EPI_ISL_1370483,EPI_ISL_1371612,EPI_ISL_1371613,EPI_ISL_1371614,EPI_ISL_1371615,EPI_ISL_1370484,EPI_ISL_1370485,EPI_ISL_1370486,EPI_ISL_1371616,EPI_ISL_1371617,EPI_ISL_1371618,EPI_ISL_1370487,EPI_ISL_1370488,EPI_ISL_1371619,EPI_ISL_1371620,EPI_ISL_1370489,EPI_ISL_1370490,EPI_ISL_1371621,EPI_ISL_1370491,EPI_ISL_1371622,EPI_ISL_1371623,EPI_ISL_1371624,EPI_ISL_1370492,EPI_ISL_1371625,EPI_ISL_1371626,EPI_ISL_1370493,EPI_ISL_1371627,EPI_ISL_1371628,EPI_ISL_1371629,EPI_ISL_1371630,EPI_ISL_1370494,EPI_ISL_1371631,EPI_ISL_1370495,EPI_ISL_1371632,EPI_ISL_1370496,EPI_ISL_1370497,EPI_ISL_1370498,EPI_ISL_1370499,EPI_ISL_1370500,EPI_ISL_1370501,EPI_ISL_1371635,EPI_ISL_1371636,EPI_ISL_1370502,EPI_ISL_1371637,EPI_ISL_1370503,EPI_ISL_1370504,EPI_ISL_1371639,EPI_ISL_1370505,EPI_ISL_1370506,EPI_ISL_1371640,EPI_ISL_1371641,EPI_ISL_1371642,EPI_ISL_1370507,EPI_ISL_1370508,EPI_ISL_1370509,EPI_ISL_1370510,EPI_ISL_1370511,EPI_ISL_1370512,EPI_ISL_1371644,EPI_ISL_1371645,EPI_ISL_1371646,EPI_ISL_1371647,EPI_ISL_1370513,EPI_ISL_1371648,EPI_ISL_1370514,EPI_ISL_1370515,EPI_ISL_1370516,EPI_ISL_1371649,EPI_ISL_1370517,EPI_ISL_1371650,EPI_ISL_1371651,EPI_ISL_1371652,EPI_ISL_1370518,EPI_ISL_1371653,EPI_ISL_1371654,EPI_ISL_1370519,EPI_ISL_1370520,EPI_ISL_1370521,EPI_ISL_1370522,EPI_ISL_1371656,EPI_ISL_1370523,EPI_ISL_1371657,EPI_ISL_1370524,EPI_ISL_1370525,EPI_ISL_1370526,EPI_ISL_1370527,EPI_ISL_1371659,EPI_ISL_1370528,EPI_ISL_1371660,EPI_ISL_1370529,EPI_ISL_1371661,EPI_ISL_1371662,EPI_ISL_1371663,EPI_ISL_1371666,EPI_ISL_1370530,EPI_ISL_1371667,EPI_ISL_1371668,EPI_ISL_1371669,EPI_ISL_1370531,EPI_ISL_1371670,EPI_ISL_1371671,EPI_ISL_1370532,EPI_ISL_1370533,EPI_ISL_1370534,EPI_ISL_1371674,EPI_ISL_1370535,EPI_ISL_1371675,EPI_ISL_1370536,EPI_ISL_1370537,EPI_ISL_1371676,EPI_ISL_1371677,EPI_ISL_1371678,EPI_ISL_1371679,EPI_ISL_1370538,EPI_ISL_1370539,EPI_ISL_1370540,EPI_ISL_1371680,EPI_ISL_1371681,EPI_ISL_1370541,EPI_ISL_1371682,EPI_ISL_1370542,EPI_ISL_1371683,EPI_ISL_1371684,EPI_ISL_1371685,EPI_ISL_1371686,EPI_ISL_1371687,EPI_ISL_1371688,EPI_ISL_1370543,EPI_ISL_1370544,EPI_ISL_1371689,EPI_ISL_1370545,EPI_ISL_1371690,EPI_ISL_1371691,EPI_ISL_1370546,EPI_ISL_1371692,EPI_ISL_1371693,EPI_ISL_1371694,EPI_ISL_1371695,EPI_ISL_1371697,EPI_ISL_1371698,EPI_ISL_1371699,EPI_ISL_1371700,EPI_ISL_1370547,EPI_ISL_1371703,EPI_ISL_1371704,EPI_ISL_1370548,EPI_ISL_1369721,EPI_ISL_1370555,EPI_ISL_1370559,EPI_ISL_1370560,EPI_ISL_1370561,EPI_ISL_1369722,EPI_ISL_1370565,EPI_ISL_1369723,EPI_ISL_1370566,EPI_ISL_1369724,EPI_ISL_1370568,EPI_ISL_1370569,EPI_ISL_1369725,EPI_ISL_1370570,EPI_ISL_1370574,EPI_ISL_1369726,EPI_ISL_1369727,EPI_ISL_1370575,EPI_ISL_1370581,EPI_ISL_1370582,EPI_ISL_1369728,EPI_ISL_1370583,EPI_ISL_1369729,EPI_ISL_1370586,EPI_ISL_1370587,EPI_ISL_1370588,EPI_ISL_1369731,EPI_ISL_1370591,EPI_ISL_1370592,EPI_ISL_1370593,EPI_ISL_1457614,EPI_ISL_1370594,EPI_ISL_1370595,EPI_ISL_1370596,EPI_ISL_1369732,EPI_ISL_1369733,EPI_ISL_1370597,EPI_ISL_1369734,EPI_ISL_1370598,EPI_ISL_1369735,EPI_ISL_1370599,EPI_ISL_1370600,EPI_ISL_1370601,EPI_ISL_1370603,EPI_ISL_1370604,EPI_ISL_1370605,EPI_ISL_1370606,EPI_ISL_1370607,EPI_ISL_1369736,EPI_ISL_1369737,EPI_ISL_1370608,EPI_ISL_1370609,EPI_ISL_1369738,EPI_ISL_1370610,EPI_ISL_1370611,EPI_ISL_1369739,EPI_ISL_1369740,EPI_ISL_1370613,EPI_ISL_1369741,EPI_ISL_1369742,EPI_ISL_1370614,EPI_ISL_1370616,EPI_ISL_1370617,EPI_ISL_1369743,EPI_ISL_1369744,EPI_ISL_1370618,EPI_ISL_1370619,EPI_ISL_1369745,EPI_ISL_1369746,EPI_ISL_1370620,EPI_ISL_1369747,EPI_ISL_1370622,EPI_ISL_1369748,EPI_ISL_1370623,EPI_ISL_1369749,EPI_ISL_1370624,EPI_ISL_1370630,EPI_ISL_1370631,EPI_ISL_1369751,EPI_ISL_1370632,EPI_ISL_1370633,EPI_ISL_1370634,EPI_ISL_1370635,EPI_ISL_1370637,EPI_ISL_1370638,EPI_ISL_1369756,EPI_ISL_1369757,EPI_ISL_1369758,EPI_ISL_1370639,EPI_ISL_1369759,EPI_ISL_1370643,EPI_ISL_1370644,EPI_ISL_1370645,EPI_ISL_1370646,EPI_ISL_1369762,EPI_ISL_1370647,EPI_ISL_1369765,EPI_ISL_1370651,EPI_ISL_1370652,EPI_ISL_1370653,EPI_ISL_1369766,EPI_ISL_1369767,EPI_ISL_1369768,EPI_ISL_1369773,EPI_ISL_1370655,EPI_ISL_1370656,EPI_ISL_1369774,EPI_ISL_1370657,EPI_ISL_1369775,EPI_ISL_1370659,EPI_ISL_1370660,EPI_ISL_1370661,EPI_ISL_1370662,EPI_ISL_1370663,EPI_ISL_1370664,EPI_ISL_1370665,EPI_ISL_1370666,EPI_ISL_1370668,EPI_ISL_1369782,EPI_ISL_1369783,EPI_ISL_1370669,EPI_ISL_1370670,EPI_ISL_1370671,EPI_ISL_1369784,EPI_ISL_1369785,EPI_ISL_1370675,EPI_ISL_1369787,EPI_ISL_1369788,EPI_ISL_1370676,EPI_ISL_1369789,EPI_ISL_1370677,EPI_ISL_1369790,EPI_ISL_1370678,EPI_ISL_1369791,EPI_ISL_1370679,EPI_ISL_1370680,EPI_ISL_1370681,EPI_ISL_1370682,EPI_ISL_1370683,EPI_ISL_1369792,EPI_ISL_1369793,EPI_ISL_1369794,EPI_ISL_1369795,EPI_ISL_1370684,EPI_ISL_1369796,EPI_ISL_1369797,EPI_ISL_1370685,EPI_ISL_1370686,EPI_ISL_1369798,EPI_ISL_1370687,EPI_ISL_1369799,EPI_ISL_1370688,EPI_ISL_1370689,EPI_ISL_1369800,EPI_ISL_1370690,EPI_ISL_1369801,EPI_ISL_1369802,EPI_ISL_1369803,EPI_ISL_1370691,EPI_ISL_1370692,EPI_ISL_1370693,EPI_ISL_1370694,EPI_ISL_1369804,EPI_ISL_1370695,EPI_ISL_1369805,EPI_ISL_1369806,EPI_ISL_1370696,EPI_ISL_1370697,EPI_ISL_1369807,EPI_ISL_1370698,EPI_ISL_1370699,EPI_ISL_1370700,EPI_ISL_1370701,EPI_ISL_1370702,EPI_ISL_1370703,EPI_ISL_1370704,EPI_ISL_1369808,EPI_ISL_1369809,EPI_ISL_1369810,EPI_ISL_1370705,EPI_ISL_1369811,EPI_ISL_1369812,EPI_ISL_1370706,EPI_ISL_1369813,EPI_ISL_1370707,EPI_ISL_1369814,EPI_ISL_1370708,EPI_ISL_1369815,EPI_ISL_1369816,EPI_ISL_1369817,EPI_ISL_1370709,EPI_ISL_1370710,EPI_ISL_1370711,EPI_ISL_1370712,EPI_ISL_1370713,EPI_ISL_1370714,EPI_ISL_1369818,EPI_ISL_1369819,EPI_ISL_1369820,EPI_ISL_1370715,EPI_ISL_1369821,EPI_ISL_1369822,EPI_ISL_1370716,EPI_ISL_1369823,EPI_ISL_1370717,EPI_ISL_1370718,EPI_ISL_1370719,EPI_ISL_1370720,EPI_ISL_1369824,EPI_ISL_1369825,EPI_ISL_1369826,EPI_ISL_1369827,EPI_ISL_1369828,EPI_ISL_1369829,EPI_ISL_1370721,EPI_ISL_1369830,EPI_ISL_1369831,EPI_ISL_1370722,EPI_ISL_1369832,EPI_ISL_1370723,EPI_ISL_1370724,EPI_ISL_1370725,EPI_ISL_1369833,EPI_ISL_1369834,EPI_ISL_1369835,EPI_ISL_1370726,EPI_ISL_1370727,EPI_ISL_1370728,EPI_ISL_1370729,EPI_ISL_1369836,EPI_ISL_1369837,EPI_ISL_1370730,EPI_ISL_1370731,EPI_ISL_1370732,EPI_ISL_1370733,EPI_ISL_1370734,EPI_ISL_1370735,EPI_ISL_1370736,EPI_ISL_1369839,EPI_ISL_1370737,EPI_ISL_1369840,EPI_ISL_1370738,EPI_ISL_1369841,EPI_ISL_1369842,EPI_ISL_1369843,EPI_ISL_1369844,EPI_ISL_1369845,EPI_ISL_1370739,EPI_ISL_1369847,EPI_ISL_1369848,EPI_ISL_1369849,EPI_ISL_1369850,EPI_ISL_1370740,EPI_ISL_1369851,EPI_ISL_1369852,EPI_ISL_1369853,EPI_ISL_1370741,EPI_ISL_1369856,EPI_ISL_1369857,EPI_ISL_1370742,EPI_ISL_1370743,EPI_ISL_1370744,EPI_ISL_1370745,EPI_ISL_1370746,EPI_ISL_1370747,EPI_ISL_1369858,EPI_ISL_1370748,EPI_ISL_1370749,EPI_ISL_1370750,EPI_ISL_1370751,EPI_ISL_1369861,EPI_ISL_1370752,EPI_ISL_1369862,EPI_ISL_1370753,EPI_ISL_1370754,EPI_ISL_1370755,EPI_ISL_1370757,EPI_ISL_1370758,EPI_ISL_1370759,EPI_ISL_1369863,EPI_ISL_1370760,EPI_ISL_1370761,EPI_ISL_1369864,EPI_ISL_1369865,EPI_ISL_1370764,EPI_ISL_1370765,EPI_ISL_1369866,EPI_ISL_1369867,EPI_ISL_1369868,EPI_ISL_1370766,EPI_ISL_1369869,EPI_ISL_1369870,EPI_ISL_1369871,EPI_ISL_1370768,EPI_ISL_1369872,EPI_ISL_1370769,EPI_ISL_1370770,EPI_ISL_1370771,EPI_ISL_1370772,EPI_ISL_1369873,EPI_ISL_1369874,EPI_ISL_1369875,EPI_ISL_1369876,EPI_ISL_1370773,EPI_ISL_1369877,EPI_ISL_1369878,EPI_ISL_1369879,EPI_ISL_1369880,EPI_ISL_1369881,EPI_ISL_1370774,EPI_ISL_1370775,EPI_ISL_1370776,EPI_ISL_1369883,EPI_ISL_1369884,EPI_ISL_1370777,EPI_ISL_1369885,EPI_ISL_1369886,EPI_ISL_1369887,EPI_ISL_1369888,EPI_ISL_1369889,EPI_ISL_1369890,EPI_ISL_1370778,EPI_ISL_1369891,EPI_ISL_1369892,EPI_ISL_1370779,EPI_ISL_1369893,EPI_ISL_1369894,EPI_ISL_1370780,EPI_ISL_1370781,EPI_ISL_1369895,EPI_ISL_1369896,EPI_ISL_1370782,EPI_ISL_1370783,EPI_ISL_1370784,EPI_ISL_1370785,EPI_ISL_1369897,EPI_ISL_1369898,EPI_ISL_1369899,EPI_ISL_1369900,EPI_ISL_1369901,EPI_ISL_1369902,EPI_ISL_1369903,EPI_ISL_1369904,EPI_ISL_1369905,EPI_ISL_1369906,EPI_ISL_1370786,EPI_ISL_1370787,EPI_ISL_1369907,EPI_ISL_1369908,EPI_ISL_1369909,EPI_ISL_1369910,EPI_ISL_1369911,EPI_ISL_1370788,EPI_ISL_1370790,EPI_ISL_1370791,EPI_ISL_1370792,EPI_ISL_1370793,EPI_ISL_1369912,EPI_ISL_1370794,EPI_ISL_1369913,EPI_ISL_1369914,EPI_ISL_1370795,EPI_ISL_1369915,EPI_ISL_1369916,EPI_ISL_1370797,EPI_ISL_1370798,EPI_ISL_1370799,EPI_ISL_1370800,EPI_ISL_1369917,EPI_ISL_1369918,EPI_ISL_1369919,EPI_ISL_1369920,EPI_ISL_1370801,EPI_ISL_1369921,EPI_ISL_1369922,EPI_ISL_1370803,EPI_ISL_1369923,EPI_ISL_1370804,EPI_ISL_1369924,EPI_ISL_1369925,EPI_ISL_1369926,EPI_ISL_1369927,EPI_ISL_1369928,EPI_ISL_1370806,EPI_ISL_1369929,EPI_ISL_1370808,EPI_ISL_1370809,EPI_ISL_1370811,EPI_ISL_1370812,EPI_ISL_1370813,EPI_ISL_1370814,EPI_ISL_1370815,EPI_ISL_1370816,EPI_ISL_1370817,EPI_ISL_1370818,EPI_ISL_1370819,EPI_ISL_1369930,EPI_ISL_1370820,EPI_ISL_1370821,EPI_ISL_1369931,EPI_ISL_1370822,EPI_ISL_1370823,EPI_ISL_1370824,EPI_ISL_1370825,EPI_ISL_1370826,EPI_ISL_1369932,EPI_ISL_1370827,EPI_ISL_1370828,EPI_ISL_1370829,EPI_ISL_1370830,EPI_ISL_1370831,EPI_ISL_1370832,EPI_ISL_1369933,EPI_ISL_1370833,EPI_ISL_1370834,EPI_ISL_1370835,EPI_ISL_1370836,EPI_ISL_1370837,EPI_ISL_1370838,EPI_ISL_1369934,EPI_ISL_1369935,EPI_ISL_1369936,EPI_ISL_1370839,EPI_ISL_1370840,EPI_ISL_1370841,EPI_ISL_1370842,EPI_ISL_1370843,EPI_ISL_1370844,EPI_ISL_1370845,EPI_ISL_1370846,EPI_ISL_1370847,EPI_ISL_1370848,EPI_ISL_1370849,EPI_ISL_1370850,EPI_ISL_1370851,EPI_ISL_1370852,EPI_ISL_1370853,EPI_ISL_1369937,EPI_ISL_1370854,EPI_ISL_1369938,EPI_ISL_1370855,EPI_ISL_1370856,EPI_ISL_1369939,EPI_ISL_1369940,EPI_ISL_1370857,EPI_ISL_1370858,EPI_ISL_1370859,EPI_ISL_1370860,EPI_ISL_1370861,EPI_ISL_1369941,EPI_ISL_1370862,EPI_ISL_1370863,EPI_ISL_1370864,EPI_ISL_1370865,EPI_ISL_1370866,EPI_ISL_1369942,EPI_ISL_1370867,EPI_ISL_1370868,EPI_ISL_1370869,EPI_ISL_1370870,EPI_ISL_1370871,EPI_ISL_1370872,EPI_ISL_1370873,EPI_ISL_1370874,EPI_ISL_1370875,EPI_ISL_1370876,EPI_ISL_1370877,EPI_ISL_1370878,EPI_ISL_1370879,EPI_ISL_1370880,EPI_ISL_1370881,EPI_ISL_1370882,EPI_ISL_1370883,EPI_ISL_1369943,EPI_ISL_1370884,EPI_ISL_1370885,EPI_ISL_1369944,EPI_ISL_1370886,EPI_ISL_1370887,EPI_ISL_1370888,EPI_ISL_1369945,EPI_ISL_1369946,EPI_ISL_1370889,EPI_ISL_1370890,EPI_ISL_1370891,EPI_ISL_1369947,EPI_ISL_1370892,EPI_ISL_1370894,EPI_ISL_1370895,EPI_ISL_1370896,EPI_ISL_1369948,EPI_ISL_1370897,EPI_ISL_1370898,EPI_ISL_1370899,EPI_ISL_1369949,EPI_ISL_1370900,EPI_ISL_1370901,EPI_ISL_1370902,EPI_ISL_1370904,EPI_ISL_1370905,EPI_ISL_1370906,EPI_ISL_1370907,EPI_ISL_1370908,EPI_ISL_1370909,EPI_ISL_1370910,EPI_ISL_1370911,EPI_ISL_1370912,EPI_ISL_1370914,EPI_ISL_1370915,EPI_ISL_1370916,EPI_ISL_1370917,EPI_ISL_1369950,EPI_ISL_1370918,EPI_ISL_1370919,EPI_ISL_1370920,EPI_ISL_1370921,EPI_ISL_1370922,EPI_ISL_1370923,EPI_ISL_1370924,EPI_ISL_1370925,EPI_ISL_1370926,EPI_ISL_1370927,EPI_ISL_1370928,EPI_ISL_1370929,EPI_ISL_1370930,EPI_ISL_1369951,EPI_ISL_1369952,EPI_ISL_1370931,EPI_ISL_1370932,EPI_ISL_1370933,EPI_ISL_1370934,EPI_ISL_1369953,EPI_ISL_1370935,EPI_ISL_1370936,EPI_ISL_1370937,EPI_ISL_1369954,EPI_ISL_1370938,EPI_ISL_1370939,EPI_ISL_1369955,EPI_ISL_1370940,EPI_ISL_1369956,EPI_ISL_1370941,EPI_ISL_1369957,EPI_ISL_1370942,EPI_ISL_1370943,EPI_ISL_1370944,EPI_ISL_1369958,EPI_ISL_1369959,EPI_ISL_1370945,EPI_ISL_1370946,EPI_ISL_1369960,EPI_ISL_1370947,EPI_ISL_1370948,EPI_ISL_1370949,EPI_ISL_1370950,EPI_ISL_1370951,EPI_ISL_1370952,EPI_ISL_1369961,EPI_ISL_1369962,EPI_ISL_1369963,EPI_ISL_1370953,EPI_ISL_1370954,EPI_ISL_1369964,EPI_ISL_1369965,EPI_ISL_1370955,EPI_ISL_1369966,EPI_ISL_1369967,EPI_ISL_1370956,EPI_ISL_1369968,EPI_ISL_1370957,EPI_ISL_1370958,EPI_ISL_1369969,EPI_ISL_1370959,EPI_ISL_1369970,EPI_ISL_1369971,EPI_ISL_1370960,EPI_ISL_1370961,EPI_ISL_1369972,EPI_ISL_1369973,EPI_ISL_1370962,EPI_ISL_1369974,EPI_ISL_1369975,EPI_ISL_1370963,EPI_ISL_1369976,EPI_ISL_1370964,EPI_ISL_1369977,EPI_ISL_1370965,EPI_ISL_1369978,EPI_ISL_1370966,EPI_ISL_1370967,EPI_ISL_1370968,EPI_ISL_1370969,EPI_ISL_1370970,EPI_ISL_1369979,EPI_ISL_1370971,EPI_ISL_1370972,EPI_ISL_1369980,EPI_ISL_1370973,EPI_ISL_1369981,EPI_ISL_1370974,EPI_ISL_1369982,EPI_ISL_1370975,EPI_ISL_1370976,EPI_ISL_1370977,EPI_ISL_1370978,EPI_ISL_1369983,EPI_ISL_1370979,EPI_ISL_1370980,EPI_ISL_1370981,EPI_ISL_1370982,EPI_ISL_1370983,EPI_ISL_1370984,EPI_ISL_1370985,EPI_ISL_1370986,EPI_ISL_1370987,EPI_ISL_1370988,EPI_ISL_1370989,EPI_ISL_1369984,EPI_ISL_1369985,EPI_ISL_1369986,EPI_ISL_1370990,EPI_ISL_1370991,EPI_ISL_1369987,EPI_ISL_1370992,EPI_ISL_1370993,EPI_ISL_1370994,EPI_ISL_1370995,EPI_ISL_1369988,EPI_ISL_1369989,EPI_ISL_1370996,EPI_ISL_1370997,EPI_ISL_1369990,EPI_ISL_1369991,EPI_ISL_1370998,EPI_ISL_1369992,EPI_ISL_1369993,EPI_ISL_1370999,EPI_ISL_1371000,EPI_ISL_1371001,EPI_ISL_1371002,EPI_ISL_1369994,EPI_ISL_1371003,EPI_ISL_1371004,EPI_ISL_1371005,EPI_ISL_1369995,EPI_ISL_1371006,EPI_ISL_1369996,EPI_ISL_1369997,EPI_ISL_1371007,EPI_ISL_1369998,EPI_ISL_1371008,EPI_ISL_1371009,EPI_ISL_1369999,EPI_ISL_1370000,EPI_ISL_1371010,EPI_ISL_1371011,EPI_ISL_1370001,EPI_ISL_1371012,EPI_ISL_1371013,EPI_ISL_1371014,EPI_ISL_1371015,EPI_ISL_1371016,EPI_ISL_1370002,EPI_ISL_1371017,EPI_ISL_1371018,EPI_ISL_1371019,EPI_ISL_1371020,EPI_ISL_1370003,EPI_ISL_1371021,EPI_ISL_1371022,EPI_ISL_1370004,EPI_ISL_1370005,EPI_ISL_1371023,EPI_ISL_1371024,EPI_ISL_1370006,EPI_ISL_1371025,EPI_ISL_1371026,EPI_ISL_1371027,EPI_ISL_1371028,EPI_ISL_1370007,EPI_ISL_1371029,EPI_ISL_1370008,EPI_ISL_1370009,EPI_ISL_1370010,EPI_ISL_1370011,EPI_ISL_1370012,EPI_ISL_1371030,EPI_ISL_1371031,EPI_ISL_1371032,EPI_ISL_1371033,EPI_ISL_1371034,EPI_ISL_1370013,EPI_ISL_1371035,EPI_ISL_1370014,EPI_ISL_1371036,EPI_ISL_1370015,EPI_ISL_1371037,EPI_ISL_1371038,EPI_ISL_1371039,EPI_ISL_1371040,EPI_ISL_1370016,EPI_ISL_1370017,EPI_ISL_1371041,EPI_ISL_1371042,EPI_ISL_1457563,EPI_ISL_1370019,EPI_ISL_1370021,EPI_ISL_1371043,EPI_ISL_1370023,EPI_ISL_1371044,EPI_ISL_1371045,EPI_ISL_1371046,EPI_ISL_1371047,EPI_ISL_1370025,EPI_ISL_1371048,EPI_ISL_1370027,EPI_ISL_1371049,EPI_ISL_1370028,EPI_ISL_1371050,EPI_ISL_1371051,EPI_ISL_1371052,EPI_ISL_1371053,EPI_ISL_1371054,EPI_ISL_1371055,EPI_ISL_1371056,EPI_ISL_1370030,EPI_ISL_1370032,EPI_ISL_1370034,EPI_ISL_1370036,EPI_ISL_1371057,EPI_ISL_1370038,EPI_ISL_1371058,EPI_ISL_1371059,EPI_ISL_1371060,EPI_ISL_1370040,EPI_ISL_1371061,EPI_ISL_1370042,EPI_ISL_1370044,EPI_ISL_1370046,EPI_ISL_1371062,EPI_ISL_1370047,EPI_ISL_1371063,EPI_ISL_1371064,EPI_ISL_1371067,EPI_ISL_1371068,EPI_ISL_1371069,EPI_ISL_1371070,EPI_ISL_1371071,EPI_ISL_1371072,EPI_ISL_1371075,EPI_ISL_1371076,EPI_ISL_1370049,EPI_ISL_1371077,EPI_ISL_1371078,EPI_ISL_1371079,EPI_ISL_1371082,EPI_ISL_1371083,EPI_ISL_1371084,EPI_ISL_1371085,EPI_ISL_1371089,EPI_ISL_1370051,EPI_ISL_1370053,EPI_ISL_1370055,EPI_ISL_1371093,EPI_ISL_1371094,EPI_ISL_1371095,EPI_ISL_1371096,EPI_ISL_1371098,EPI_ISL_1371099,EPI_ISL_1371100,EPI_ISL_1371101,EPI_ISL_1371104,EPI_ISL_1371105,EPI_ISL_1371106,EPI_ISL_1371107,EPI_ISL_1371109,EPI_ISL_1371110,EPI_ISL_1370059,EPI_ISL_1370061,EPI_ISL_1498153,EPI_ISL_1498154,EPI_ISL_1498155,EPI_ISL_1498156,EPI_ISL_1498157,EPI_ISL_1498158,EPI_ISL_1498159,EPI_ISL_1498160,EPI_ISL_1498161,EPI_ISL_1498162,EPI_ISL_1498163,EPI_ISL_1498164,EPI_ISL_1498165,EPI_ISL_1498166,EPI_ISL_1498167,EPI_ISL_1498168,EPI_ISL_1498169,EPI_ISL_1498171,EPI_ISL_1498172,EPI_ISL_1498173,EPI_ISL_1498174,EPI_ISL_1498175,EPI_ISL_1498176,EPI_ISL_1498177,EPI_ISL_1498178,EPI_ISL_1498179,EPI_ISL_1498180,EPI_ISL_1498181,EPI_ISL_1498182,EPI_ISL_1498183,EPI_ISL_1498184,EPI_ISL_1498185,EPI_ISL_1498186,EPI_ISL_1498187,EPI_ISL_1498188,EPI_ISL_1498189,EPI_ISL_1498190,EPI_ISL_1498191,EPI_ISL_1498192,EPI_ISL_1498193,EPI_ISL_1498194,EPI_ISL_1498195,EPI_ISL_1498196,EPI_ISL_1498197,EPI_ISL_1498198,EPI_ISL_1498199,EPI_ISL_1498200,EPI_ISL_1498201,EPI_ISL_1498203,EPI_ISL_1498204,EPI_ISL_1498205,EPI_ISL_1498206,EPI_ISL_1498207,EPI_ISL_1498208,EPI_ISL_1498209,EPI_ISL_1498210,EPI_ISL_1498211,EPI_ISL_1498212,EPI_ISL_1498213,EPI_ISL_1498214,EPI_ISL_1498215,EPI_ISL_1498216,EPI_ISL_1498217,EPI_ISL_1498218,EPI_ISL_1498219,EPI_ISL_1498220,EPI_ISL_1498221,EPI_ISL_1498222,EPI_ISL_1498223,EPI_ISL_1498224,EPI_ISL_1498225,EPI_ISL_1498226,EPI_ISL_1498227,EPI_ISL_1498228,EPI_ISL_1498229,EPI_ISL_1498230,EPI_ISL_1498231,EPI_ISL_1498232,EPI_ISL_1498233,EPI_ISL_1498234,EPI_ISL_1498235,EPI_ISL_1498236,EPI_ISL_1498237,EPI_ISL_1498238,EPI_ISL_1498239,EPI_ISL_1498240,EPI_ISL_1498241,EPI_ISL_1498242,EPI_ISL_1498243,EPI_ISL_1498244,EPI_ISL_1498245,EPI_ISL_1498246,EPI_ISL_1498247,EPI_ISL_1498248,EPI_ISL_1498249,EPI_ISL_1498250,EPI_ISL_1498251,EPI_ISL_1498252,EPI_ISL_1498253,EPI_ISL_1498254,EPI_ISL_1498255,EPI_ISL_1498256,EPI_ISL_1498257,EPI_ISL_1498258,EPI_ISL_1498259,EPI_ISL_1498260,EPI_ISL_1498261,EPI_ISL_1456680,EPI_ISL_1456681,EPI_ISL_1456682,EPI_ISL_1456683,EPI_ISL_1456684,EPI_ISL_1456685,EPI_ISL_1456686,EPI_ISL_1456687,EPI_ISL_1455695,EPI_ISL_1455696,EPI_ISL_1455697,EPI_ISL_1455698,EPI_ISL_1456688,EPI_ISL_1456689,EPI_ISL_1456690,EPI_ISL_1456691,EPI_ISL_1456692,EPI_ISL_1456693,EPI_ISL_1456694,EPI_ISL_1456695,EPI_ISL_1455699,EPI_ISL_1455700,EPI_ISL_1456696,EPI_ISL_1455701,EPI_ISL_1456697,EPI_ISL_1457519,EPI_ISL_1456698,EPI_ISL_1456699,EPI_ISL_1456700,EPI_ISL_1456701,EPI_ISL_1455702,EPI_ISL_1456702,EPI_ISL_1456616,EPI_ISL_1455703,EPI_ISL_1456703,EPI_ISL_1455704,EPI_ISL_1456704,EPI_ISL_1456416,EPI_ISL_1456705,EPI_ISL_1456706,EPI_ISL_1456707,EPI_ISL_1456708,EPI_ISL_1455705,EPI_ISL_1455706,EPI_ISL_1456404,EPI_ISL_1456709,EPI_ISL_1456710,EPI_ISL_1457616,EPI_ISL_1456711,EPI_ISL_1456712,EPI_ISL_1456713,EPI_ISL_1456714,EPI_ISL_1456715,EPI_ISL_1456716,EPI_ISL_1455707,EPI_ISL_1455708,EPI_ISL_1455709,EPI_ISL_1455710,EPI_ISL_1456717,EPI_ISL_1456718,EPI_ISL_1457518,EPI_ISL_1457520,EPI_ISL_1457617,EPI_ISL_1456719,EPI_ISL_1456417,EPI_ISL_1455711,EPI_ISL_1455712,EPI_ISL_1455713,EPI_ISL_1456720,EPI_ISL_1456721,EPI_ISL_1455714,EPI_ISL_1456591,EPI_ISL_1456722,EPI_ISL_1456723,EPI_ISL_1456724,EPI_ISL_1455715,EPI_ISL_1455716,EPI_ISL_1455717,EPI_ISL_1456418,EPI_ISL_1456419,EPI_ISL_1455718,EPI_ISL_1456725,EPI_ISL_1456726,EPI_ISL_1455719,EPI_ISL_1456727,EPI_ISL_1457618,EPI_ISL_1456632,EPI_ISL_1456617,EPI_ISL_1455720,EPI_ISL_1456728,EPI_ISL_1455721,EPI_ISL_1456729,EPI_ISL_1456730,EPI_ISL_1457584,EPI_ISL_1456420,EPI_ISL_1456731,EPI_ISL_1456732,EPI_ISL_1455722,EPI_ISL_1455723,EPI_ISL_1456421,EPI_ISL_1456733,EPI_ISL_1456734,EPI_ISL_1456735,EPI_ISL_1456736,EPI_ISL_1456737,EPI_ISL_1456738,EPI_ISL_1457564,EPI_ISL_1456739,EPI_ISL_1456740,EPI_ISL_1456422,EPI_ISL_1456741,EPI_ISL_1456592,EPI_ISL_1455684,EPI_ISL_1455724,EPI_ISL_1455725,EPI_ISL_1456423,EPI_ISL_1455726,EPI_ISL_1455727,EPI_ISL_1455728,EPI_ISL_1455729,EPI_ISL_1456742,EPI_ISL_1456424,EPI_ISL_1455730,EPI_ISL_1455731,EPI_ISL_1456743,EPI_ISL_1456744,EPI_ISL_1457619,EPI_ISL_1456745,EPI_ISL_1455732,EPI_ISL_1457620,EPI_ISL_1456425,EPI_ISL_1456746,EPI_ISL_1456747,EPI_ISL_1457621,EPI_ISL_1457622,EPI_ISL_1456748,EPI_ISL_1456749,EPI_ISL_1455733,EPI_ISL_1456750,EPI_ISL_1457521,EPI_ISL_1456751,EPI_ISL_1456752,EPI_ISL_1456753,EPI_ISL_1456665,EPI_ISL_1455734,EPI_ISL_1457623,EPI_ISL_1456754,EPI_ISL_1455735,EPI_ISL_1456755,EPI_ISL_1456756,EPI_ISL_1456757,EPI_ISL_1456758,EPI_ISL_1456633,EPI_ISL_1455736,EPI_ISL_1456759,EPI_ISL_1457624,EPI_ISL_1455737,EPI_ISL_1455738,EPI_ISL_1457625,EPI_ISL_1456593,EPI_ISL_1456760,EPI_ISL_1455739,EPI_ISL_1456761,EPI_ISL_1456407,EPI_ISL_1457585,EPI_ISL_1455740,EPI_ISL_1455682,EPI_ISL_1456426,EPI_ISL_1455741,EPI_ISL_1456427,EPI_ISL_1456762,EPI_ISL_1457565,EPI_ISL_1457566,EPI_ISL_1456763,EPI_ISL_1456764,EPI_ISL_1456634,EPI_ISL_1455742,EPI_ISL_1455743,EPI_ISL_1456765,EPI_ISL_1456766,EPI_ISL_1456428,EPI_ISL_1456767,EPI_ISL_1455744,EPI_ISL_1456768,EPI_ISL_1456769,EPI_ISL_1456429,EPI_ISL_1456430,EPI_ISL_1457626,EPI_ISL_1455745,EPI_ISL_1456770,EPI_ISL_1456771,EPI_ISL_1456772,EPI_ISL_1456431,EPI_ISL_1455688,EPI_ISL_1455746,EPI_ISL_1455747,EPI_ISL_1455748,EPI_ISL_1456773,EPI_ISL_1456774,EPI_ISL_1456775,EPI_ISL_1456776,EPI_ISL_1456432,EPI_ISL_1456777,EPI_ISL_1455749,EPI_ISL_1456778,EPI_ISL_1456779,EPI_ISL_1456433,EPI_ISL_1456780,EPI_ISL_1455750,EPI_ISL_1456781,EPI_ISL_1455751,EPI_ISL_1455752,EPI_ISL_1455753,EPI_ISL_1455754,EPI_ISL_1456782,EPI_ISL_1456783,EPI_ISL_1456784,EPI_ISL_1456785,EPI_ISL_1456434,EPI_ISL_1456786,EPI_ISL_1456435,EPI_ISL_1455755,EPI_ISL_1456787,EPI_ISL_1456436,EPI_ISL_1456788,EPI_ISL_1456666,EPI_ISL_1455685,EPI_ISL_1455756,EPI_ISL_1455757,EPI_ISL_1456789,EPI_ISL_1457562,EPI_ISL_1456790,EPI_ISL_1455758,EPI_ISL_1457627,EPI_ISL_1456791,EPI_ISL_1456792,EPI_ISL_1457628,EPI_ISL_1455759,EPI_ISL_1455760,EPI_ISL_1455761,EPI_ISL_1456793,EPI_ISL_1457629,EPI_ISL_1455762,EPI_ISL_1456794,EPI_ISL_1456795,EPI_ISL_1456796,EPI_ISL_1456797,EPI_ISL_1456798,EPI_ISL_1456799,EPI_ISL_1456437,EPI_ISL_1456800,EPI_ISL_1456594,EPI_ISL_1456438,EPI_ISL_1456801,EPI_ISL_1456802,EPI_ISL_1456803,EPI_ISL_1456804,EPI_ISL_1456805,EPI_ISL_1457630,EPI_ISL_1455763,EPI_ISL_1456806,EPI_ISL_1456807,EPI_ISL_1457522,EPI_ISL_1456439,EPI_ISL_1457631,EPI_ISL_1456808,EPI_ISL_1456809,EPI_ISL_1456810,EPI_ISL_1456811,EPI_ISL_1455764,EPI_ISL_1456812,EPI_ISL_1456813,EPI_ISL_1456814,EPI_ISL_1456440,EPI_ISL_1456815,EPI_ISL_1456816,EPI_ISL_1456635,EPI_ISL_1456817,EPI_ISL_1455765,EPI_ISL_1456441,EPI_ISL_1455766,EPI_ISL_1455767,EPI_ISL_1456636,EPI_ISL_1455768,EPI_ISL_1456818,EPI_ISL_1456819,EPI_ISL_1455769,EPI_ISL_1456820,EPI_ISL_1455770,EPI_ISL_1455771,EPI_ISL_1455772,EPI_ISL_1455773,EPI_ISL_1456442,EPI_ISL_1455774,EPI_ISL_1457586,EPI_ISL_1455775,EPI_ISL_1457587,EPI_ISL_1456821,EPI_ISL_1456822,EPI_ISL_1457632,EPI_ISL_1455776,EPI_ISL_1455777,EPI_ISL_1456823,EPI_ISL_1456443,EPI_ISL_1455680,EPI_ISL_1456824,EPI_ISL_1455778,EPI_ISL_1456444,EPI_ISL_1455779,EPI_ISL_1455780,EPI_ISL_1455781,EPI_ISL_1457633,EPI_ISL_1456825,EPI_ISL_1457634,EPI_ISL_1455782,EPI_ISL_1456826,EPI_ISL_1455783,EPI_ISL_1455784,EPI_ISL_1455785,EPI_ISL_1456827,EPI_ISL_1455786,EPI_ISL_1456445,EPI_ISL_1456828,EPI_ISL_1457635,EPI_ISL_1456829,EPI_ISL_1457636,EPI_ISL_1456830,EPI_ISL_1456831,EPI_ISL_1457637,EPI_ISL_1455787,EPI_ISL_1456832,EPI_ISL_1456446,EPI_ISL_1457638,EPI_ISL_1456447,EPI_ISL_1456833,EPI_ISL_1455788,EPI_ISL_1456834,EPI_ISL_1456835,EPI_ISL_1456408,EPI_ISL_1455789,EPI_ISL_1455790,EPI_ISL_1455791,EPI_ISL_1456448,EPI_ISL_1456836,EPI_ISL_1456449,EPI_ISL_1456837,EPI_ISL_1455792,EPI_ISL_1455793,EPI_ISL_1455794,EPI_ISL_1455795,EPI_ISL_1456838,EPI_ISL_1456839,EPI_ISL_1456840,EPI_ISL_1455796,EPI_ISL_1456841,EPI_ISL_1456842,EPI_ISL_1456843,EPI_ISL_1456409,EPI_ISL_1456844,EPI_ISL_1456845,EPI_ISL_1456846,EPI_ISL_1455797,EPI_ISL_1455798,EPI_ISL_1455799,EPI_ISL_1456847,EPI_ISL_1456848,EPI_ISL_1455800,EPI_ISL_1456849,EPI_ISL_1455801,EPI_ISL_1456850,EPI_ISL_1455802,EPI_ISL_1456851,EPI_ISL_1456852,EPI_ISL_1456853,EPI_ISL_1456854,EPI_ISL_1457567,EPI_ISL_1456855,EPI_ISL_1455803,EPI_ISL_1456856,EPI_ISL_1456857,EPI_ISL_1456858,EPI_ISL_1456859,EPI_ISL_1457639,EPI_ISL_1456860,EPI_ISL_1456861,EPI_ISL_1455804,EPI_ISL_1455805,EPI_ISL_1455806,EPI_ISL_1456458,EPI_ISL_1457640,EPI_ISL_1456459,EPI_ISL_1456862,EPI_ISL_1456460,EPI_ISL_1455807,EPI_ISL_1455808,EPI_ISL_1456864,EPI_ISL_1456637,EPI_ISL_1455809,EPI_ISL_1457523,EPI_ISL_1455810,EPI_ISL_1456464,EPI_ISL_1456865,EPI_ISL_1456866,EPI_ISL_1456468,EPI_ISL_1456868,EPI_ISL_1455811,EPI_ISL_1456869,EPI_ISL_1457568,EPI_ISL_1455812,EPI_ISL_1455813,EPI_ISL_1456410,EPI_ISL_1455814,EPI_ISL_1455815,EPI_ISL_1456871,EPI_ISL_1456872,EPI_ISL_1455816,EPI_ISL_1455817,EPI_ISL_1456873,EPI_ISL_1455818,EPI_ISL_1455819,EPI_ISL_1455820,EPI_ISL_1456874,EPI_ISL_1456875,EPI_ISL_1457642,EPI_ISL_1456876,EPI_ISL_1456877,EPI_ISL_1456878,EPI_ISL_1455821,EPI_ISL_1455822,EPI_ISL_1456879,EPI_ISL_1455823,EPI_ISL_1456880,EPI_ISL_1457569,EPI_ISL_1456881,EPI_ISL_1456882,EPI_ISL_1455824,EPI_ISL_1456884,EPI_ISL_1456885,EPI_ISL_1456886,EPI_ISL_1456887,EPI_ISL_1455825,EPI_ISL_1455826,EPI_ISL_1455827,EPI_ISL_1455828,EPI_ISL_1456888,EPI_ISL_1456889,EPI_ISL_1456595,EPI_ISL_1456890,EPI_ISL_1456891,EPI_ISL_1457643,EPI_ISL_1456480,EPI_ISL_1456638,EPI_ISL_1456892,EPI_ISL_1455829,EPI_ISL_1456893,EPI_ISL_1456894,EPI_ISL_1455830,EPI_ISL_1455831,EPI_ISL_1455832,EPI_ISL_1457524,EPI_ISL_1455833,EPI_ISL_1456895,EPI_ISL_1456896,EPI_ISL_1457644,EPI_ISL_1456897,EPI_ISL_1456898,EPI_ISL_1457645,EPI_ISL_1456899,EPI_ISL_1455834,EPI_ISL_1456481,EPI_ISL_1456900,EPI_ISL_1456901,EPI_ISL_1455835,EPI_ISL_1456902,EPI_ISL_1456903,EPI_ISL_1455836,EPI_ISL_1455837,EPI_ISL_1455838,EPI_ISL_1456904,EPI_ISL_1455839,EPI_ISL_1455840,EPI_ISL_1455841,EPI_ISL_1456905,EPI_ISL_1455842,EPI_ISL_1456482,EPI_ISL_1457646,EPI_ISL_1455843,EPI_ISL_1456906,EPI_ISL_1455844,EPI_ISL_1456907,EPI_ISL_1456908,EPI_ISL_1455845,EPI_ISL_1456909,EPI_ISL_1456910,EPI_ISL_1456911,EPI_ISL_1457647,EPI_ISL_1457648,EPI_ISL_1456912,EPI_ISL_1455846,EPI_ISL_1455847,EPI_ISL_1455848,EPI_ISL_1456913,EPI_ISL_1456914,EPI_ISL_1457588,EPI_ISL_1455849,EPI_ISL_1455850,EPI_ISL_1456915,EPI_ISL_1457649,EPI_ISL_1456916,EPI_ISL_1455851,EPI_ISL_1455852,EPI_ISL_1455853,EPI_ISL_1455854,EPI_ISL_1457589,EPI_ISL_1456917,EPI_ISL_1456918,EPI_ISL_1456919,EPI_ISL_1456920,EPI_ISL_1456921,EPI_ISL_1455855,EPI_ISL_1456922,EPI_ISL_1456411,EPI_ISL_1455856,EPI_ISL_1455857,EPI_ISL_1455858,EPI_ISL_1455859,EPI_ISL_1455860,EPI_ISL_1456923,EPI_ISL_1456924,EPI_ISL_1455861,EPI_ISL_1456925,EPI_ISL_1456926,EPI_ISL_1456927,EPI_ISL_1456928,EPI_ISL_1457650,EPI_ISL_1457651,EPI_ISL_1456929,EPI_ISL_1457652,EPI_ISL_1456930,EPI_ISL_1456931,EPI_ISL_1456932,EPI_ISL_1456933,EPI_ISL_1456934,EPI_ISL_1456935,EPI_ISL_1456936,EPI_ISL_1456937,EPI_ISL_1456938,EPI_ISL_1457653,EPI_ISL_1456939,EPI_ISL_1456940,EPI_ISL_1456941,EPI_ISL_1457654,EPI_ISL_1457655,EPI_ISL_1456942,EPI_ISL_1456943,EPI_ISL_1456944,EPI_ISL_1456945,EPI_ISL_1457656,EPI_ISL_1457657,EPI_ISL_1456946,EPI_ISL_1456947,EPI_ISL_1456948,EPI_ISL_1457658,EPI_ISL_1457659,EPI_ISL_1457660,EPI_ISL_1456949,EPI_ISL_1456950,EPI_ISL_1456951,EPI_ISL_1456952,EPI_ISL_1456953,EPI_ISL_1457661,EPI_ISL_1456954,EPI_ISL_1457662,EPI_ISL_1457663,EPI_ISL_1456955,EPI_ISL_1457664,EPI_ISL_1456956,EPI_ISL_1456957,EPI_ISL_1457665,EPI_ISL_1457666,EPI_ISL_1456958,EPI_ISL_1456959,EPI_ISL_1456960,EPI_ISL_1456961,EPI_ISL_1457667,EPI_ISL_1457668,EPI_ISL_1456962,EPI_ISL_1456963,EPI_ISL_1456964,EPI_ISL_1456965,EPI_ISL_1457669,EPI_ISL_1456966,EPI_ISL_1457670,EPI_ISL_1457671,EPI_ISL_1457672,EPI_ISL_1456967,EPI_ISL_1457673,EPI_ISL_1457674,EPI_ISL_1457675,EPI_ISL_1456968,EPI_ISL_1456969,EPI_ISL_1457676,EPI_ISL_1456970,EPI_ISL_1456971,EPI_ISL_1456972,EPI_ISL_1457677,EPI_ISL_1456973,EPI_ISL_1456974,EPI_ISL_1456975,EPI_ISL_1456976,EPI_ISL_1457678,EPI_ISL_1456977,EPI_ISL_1456662,EPI_ISL_1456978,EPI_ISL_1456979,EPI_ISL_1456980,EPI_ISL_1456981,EPI_ISL_1456982,EPI_ISL_1457679,EPI_ISL_1457680,EPI_ISL_1456983,EPI_ISL_1456984,EPI_ISL_1456675,EPI_ISL_1457681,EPI_ISL_1457609,EPI_ISL_1456985,EPI_ISL_1456986,EPI_ISL_1456987,EPI_ISL_1456988,EPI_ISL_1456989,EPI_ISL_1455862,EPI_ISL_1456990,EPI_ISL_1456991,EPI_ISL_1456992,EPI_ISL_1457682,EPI_ISL_1456993,EPI_ISL_1456994,EPI_ISL_1455863,EPI_ISL_1457683,EPI_ISL_1457684,EPI_ISL_1456995,EPI_ISL_1456996,EPI_ISL_1455864,EPI_ISL_1456997,EPI_ISL_1456998,EPI_ISL_1456999,EPI_ISL_1457000,EPI_ISL_1457001,EPI_ISL_1457685,EPI_ISL_1457590,EPI_ISL_1457002,EPI_ISL_1457003,EPI_ISL_1457004,EPI_ISL_1457005,EPI_ISL_1457006,EPI_ISL_1457007,EPI_ISL_1457008,EPI_ISL_1457686,EPI_ISL_1457009,EPI_ISL_1457010,EPI_ISL_1457525,EPI_ISL_1457011,EPI_ISL_1457012,EPI_ISL_1457013,EPI_ISL_1457014,EPI_ISL_1457015,EPI_ISL_1457016,EPI_ISL_1457017,EPI_ISL_1457018,EPI_ISL_1457019,EPI_ISL_1457020,EPI_ISL_1457021,EPI_ISL_1457022,EPI_ISL_1455865,EPI_ISL_1457023,EPI_ISL_1457687,EPI_ISL_1457024,EPI_ISL_1457025,EPI_ISL_1457026,EPI_ISL_1457027,EPI_ISL_1457688,EPI_ISL_1457028,EPI_ISL_1457029,EPI_ISL_1457030,EPI_ISL_1457689,EPI_ISL_1457031,EPI_ISL_1457032,EPI_ISL_1457033,EPI_ISL_1457034,EPI_ISL_1457035,EPI_ISL_1457036,EPI_ISL_1457037,EPI_ISL_1457038,EPI_ISL_1457526,EPI_ISL_1457690,EPI_ISL_1457691,EPI_ISL_1457039,EPI_ISL_1457040,EPI_ISL_1457041,EPI_ISL_1457042,EPI_ISL_1457692,EPI_ISL_1457043,EPI_ISL_1457044,EPI_ISL_1457045,EPI_ISL_1457046,EPI_ISL_1457047,EPI_ISL_1457048,EPI_ISL_1457693,EPI_ISL_1457049,EPI_ISL_1457050,EPI_ISL_1455866,EPI_ISL_1457051,EPI_ISL_1457052,EPI_ISL_1457694,EPI_ISL_1456663,EPI_ISL_1457541,EPI_ISL_1457053,EPI_ISL_1457054,EPI_ISL_1457055,EPI_ISL_1457056,EPI_ISL_1457057,EPI_ISL_1457058,EPI_ISL_1456676,EPI_ISL_1457059,EPI_ISL_1455867,EPI_ISL_1457527,EPI_ISL_1457062,EPI_ISL_1457063,EPI_ISL_1457696,EPI_ISL_1455868,EPI_ISL_1457064,EPI_ISL_1457697,EPI_ISL_1457069,EPI_ISL_1457070,EPI_ISL_1457071,EPI_ISL_1457072,EPI_ISL_1457073,EPI_ISL_1457074,EPI_ISL_1457077,EPI_ISL_1457078,EPI_ISL_1457079,EPI_ISL_1457080,EPI_ISL_1457081,EPI_ISL_1456677,EPI_ISL_1457699,EPI_ISL_1457086,EPI_ISL_1457087,EPI_ISL_1457088,EPI_ISL_1457089,EPI_ISL_1457090,EPI_ISL_1457091,EPI_ISL_1457092,EPI_ISL_1457096,EPI_ISL_1457097,EPI_ISL_1457098,EPI_ISL_1457099,EPI_ISL_1457100,EPI_ISL_1457101,EPI_ISL_1457102,EPI_ISL_1456678,EPI_ISL_1457107,EPI_ISL_1457108,EPI_ISL_1457109,EPI_ISL_1456679,EPI_ISL_1455869,EPI_ISL_1457110,EPI_ISL_1456639,EPI_ISL_1457114,EPI_ISL_1456667,EPI_ISL_1457115,EPI_ISL_1457116,EPI_ISL_1457117,EPI_ISL_1457118,EPI_ISL_1457119,EPI_ISL_1455870,EPI_ISL_1455871,EPI_ISL_1457123,EPI_ISL_1457124,EPI_ISL_1457704,EPI_ISL_1457125,EPI_ISL_1457127,EPI_ISL_1457591,EPI_ISL_1457128,EPI_ISL_1457129,EPI_ISL_1455872,EPI_ISL_1457705,EPI_ISL_1455873,EPI_ISL_1457130,EPI_ISL_1457131,EPI_ISL_1457706,EPI_ISL_1457132,EPI_ISL_1457133,EPI_ISL_1455874,EPI_ISL_1457707,EPI_ISL_1455875,EPI_ISL_1457134,EPI_ISL_1455876,EPI_ISL_1457135,EPI_ISL_1455877,EPI_ISL_1457136,EPI_ISL_1455878,EPI_ISL_1455879,EPI_ISL_1457137,EPI_ISL_1457138,EPI_ISL_1455880,EPI_ISL_1455881,EPI_ISL_1457139,EPI_ISL_1457140,EPI_ISL_1457141,EPI_ISL_1457142,EPI_ISL_1455692,EPI_ISL_1455882,EPI_ISL_1457143,EPI_ISL_1455883,EPI_ISL_1457578,EPI_ISL_1457144,EPI_ISL_1457581,EPI_ISL_1455884,EPI_ISL_1455885,EPI_ISL_1456483,EPI_ISL_1455886,EPI_ISL_1455887,EPI_ISL_1457145,EPI_ISL_1455888,EPI_ISL_1455889,EPI_ISL_1457146,EPI_ISL_1457147,EPI_ISL_1457148,EPI_ISL_1457149,EPI_ISL_1457554,EPI_ISL_1455890,EPI_ISL_1457150,EPI_ISL_1455891,EPI_ISL_1457151,EPI_ISL_1457152,EPI_ISL_1457529,EPI_ISL_1457153,EPI_ISL_1457154,EPI_ISL_1455892,EPI_ISL_1455893,EPI_ISL_1455894,EPI_ISL_1457155,EPI_ISL_1457156,EPI_ISL_1457157,EPI_ISL_1456484,EPI_ISL_1455895,EPI_ISL_1457570,EPI_ISL_1455896,EPI_ISL_1455897,EPI_ISL_1457158,EPI_ISL_1457159,EPI_ISL_1455898,EPI_ISL_1455899,EPI_ISL_1457610,EPI_ISL_1457160,EPI_ISL_1457161,EPI_ISL_1457162,EPI_ISL_1456671,EPI_ISL_1457163,EPI_ISL_1456485,EPI_ISL_1457164,EPI_ISL_1457165,EPI_ISL_1457166,EPI_ISL_1456486,EPI_ISL_1457167,EPI_ISL_1457168,EPI_ISL_1457169,EPI_ISL_1457170,EPI_ISL_1456488,EPI_ISL_1457171,EPI_ISL_1456489,EPI_ISL_1457172,EPI_ISL_1457173,EPI_ISL_1457174,EPI_ISL_1455901,EPI_ISL_1456492,EPI_ISL_1457175,EPI_ISL_1457176,EPI_ISL_1457177,EPI_ISL_1456496,EPI_ISL_1457178,EPI_ISL_1457179,EPI_ISL_1457180,EPI_ISL_1455902,EPI_ISL_1456501,EPI_ISL_1457181,EPI_ISL_1455903,EPI_ISL_1455904,EPI_ISL_1457182,EPI_ISL_1457183,EPI_ISL_1457184,EPI_ISL_1457185,EPI_ISL_1457186,EPI_ISL_1456505,EPI_ISL_1457187,EPI_ISL_1457188,EPI_ISL_1457189,EPI_ISL_1457190,EPI_ISL_1457191,EPI_ISL_1456508,EPI_ISL_1457192,EPI_ISL_1457193,EPI_ISL_1457194,EPI_ISL_1457195,EPI_ISL_1457197,EPI_ISL_1457198,EPI_ISL_1457199,EPI_ISL_1457201,EPI_ISL_1455905,EPI_ISL_1455906,EPI_ISL_1457202,EPI_ISL_1456615,EPI_ISL_1457203,EPI_ISL_1457530,EPI_ISL_1457206,EPI_ISL_1457207,EPI_ISL_1455907,EPI_ISL_1456515,EPI_ISL_1455908,EPI_ISL_1457208,EPI_ISL_1457210,EPI_ISL_1456596,EPI_ISL_1457714,EPI_ISL_1456516,EPI_ISL_1456517,EPI_ISL_1457593,EPI_ISL_1456518,EPI_ISL_1457213,EPI_ISL_1455910,EPI_ISL_1455911,EPI_ISL_1457215,EPI_ISL_1455912,EPI_ISL_1455913,EPI_ISL_1455914,EPI_ISL_1457217,EPI_ISL_1455916,EPI_ISL_1457218,EPI_ISL_1455917,EPI_ISL_1455918,EPI_ISL_1457219,EPI_ISL_1457220,EPI_ISL_1457222,EPI_ISL_1457716,EPI_ISL_1455919,EPI_ISL_1455920,EPI_ISL_1457224,EPI_ISL_1457225,EPI_ISL_1457226,EPI_ISL_1457230,EPI_ISL_1455921,EPI_ISL_1456520,EPI_ISL_1457717,EPI_ISL_1457232,EPI_ISL_1455922,EPI_ISL_1456521,EPI_ISL_1457233,EPI_ISL_1455924,EPI_ISL_1457234,EPI_ISL_1457235,EPI_ISL_1455925,EPI_ISL_1456597,EPI_ISL_1456643,EPI_ISL_1457237,EPI_ISL_1457238,EPI_ISL_1457239,EPI_ISL_1457240,EPI_ISL_1456644,EPI_ISL_1457531,EPI_ISL_1455927,EPI_ISL_1455928,EPI_ISL_1455929,EPI_ISL_1455930,EPI_ISL_1456668,EPI_ISL_1457241,EPI_ISL_1457242,EPI_ISL_1455931,EPI_ISL_1455934,EPI_ISL_1455935,EPI_ISL_1455683,EPI_ISL_1455936,EPI_ISL_1456523,EPI_ISL_1457243,EPI_ISL_1457718,EPI_ISL_1457244,EPI_ISL_1455939,EPI_ISL_1455940,EPI_ISL_1457245,EPI_ISL_1457719,EPI_ISL_1457720,EPI_ISL_1457246,EPI_ISL_1457247,EPI_ISL_1457248,EPI_ISL_1457249,EPI_ISL_1455943,EPI_ISL_1455944,EPI_ISL_1455945,EPI_ISL_1457250,EPI_ISL_1457251,EPI_ISL_1457252,EPI_ISL_1457253,EPI_ISL_1455947,EPI_ISL_1457254,EPI_ISL_1456598,EPI_ISL_1455948,EPI_ISL_1455949,EPI_ISL_1457255,EPI_ISL_1455950,EPI_ISL_1457611,EPI_ISL_1457256,EPI_ISL_1457532,EPI_ISL_1455952,EPI_ISL_1456524,EPI_ISL_1457257,EPI_ISL_1455953,EPI_ISL_1455954,EPI_ISL_1456525,EPI_ISL_1457258,EPI_ISL_1457259,EPI_ISL_1457260,EPI_ISL_1457261,EPI_ISL_1457262,EPI_ISL_1456645,EPI_ISL_1455955,EPI_ISL_1455956,EPI_ISL_1457263,EPI_ISL_1457721,EPI_ISL_1457264,EPI_ISL_1457265,EPI_ISL_1457266,EPI_ISL_1455958,EPI_ISL_1455959,EPI_ISL_1455960,EPI_ISL_1455961,EPI_ISL_1455962,EPI_ISL_1457267,EPI_ISL_1457268,EPI_ISL_1457269,EPI_ISL_1457722,EPI_ISL_1456618,EPI_ISL_1456526,EPI_ISL_1455963,EPI_ISL_1455964,EPI_ISL_1455965,EPI_ISL_1455967,EPI_ISL_1456527,EPI_ISL_1456647,EPI_ISL_1455968,EPI_ISL_1455969,EPI_ISL_1455970,EPI_ISL_1457270,EPI_ISL_1456528,EPI_ISL_1457533,EPI_ISL_1455972,EPI_ISL_1455973,EPI_ISL_1457271,EPI_ISL_1457724,EPI_ISL_1455686,EPI_ISL_1457725,EPI_ISL_1457272,EPI_ISL_1456648,EPI_ISL_1457273,EPI_ISL_1455975,EPI_ISL_1456529,EPI_ISL_1457274,EPI_ISL_1457726,EPI_ISL_1455976,EPI_ISL_1456531,EPI_ISL_1455977,EPI_ISL_1457594,EPI_ISL_1457275,EPI_ISL_1455978,EPI_ISL_1455979,EPI_ISL_1455980,EPI_ISL_1455981,EPI_ISL_1456532,EPI_ISL_1456533,EPI_ISL_1455982,EPI_ISL_1457276,EPI_ISL_1455983,EPI_ISL_1457277,EPI_ISL_1457278,EPI_ISL_1455984,EPI_ISL_1455985,EPI_ISL_1457279,EPI_ISL_1457280,EPI_ISL_1455986,EPI_ISL_1457281,EPI_ISL_1457727,EPI_ISL_1457282,EPI_ISL_1455987,EPI_ISL_1455988,EPI_ISL_1455989,EPI_ISL_1455990,EPI_ISL_1457283,EPI_ISL_1455991,EPI_ISL_1455992,EPI_ISL_1457545,EPI_ISL_1457728,EPI_ISL_1455993,EPI_ISL_1455994,EPI_ISL_1455995,EPI_ISL_1455996,EPI_ISL_1455997,EPI_ISL_1455998,EPI_ISL_1455999,EPI_ISL_1456000,EPI_ISL_1457284,EPI_ISL_1456001,EPI_ISL_1456002,EPI_ISL_1456669,EPI_ISL_1456402,EPI_ISL_1456003,EPI_ISL_1456004,EPI_ISL_1456005,EPI_ISL_1456006,EPI_ISL_1456007,EPI_ISL_1457534,EPI_ISL_1456008,EPI_ISL_1456009,EPI_ISL_1456010,EPI_ISL_1457285,EPI_ISL_1456011,EPI_ISL_1456012,EPI_ISL_1457729,EPI_ISL_1457286,EPI_ISL_1456013,EPI_ISL_1456014,EPI_ISL_1456015,EPI_ISL_1456016,EPI_ISL_1456017,EPI_ISL_1457287,EPI_ISL_1456018,EPI_ISL_1456619,EPI_ISL_1456019,EPI_ISL_1457577,EPI_ISL_1456020,EPI_ISL_1456021,EPI_ISL_1456022,EPI_ISL_1456023,EPI_ISL_1457288,EPI_ISL_1456629,EPI_ISL_1456024,EPI_ISL_1456025,EPI_ISL_1457579,EPI_ISL_1456026,EPI_ISL_1457730,EPI_ISL_1456027,EPI_ISL_1456028,EPI_ISL_1456534,EPI_ISL_1456029,EPI_ISL_1456030,EPI_ISL_1456031,EPI_ISL_1456032,EPI_ISL_1456033,EPI_ISL_1456034,EPI_ISL_1456035,EPI_ISL_1456036,EPI_ISL_1456037,EPI_ISL_1456038,EPI_ISL_1456039,EPI_ISL_1456040,EPI_ISL_1456041,EPI_ISL_1456042,EPI_ISL_1456043,EPI_ISL_1456044,EPI_ISL_1456045,EPI_ISL_1456046,EPI_ISL_1456047,EPI_ISL_1456535,EPI_ISL_1457289,EPI_ISL_1456048,EPI_ISL_1456049,EPI_ISL_1455694,EPI_ISL_1457552,EPI_ISL_1456050,EPI_ISL_1457290,EPI_ISL_1456051,EPI_ISL_1456052,EPI_ISL_1456053,EPI_ISL_1456054,EPI_ISL_1456055,EPI_ISL_1456056,EPI_ISL_1457291,EPI_ISL_1456057,EPI_ISL_1457292,EPI_ISL_1456058,EPI_ISL_1456059,EPI_ISL_1457293,EPI_ISL_1456536,EPI_ISL_1456060,EPI_ISL_1457294,EPI_ISL_1456061,EPI_ISL_1456062,EPI_ISL_1457295,EPI_ISL_1457296,EPI_ISL_1457731,EPI_ISL_1456063,EPI_ISL_1457297,EPI_ISL_1455689,EPI_ISL_1456064,EPI_ISL_1456065,EPI_ISL_1456066,EPI_ISL_1456067,EPI_ISL_1456068,EPI_ISL_1456069,EPI_ISL_1456070,EPI_ISL_1457298,EPI_ISL_1457299,EPI_ISL_1457732,EPI_ISL_1456071,EPI_ISL_1456072,EPI_ISL_1456073,EPI_ISL_1456074,EPI_ISL_1457300,EPI_ISL_1456075,EPI_ISL_1456076,EPI_ISL_1456077,EPI_ISL_1456537,EPI_ISL_1456078,EPI_ISL_1456079,EPI_ISL_1456080,EPI_ISL_1456081,EPI_ISL_1456082,EPI_ISL_1456083,EPI_ISL_1456084,EPI_ISL_1457301,EPI_ISL_1457302,EPI_ISL_1456627,EPI_ISL_1457303,EPI_ISL_1456085,EPI_ISL_1456630,EPI_ISL_1457733,EPI_ISL_1457304,EPI_ISL_1457734,EPI_ISL_1456086,EPI_ISL_1456087,EPI_ISL_1456088,EPI_ISL_1456089,EPI_ISL_1456090,EPI_ISL_1456091,EPI_ISL_1457735,EPI_ISL_1456092,EPI_ISL_1456093,EPI_ISL_1456094,EPI_ISL_1456095,EPI_ISL_1456096,EPI_ISL_1457736,EPI_ISL_1457305,EPI_ISL_1456097,EPI_ISL_1456098,EPI_ISL_1456099,EPI_ISL_1457737,EPI_ISL_1456100,EPI_ISL_1457306,EPI_ISL_1456101,EPI_ISL_1456102,EPI_ISL_1456603,EPI_ISL_1456103,EPI_ISL_1457307,EPI_ISL_1456104,EPI_ISL_1456105,EPI_ISL_1456538,EPI_ISL_1457308,EPI_ISL_1456106,EPI_ISL_1456107,EPI_ISL_1456108,EPI_ISL_1457738,EPI_ISL_1456109,EPI_ISL_1457309,EPI_ISL_1456110,EPI_ISL_1456111,EPI_ISL_1457310,EPI_ISL_1456112,EPI_ISL_1456539,EPI_ISL_1456113,EPI_ISL_1456114,EPI_ISL_1457311,EPI_ISL_1456115,EPI_ISL_1456116,EPI_ISL_1456540,EPI_ISL_1456117,EPI_ISL_1456118,EPI_ISL_1456119,EPI_ISL_1457739,EPI_ISL_1456120,EPI_ISL_1456122,EPI_ISL_1455687,EPI_ISL_1456123,EPI_ISL_1457312,EPI_ISL_1456124,EPI_ISL_1457313,EPI_ISL_1457314,EPI_ISL_1456125,EPI_ISL_1456126,EPI_ISL_1456127,EPI_ISL_1457535,EPI_ISL_1456128,EPI_ISL_1456588,EPI_ISL_1457740,EPI_ISL_1456541,EPI_ISL_1457315,EPI_ISL_1456542,EPI_ISL_1456129,EPI_ISL_1457316,EPI_ISL_1456130,EPI_ISL_1456131,EPI_ISL_1457317,EPI_ISL_1457318,EPI_ISL_1456132,EPI_ISL_1457319,EPI_ISL_1457320,EPI_ISL_1457321,EPI_ISL_1456133,EPI_ISL_1457322,EPI_ISL_1457323,EPI_ISL_1457324,EPI_ISL_1457741,EPI_ISL_1456134,EPI_ISL_1457325,EPI_ISL_1456620,EPI_ISL_1456670,EPI_ISL_1456135,EPI_ISL_1456136,EPI_ISL_1457326,EPI_ISL_1456137,EPI_ISL_1457327,EPI_ISL_1457328,EPI_ISL_1457329,EPI_ISL_1456138,EPI_ISL_1456412,EPI_ISL_1457330,EPI_ISL_1457331,EPI_ISL_1457595,EPI_ISL_1456139,EPI_ISL_1456140,EPI_ISL_1456141,EPI_ISL_1457742,EPI_ISL_1456142,EPI_ISL_1456143,EPI_ISL_1456144,EPI_ISL_1456145,EPI_ISL_1457332,EPI_ISL_1456543,EPI_ISL_1456146,EPI_ISL_1456544,EPI_ISL_1456147,EPI_ISL_1457333,EPI_ISL_1457334,EPI_ISL_1456148,EPI_ISL_1456664,EPI_ISL_1456149,EPI_ISL_1456150,EPI_ISL_1456151,EPI_ISL_1456152,EPI_ISL_1456153,EPI_ISL_1457335,EPI_ISL_1456154,EPI_ISL_1456155,EPI_ISL_1456156,EPI_ISL_1456157,EPI_ISL_1456158,EPI_ISL_1456159,EPI_ISL_1457336,EPI_ISL_1456160,EPI_ISL_1457337,EPI_ISL_1456161,EPI_ISL_1457338,EPI_ISL_1456162,EPI_ISL_1456163,EPI_ISL_1456164,EPI_ISL_1456165,EPI_ISL_1457339,EPI_ISL_1456166,EPI_ISL_1456167,EPI_ISL_1456168,EPI_ISL_1456169,EPI_ISL_1456545,EPI_ISL_1456170,EPI_ISL_1456171,EPI_ISL_1457340,EPI_ISL_1456172,EPI_ISL_1456173,EPI_ISL_1456174,EPI_ISL_1457596,EPI_ISL_1456175,EPI_ISL_1456176,EPI_ISL_1456177,EPI_ISL_1456546,EPI_ISL_1456178,EPI_ISL_1457341,EPI_ISL_1456547,EPI_ISL_1456179,EPI_ISL_1457342,EPI_ISL_1456180,EPI_ISL_1456548,EPI_ISL_1456181,EPI_ISL_1457743,EPI_ISL_1457597,EPI_ISL_1457343,EPI_ISL_1456182,EPI_ISL_1456183,EPI_ISL_1457344,EPI_ISL_1456184,EPI_ISL_1456185,EPI_ISL_1457345,EPI_ISL_1456186,EPI_ISL_1457346,EPI_ISL_1456187,EPI_ISL_1457347,EPI_ISL_1456549,EPI_ISL_1456188,EPI_ISL_1456626,EPI_ISL_1457553,EPI_ISL_1456189,EPI_ISL_1456190,EPI_ISL_1456191,EPI_ISL_1456192,EPI_ISL_1456193,EPI_ISL_1456194,EPI_ISL_1456195,EPI_ISL_1456196,EPI_ISL_1456197,EPI_ISL_1456198,EPI_ISL_1456550,EPI_ISL_1456199,EPI_ISL_1457348,EPI_ISL_1456200,EPI_ISL_1456201,EPI_ISL_1456202,EPI_ISL_1456203,EPI_ISL_1457349,EPI_ISL_1456204,EPI_ISL_1456205,EPI_ISL_1457350,EPI_ISL_1456551,EPI_ISL_1456206,EPI_ISL_1457561,EPI_ISL_1457546,EPI_ISL_1457351,EPI_ISL_1456207,EPI_ISL_1456208,EPI_ISL_1457352,EPI_ISL_1456209,EPI_ISL_1456210,EPI_ISL_1457353,EPI_ISL_1456552,EPI_ISL_1456211,EPI_ISL_1456212,EPI_ISL_1456213,EPI_ISL_1456214,EPI_ISL_1456215,EPI_ISL_1456216,EPI_ISL_1456217,EPI_ISL_1456218,EPI_ISL_1457354,EPI_ISL_1456219,EPI_ISL_1456220,EPI_ISL_1457355,EPI_ISL_1456221,EPI_ISL_1456222,EPI_ISL_1456223,EPI_ISL_1456224,EPI_ISL_1456225,EPI_ISL_1456226,EPI_ISL_1456227,EPI_ISL_1457356,EPI_ISL_1456553,EPI_ISL_1456228,EPI_ISL_1456229,EPI_ISL_1456230,EPI_ISL_1457357,EPI_ISL_1456231,EPI_ISL_1456232,EPI_ISL_1456233,EPI_ISL_1456590,EPI_ISL_1456234,EPI_ISL_1456235,EPI_ISL_1456236,EPI_ISL_1456237,EPI_ISL_1456238,EPI_ISL_1456239,EPI_ISL_1457547,EPI_ISL_1457358,EPI_ISL_1456240,EPI_ISL_1456241,EPI_ISL_1456587,EPI_ISL_1456242,EPI_ISL_1456243,EPI_ISL_1457359,EPI_ISL_1456244,EPI_ISL_1456245,EPI_ISL_1456554,EPI_ISL_1456246,EPI_ISL_1456555,EPI_ISL_1456247,EPI_ISL_1456248,EPI_ISL_1457360,EPI_ISL_1456249,EPI_ISL_1456250,EPI_ISL_1456251,EPI_ISL_1456252,EPI_ISL_1456556,EPI_ISL_1456253,EPI_ISL_1457744,EPI_ISL_1456254,EPI_ISL_1456255,EPI_ISL_1456256,EPI_ISL_1456257,EPI_ISL_1456258,EPI_ISL_1457361,EPI_ISL_1457362,EPI_ISL_1457363,EPI_ISL_1457571,EPI_ISL_1456557,EPI_ISL_1456604,EPI_ISL_1457364,EPI_ISL_1457365,EPI_ISL_1457366,EPI_ISL_1457367,EPI_ISL_1456259,EPI_ISL_1457598,EPI_ISL_1457368,EPI_ISL_1457369,EPI_ISL_1457370,EPI_ISL_1456260,EPI_ISL_1457371,EPI_ISL_1457745,EPI_ISL_1457372,EPI_ISL_1457373,EPI_ISL_1457374,EPI_ISL_1457746,EPI_ISL_1456261,EPI_ISL_1457375,EPI_ISL_1457376,EPI_ISL_1457377,EPI_ISL_1457378,EPI_ISL_1456656,EPI_ISL_1457379,EPI_ISL_1457599,EPI_ISL_1456413,EPI_ISL_1456558,EPI_ISL_1457380,EPI_ISL_1456262,EPI_ISL_1457536,EPI_ISL_1457381,EPI_ISL_1457600,EPI_ISL_1456263,EPI_ISL_1457572,EPI_ISL_1456559,EPI_ISL_1457382,EPI_ISL_1457383,EPI_ISL_1456414,EPI_ISL_1457384,EPI_ISL_1456605,EPI_ISL_1457385,EPI_ISL_1456560,EPI_ISL_1456264,EPI_ISL_1456265,EPI_ISL_1457386,EPI_ISL_1457387,EPI_ISL_1457388,EPI_ISL_1456606,EPI_ISL_1457389,EPI_ISL_1457390,EPI_ISL_1457391,EPI_ISL_1457392,EPI_ISL_1457393,EPI_ISL_1456607,EPI_ISL_1457394,EPI_ISL_1457395,EPI_ISL_1457396,EPI_ISL_1457397,EPI_ISL_1457398,EPI_ISL_1456266,EPI_ISL_1457399,EPI_ISL_1457400,EPI_ISL_1457548,EPI_ISL_1457401,EPI_ISL_1456415,EPI_ISL_1457402,EPI_ISL_1457403,EPI_ISL_1456267,EPI_ISL_1457404,EPI_ISL_1457405,EPI_ISL_1456561,EPI_ISL_1457406,EPI_ISL_1456608,EPI_ISL_1456268,EPI_ISL_1456269,EPI_ISL_1457407,EPI_ISL_1457408,EPI_ISL_1457410,EPI_ISL_1456270,EPI_ISL_1457411,EPI_ISL_1457412,EPI_ISL_1457601,EPI_ISL_1456657,EPI_ISL_1456562,EPI_ISL_1457413,EPI_ISL_1457414,EPI_ISL_1456271,EPI_ISL_1456563,EPI_ISL_1456272,EPI_ISL_1456273,EPI_ISL_1456564,EPI_ISL_1456274,EPI_ISL_1457415,EPI_ISL_1456565,EPI_ISL_1456275,EPI_ISL_1457416,EPI_ISL_1457417,EPI_ISL_1457418,EPI_ISL_1456276,EPI_ISL_1456277,EPI_ISL_1456609,EPI_ISL_1456610,EPI_ISL_1456278,EPI_ISL_1456566,EPI_ISL_1457419,EPI_ISL_1457420,EPI_ISL_1457421,EPI_ISL_1456621,EPI_ISL_1457422,EPI_ISL_1456672,EPI_ISL_1457423,EPI_ISL_1457424,EPI_ISL_1456658,EPI_ISL_1456279,EPI_ISL_1457747,EPI_ISL_1457425,EPI_ISL_1457426,EPI_ISL_1456280,EPI_ISL_1457427,EPI_ISL_1457428,EPI_ISL_1457429,EPI_ISL_1456281,EPI_ISL_1456282,EPI_ISL_1456283,EPI_ISL_1456284,EPI_ISL_1457748,EPI_ISL_1456567,EPI_ISL_1456622,EPI_ISL_1456611,EPI_ISL_1457430,EPI_ISL_1456568,EPI_ISL_1456285,EPI_ISL_1457431,EPI_ISL_1456569,EPI_ISL_1456570,EPI_ISL_1456673,EPI_ISL_1457432,EPI_ISL_1456674,EPI_ISL_1457433,EPI_ISL_1456286,EPI_ISL_1457434,EPI_ISL_1457435,EPI_ISL_1457436,EPI_ISL_1457437,EPI_ISL_1457438,EPI_ISL_1457439,EPI_ISL_1456287,EPI_ISL_1456288,EPI_ISL_1457440,EPI_ISL_1456289,EPI_ISL_1456290,EPI_ISL_1456291,EPI_ISL_1456292,EPI_ISL_1457441,EPI_ISL_1457442,EPI_ISL_1456293,EPI_ISL_1456294,EPI_ISL_1457443,EPI_ISL_1457444,EPI_ISL_1457448,EPI_ISL_1456659,EPI_ISL_1456295,EPI_ISL_1456296,EPI_ISL_1456297,EPI_ISL_1456405,EPI_ISL_1455681,EPI_ISL_1457451,EPI_ISL_1456571,EPI_ISL_1456298,EPI_ISL_1457454,EPI_ISL_1456299,EPI_ISL_1456300,EPI_ISL_1457458,EPI_ISL_1456302,EPI_ISL_1456303,EPI_ISL_1456612,EPI_ISL_1457463,EPI_ISL_1456304,EPI_ISL_1456305,EPI_ISL_1456306,EPI_ISL_1457467,EPI_ISL_1456307,EPI_ISL_1456613,EPI_ISL_1456308,EPI_ISL_1457470,EPI_ISL_1456572,EPI_ISL_1457471,EPI_ISL_1457475,EPI_ISL_1456309,EPI_ISL_1456589,EPI_ISL_1456573,EPI_ISL_1456310,EPI_ISL_1456311,EPI_ISL_1456312,EPI_ISL_1457476,EPI_ISL_1457477,EPI_ISL_1456574,EPI_ISL_1456313,EPI_ISL_1457478,EPI_ISL_1457752,EPI_ISL_1456314,EPI_ISL_1456315,EPI_ISL_1456316,EPI_ISL_1457549,EPI_ISL_1456317,EPI_ISL_1456406,EPI_ISL_1456318,EPI_ISL_1456319,EPI_ISL_1456614,EPI_ISL_1457479,EPI_ISL_1456623,EPI_ISL_1457480,EPI_ISL_1455693,EPI_ISL_1457481,EPI_ISL_1456320,EPI_ISL_1457483,EPI_ISL_1456321,EPI_ISL_1456322,EPI_ISL_1456323,EPI_ISL_1456324,EPI_ISL_1456325,EPI_ISL_1456575,EPI_ISL_1457484,EPI_ISL_1456326,EPI_ISL_1457485,EPI_ISL_1456327,EPI_ISL_1457602,EPI_ISL_1457540,EPI_ISL_1456576,EPI_ISL_1456624,EPI_ISL_1456328,EPI_ISL_1457487,EPI_ISL_1456329,EPI_ISL_1457488,EPI_ISL_1456330,EPI_ISL_1456331,EPI_ISL_1457490,EPI_ISL_1456332,EPI_ISL_1456577,EPI_ISL_1457753,EPI_ISL_1457491,EPI_ISL_1456333,EPI_ISL_1456334,EPI_ISL_1456578,EPI_ISL_1457492,EPI_ISL_1457494,EPI_ISL_1456335,EPI_ISL_1456336,EPI_ISL_1457495,EPI_ISL_1456337,EPI_ISL_1456338,EPI_ISL_1456339,EPI_ISL_1456340,EPI_ISL_1457603,EPI_ISL_1456341,EPI_ISL_1456579,EPI_ISL_1457496,EPI_ISL_1456580,EPI_ISL_1456342,EPI_ISL_1457497,EPI_ISL_1456625,EPI_ISL_1457498,EPI_ISL_1457499,EPI_ISL_1456343,EPI_ISL_1456344,EPI_ISL_1456345,EPI_ISL_1457500,EPI_ISL_1457501,EPI_ISL_1456346,EPI_ISL_1457502,EPI_ISL_1457754,EPI_ISL_1456347,EPI_ISL_1456348,EPI_ISL_1456349,EPI_ISL_1456350,EPI_ISL_1456660,EPI_ISL_1456351,EPI_ISL_1456352,EPI_ISL_1456353,EPI_ISL_1456354,EPI_ISL_1456355,EPI_ISL_1457503,EPI_ISL_1456356,EPI_ISL_1456357,EPI_ISL_1456358,EPI_ISL_1457604,EPI_ISL_1457504,EPI_ISL_1456359,EPI_ISL_1456581,EPI_ISL_1456403,EPI_ISL_1456582,EPI_ISL_1456360,EPI_ISL_1456661,EPI_ISL_1457505,EPI_ISL_1456583,EPI_ISL_1456361,EPI_ISL_1457506,EPI_ISL_1457507,EPI_ISL_1456362,EPI_ISL_1457508,EPI_ISL_1456363,EPI_ISL_1457509,EPI_ISL_1457510,EPI_ISL_1456364,EPI_ISL_1456365,EPI_ISL_1457511,EPI_ISL_1456366,EPI_ISL_1457512,EPI_ISL_1456367,EPI_ISL_1456368,EPI_ISL_1456369,EPI_ISL_1456370,EPI_ISL_1456371,EPI_ISL_1456372,EPI_ISL_1456373,EPI_ISL_1456374,EPI_ISL_1457513,EPI_ISL_1456375,EPI_ISL_1456376,EPI_ISL_1456377,EPI_ISL_1456378,EPI_ISL_1457514,EPI_ISL_1456379,EPI_ISL_1456380,EPI_ISL_1456381,EPI_ISL_1456382,EPI_ISL_1455675,EPI_ISL_1457608,EPI_ISL_1456383,EPI_ISL_1456384,EPI_ISL_1457515,EPI_ISL_1456385,EPI_ISL_1456386,EPI_ISL_1455678,EPI_ISL_1456387,EPI_ISL_1457516,EPI_ISL_1456388,EPI_ISL_1456389,EPI_ISL_1456390,EPI_ISL_1456391,EPI_ISL_1457517,EPI_ISL_1456392,EPI_ISL_1456584,EPI_ISL_1456393,EPI_ISL_1456394,EPI_ISL_1456585,EPI_ISL_1457755,EPI_ISL_1456395,EPI_ISL_1457756,EPI_ISL_1456396,EPI_ISL_1456397,EPI_ISL_1456398,EPI_ISL_1457539,EPI_ISL_1456586,EPI_ISL_1456399,EPI_ISL_1455679,EPI_ISL_1456400,EPI_ISL_1456401,EPI_ISL_1457605,EPI_ISL_1457606,EPI_ISL_1457582,EPI_ISL_1520471,EPI_ISL_1520472,EPI_ISL_1521048,EPI_ISL_1520473,EPI_ISL_1522114,EPI_ISL_1520474,EPI_ISL_1521359,EPI_ISL_1520475,EPI_ISL_1520476,EPI_ISL_1520477,EPI_ISL_1520478,EPI_ISL_1520479,EPI_ISL_1520480,EPI_ISL_1520481,EPI_ISL_1521049,EPI_ISL_1520482,EPI_ISL_1520483,EPI_ISL_1521050,EPI_ISL_1520484,EPI_ISL_1521360,EPI_ISL_1520485,EPI_ISL_1520486,EPI_ISL_1520487,EPI_ISL_1520488,EPI_ISL_1520489,EPI_ISL_1521361,EPI_ISL_1521362,EPI_ISL_1520490,EPI_ISL_1521363,EPI_ISL_1520491,EPI_ISL_1522137,EPI_ISL_1521051,EPI_ISL_1520492,EPI_ISL_1520493,EPI_ISL_1521364,EPI_ISL_1520494,EPI_ISL_1520495,EPI_ISL_1521365,EPI_ISL_1520496,EPI_ISL_1520497,EPI_ISL_1521366,EPI_ISL_1521367,EPI_ISL_1520498,EPI_ISL_1521035,EPI_ISL_1520499,EPI_ISL_1520500,EPI_ISL_1522138,EPI_ISL_1520501,EPI_ISL_1520502,EPI_ISL_1520503,EPI_ISL_1520504,EPI_ISL_1521052,EPI_ISL_1521368,EPI_ISL_1520505,EPI_ISL_1520506,EPI_ISL_1520507,EPI_ISL_1520508,EPI_ISL_1521232,EPI_ISL_1521295,EPI_ISL_1520509,EPI_ISL_1521369,EPI_ISL_1521370,EPI_ISL_1520510,EPI_ISL_1520511,EPI_ISL_1520512,EPI_ISL_1521371,EPI_ISL_1520513,EPI_ISL_1520514,EPI_ISL_1521372,EPI_ISL_1520515,EPI_ISL_1520516,EPI_ISL_1520517,EPI_ISL_1521053,EPI_ISL_1521373,EPI_ISL_1521374,EPI_ISL_1520518,EPI_ISL_1521343,EPI_ISL_1520519,EPI_ISL_1520520,EPI_ISL_1521375,EPI_ISL_1520521,EPI_ISL_1521376,EPI_ISL_1520522,EPI_ISL_1521377,EPI_ISL_1520523,EPI_ISL_1520524,EPI_ISL_1521378,EPI_ISL_1520525,EPI_ISL_1520526,EPI_ISL_1521379,EPI_ISL_1520527,EPI_ISL_1520528,EPI_ISL_1520529,EPI_ISL_1520530,EPI_ISL_1521380,EPI_ISL_1520531,EPI_ISL_1520532,EPI_ISL_1521381,EPI_ISL_1520533,EPI_ISL_1522085,EPI_ISL_1522112,EPI_ISL_1520534,EPI_ISL_1521054,EPI_ISL_1520535,EPI_ISL_1520536,EPI_ISL_1520537,EPI_ISL_1520538,EPI_ISL_1521382,EPI_ISL_1521383,EPI_ISL_1520539,EPI_ISL_1520540,EPI_ISL_1521384,EPI_ISL_1520541,EPI_ISL_1520542,EPI_ISL_1520543,EPI_ISL_1521055,EPI_ISL_1521056,EPI_ISL_1520544,EPI_ISL_1520545,EPI_ISL_1520546,EPI_ISL_1520547,EPI_ISL_1520548,EPI_ISL_1520549,EPI_ISL_1520469,EPI_ISL_1521352,EPI_ISL_1522081,EPI_ISL_1520550,EPI_ISL_1520551,EPI_ISL_1520552,EPI_ISL_1522055,EPI_ISL_1520553,EPI_ISL_1521385,EPI_ISL_1522132,EPI_ISL_1522139,EPI_ISL_1520554,EPI_ISL_1520555,EPI_ISL_1521386,EPI_ISL_1522140,EPI_ISL_1520556,EPI_ISL_1520557,EPI_ISL_1520558,EPI_ISL_1520559,EPI_ISL_1522141,EPI_ISL_1521057,EPI_ISL_1521387,EPI_ISL_1522142,EPI_ISL_1520560,EPI_ISL_1520561,EPI_ISL_1520562,EPI_ISL_1520563,EPI_ISL_1521388,EPI_ISL_1520564,EPI_ISL_1521389,EPI_ISL_1520565,EPI_ISL_1520566,EPI_ISL_1520567,EPI_ISL_1520568,EPI_ISL_1521390,EPI_ISL_1521391,EPI_ISL_1521392,EPI_ISL_1521393,EPI_ISL_1520569,EPI_ISL_1520570,EPI_ISL_1520571,EPI_ISL_1520572,EPI_ISL_1520573,EPI_ISL_1520574,EPI_ISL_1520575,EPI_ISL_1520576,EPI_ISL_1520577,EPI_ISL_1520578,EPI_ISL_1520579,EPI_ISL_1521394,EPI_ISL_1520580,EPI_ISL_1520449,EPI_ISL_1521395,EPI_ISL_1520581,EPI_ISL_1520582,EPI_ISL_1520583,EPI_ISL_1522143,EPI_ISL_1520584,EPI_ISL_1520453,EPI_ISL_1521396,EPI_ISL_1520451,EPI_ISL_1520585,EPI_ISL_1521397,EPI_ISL_1520586,EPI_ISL_1520587,EPI_ISL_1521398,EPI_ISL_1521270,EPI_ISL_1521058,EPI_ISL_1520465,EPI_ISL_1521399,EPI_ISL_1520588,EPI_ISL_1521400,EPI_ISL_1521294,EPI_ISL_1520589,EPI_ISL_1520590,EPI_ISL_1522144,EPI_ISL_1521401,EPI_ISL_1521402,EPI_ISL_1521403,EPI_ISL_1521404,EPI_ISL_1522145,EPI_ISL_1521059,EPI_ISL_1521405,EPI_ISL_1521344,EPI_ISL_1520591,EPI_ISL_1520592,EPI_ISL_1520593,EPI_ISL_1520594,EPI_ISL_1521406,EPI_ISL_1520595,EPI_ISL_1520596,EPI_ISL_1520597,EPI_ISL_1521407,EPI_ISL_1520598,EPI_ISL_1520599,EPI_ISL_1521271,EPI_ISL_1520600,EPI_ISL_1521036,EPI_ISL_1521408,EPI_ISL_1521409,EPI_ISL_1521410,EPI_ISL_1520601,EPI_ISL_1520602,EPI_ISL_1520603,EPI_ISL_1520604,EPI_ISL_1520605,EPI_ISL_1520606,EPI_ISL_1522083,EPI_ISL_1520607,EPI_ISL_1520608,EPI_ISL_1521411,EPI_ISL_1520609,EPI_ISL_1521060,EPI_ISL_1520610,EPI_ISL_1521412,EPI_ISL_1522071,EPI_ISL_1520611,EPI_ISL_1520612,EPI_ISL_1521413,EPI_ISL_1521414,EPI_ISL_1520613,EPI_ISL_1521415,EPI_ISL_1521416,EPI_ISL_1521061,EPI_ISL_1520614,EPI_ISL_1520615,EPI_ISL_1521417,EPI_ISL_1521418,EPI_ISL_1521062,EPI_ISL_1521419,EPI_ISL_1521420,EPI_ISL_1521421,EPI_ISL_1522108,EPI_ISL_1522115,EPI_ISL_1521272,EPI_ISL_1521422,EPI_ISL_1521423,EPI_ISL_1520617,EPI_ISL_1521424,EPI_ISL_1521425,EPI_ISL_1520618,EPI_ISL_1521426,EPI_ISL_1521427,EPI_ISL_1521428,EPI_ISL_1521429,EPI_ISL_1521430,EPI_ISL_1521431,EPI_ISL_1520619,EPI_ISL_1521432,EPI_ISL_1522094,EPI_ISL_1521433,EPI_ISL_1521434,EPI_ISL_1521435,EPI_ISL_1521436,EPI_ISL_1521437,EPI_ISL_1521438,EPI_ISL_1520620,EPI_ISL_1521439,EPI_ISL_1521440,EPI_ISL_1520621,EPI_ISL_1521441,EPI_ISL_1521442,EPI_ISL_1521063,EPI_ISL_1521443,EPI_ISL_1521444,EPI_ISL_1521445,EPI_ISL_1521446,EPI_ISL_1521447,EPI_ISL_1521448,EPI_ISL_1521449,EPI_ISL_1520622,EPI_ISL_1520623,EPI_ISL_1520624,EPI_ISL_1520625,EPI_ISL_1521450,EPI_ISL_1520626,EPI_ISL_1521451,EPI_ISL_1521452,EPI_ISL_1520627,EPI_ISL_1521453,EPI_ISL_1522056,EPI_ISL_1522146,EPI_ISL_1521286,EPI_ISL_1520628,EPI_ISL_1521454,EPI_ISL_1521455,EPI_ISL_1520629,EPI_ISL_1521456,EPI_ISL_1521457,EPI_ISL_1521458,EPI_ISL_1521459,EPI_ISL_1520630,EPI_ISL_1521460,EPI_ISL_1522147,EPI_ISL_1521461,EPI_ISL_1521462,EPI_ISL_1521353,EPI_ISL_1522057,EPI_ISL_1521064,EPI_ISL_1522090,EPI_ISL_1521463,EPI_ISL_1521464,EPI_ISL_1521465,EPI_ISL_1520631,EPI_ISL_1521466,EPI_ISL_1521467,EPI_ISL_1521468,EPI_ISL_1520632,EPI_ISL_1521469,EPI_ISL_1521470,EPI_ISL_1521471,EPI_ISL_1521472,EPI_ISL_1520633,EPI_ISL_1522058,EPI_ISL_1521273,EPI_ISL_1521473,EPI_ISL_1521474,EPI_ISL_1520634,EPI_ISL_1520635,EPI_ISL_1520636,EPI_ISL_1521233,EPI_ISL_1521475,EPI_ISL_1520454,EPI_ISL_1521476,EPI_ISL_1521303,EPI_ISL_1520637,EPI_ISL_1521037,EPI_ISL_1521477,EPI_ISL_1521478,EPI_ISL_1522109,EPI_ISL_1521479,EPI_ISL_1521480,EPI_ISL_1521481,EPI_ISL_1520638,EPI_ISL_1522130,EPI_ISL_1522148,EPI_ISL_1521482,EPI_ISL_1521483,EPI_ISL_1520639,EPI_ISL_1521484,EPI_ISL_1520640,EPI_ISL_1520641,EPI_ISL_1521485,EPI_ISL_1522149,EPI_ISL_1522150,EPI_ISL_1520642,EPI_ISL_1521487,EPI_ISL_1521488,EPI_ISL_1520643,EPI_ISL_1520644,EPI_ISL_1521489,EPI_ISL_1521491,EPI_ISL_1520645,EPI_ISL_1522110,EPI_ISL_1521234,EPI_ISL_1520646,EPI_ISL_1522116,EPI_ISL_1520647,EPI_ISL_1521304,EPI_ISL_1520648,EPI_ISL_1520649,EPI_ISL_1521082,EPI_ISL_1521492,EPI_ISL_1522084,EPI_ISL_1521493,EPI_ISL_1520650,EPI_ISL_1520651,EPI_ISL_1520652,EPI_ISL_1521235,EPI_ISL_1522060,EPI_ISL_1520653,EPI_ISL_1520654,EPI_ISL_1521495,EPI_ISL_1520655,EPI_ISL_1521236,EPI_ISL_1521237,EPI_ISL_1520455,EPI_ISL_1520656,EPI_ISL_1521305,EPI_ISL_1522117,EPI_ISL_1521497,EPI_ISL_1522151,EPI_ISL_1521089,EPI_ISL_1521498,EPI_ISL_1520468,EPI_ISL_1521090,EPI_ISL_1521499,EPI_ISL_1521500,EPI_ISL_1521501,EPI_ISL_1521502,EPI_ISL_1521503,EPI_ISL_1521306,EPI_ISL_1521504,EPI_ISL_1521505,EPI_ISL_1520657,EPI_ISL_1522095,EPI_ISL_1521238,EPI_ISL_1520658,EPI_ISL_1521506,EPI_ISL_1521507,EPI_ISL_1521508,EPI_ISL_1521038,EPI_ISL_1520456,EPI_ISL_1521509,EPI_ISL_1521510,EPI_ISL_1522152,EPI_ISL_1521511,EPI_ISL_1522096,EPI_ISL_1520659,EPI_ISL_1520660,EPI_ISL_1521307,EPI_ISL_1521345,EPI_ISL_1521512,EPI_ISL_1521513,EPI_ISL_1521514,EPI_ISL_1520661,EPI_ISL_1520662,EPI_ISL_1521091,EPI_ISL_1520663,EPI_ISL_1521515,EPI_ISL_1520664,EPI_ISL_1520665,EPI_ISL_1521516,EPI_ISL_1520666,EPI_ISL_1521517,EPI_ISL_1521092,EPI_ISL_1521093,EPI_ISL_1521518,EPI_ISL_1520667,EPI_ISL_1521519,EPI_ISL_1521239,EPI_ISL_1521520,EPI_ISL_1521094,EPI_ISL_1521521,EPI_ISL_1521522,EPI_ISL_1520668,EPI_ISL_1521240,EPI_ISL_1520669,EPI_ISL_1521523,EPI_ISL_1520670,EPI_ISL_1521524,EPI_ISL_1521525,EPI_ISL_1520671,EPI_ISL_1521039,EPI_ISL_1520672,EPI_ISL_1521526,EPI_ISL_1521095,EPI_ISL_1522118,EPI_ISL_1520673,EPI_ISL_1521527,EPI_ISL_1521096,EPI_ISL_1520674,EPI_ISL_1520675,EPI_ISL_1521528,EPI_ISL_1521529,EPI_ISL_1521097,EPI_ISL_1520676,EPI_ISL_1521530,EPI_ISL_1521531,EPI_ISL_1520677,EPI_ISL_1520678,EPI_ISL_1520679,EPI_ISL_1521098,EPI_ISL_1521099,EPI_ISL_1521532,EPI_ISL_1521308,EPI_ISL_1521040,EPI_ISL_1520680,EPI_ISL_1520681,EPI_ISL_1520682,EPI_ISL_1520683,EPI_ISL_1520684,EPI_ISL_1520685,EPI_ISL_1521100,EPI_ISL_1521101,EPI_ISL_1520686,EPI_ISL_1522153,EPI_ISL_1521102,EPI_ISL_1521243,EPI_ISL_1520687,EPI_ISL_1520688,EPI_ISL_1520689,EPI_ISL_1520690,EPI_ISL_1521533,EPI_ISL_1520691,EPI_ISL_1521534,EPI_ISL_1520692,EPI_ISL_1521103,EPI_ISL_1520693,EPI_ISL_1521245,EPI_ISL_1521355,EPI_ISL_1522154,EPI_ISL_1520695,EPI_ISL_1520696,EPI_ISL_1520697,EPI_ISL_1521535,EPI_ISL_1522155,EPI_ISL_1521536,EPI_ISL_1521537,EPI_ISL_1521538,EPI_ISL_1521539,EPI_ISL_1521540,EPI_ISL_1521541,EPI_ISL_1521542,EPI_ISL_1520698,EPI_ISL_1521543,EPI_ISL_1520699,EPI_ISL_1521544,EPI_ISL_1521545,EPI_ISL_1520700,EPI_ISL_1521246,EPI_ISL_1522136,EPI_ISL_1520701,EPI_ISL_1521546,EPI_ISL_1521547,EPI_ISL_1520702,EPI_ISL_1520703,EPI_ISL_1521548,EPI_ISL_1520704,EPI_ISL_1521104,EPI_ISL_1521041,EPI_ISL_1521549,EPI_ISL_1521550,EPI_ISL_1520705,EPI_ISL_1521551,EPI_ISL_1522061,EPI_ISL_1521316,EPI_ISL_1521552,EPI_ISL_1520706,EPI_ISL_1520707,EPI_ISL_1521553,EPI_ISL_1521554,EPI_ISL_1521555,EPI_ISL_1520708,EPI_ISL_1521105,EPI_ISL_1520709,EPI_ISL_1521556,EPI_ISL_1521106,EPI_ISL_1522062,EPI_ISL_1521557,EPI_ISL_1521107,EPI_ISL_1521558,EPI_ISL_1521559,EPI_ISL_1520710,EPI_ISL_1521348,EPI_ISL_1522091,EPI_ISL_1520711,EPI_ISL_1521287,EPI_ISL_1521288,EPI_ISL_1520712,EPI_ISL_1521560,EPI_ISL_1521561,EPI_ISL_1521247,EPI_ISL_1521562,EPI_ISL_1521108,EPI_ISL_1520713,EPI_ISL_1521563,EPI_ISL_1521564,EPI_ISL_1522156,EPI_ISL_1520714,EPI_ISL_1521565,EPI_ISL_1521248,EPI_ISL_1521109,EPI_ISL_1520715,EPI_ISL_1522063,EPI_ISL_1521249,EPI_ISL_1521110,EPI_ISL_1521566,EPI_ISL_1521111,EPI_ISL_1521567,EPI_ISL_1521568,EPI_ISL_1521569,EPI_ISL_1520716,EPI_ISL_1521112,EPI_ISL_1521570,EPI_ISL_1520717,EPI_ISL_1521571,EPI_ISL_1521572,EPI_ISL_1521113,EPI_ISL_1520718,EPI_ISL_1521114,EPI_ISL_1521573,EPI_ISL_1521574,EPI_ISL_1521289,EPI_ISL_1521575,EPI_ISL_1521576,EPI_ISL_1521115,EPI_ISL_1520719,EPI_ISL_1521577,EPI_ISL_1521116,EPI_ISL_1520720,EPI_ISL_1520721,EPI_ISL_1520722,EPI_ISL_1522097,EPI_ISL_1521578,EPI_ISL_1521579,EPI_ISL_1521580,EPI_ISL_1521581,EPI_ISL_1521582,EPI_ISL_1521583,EPI_ISL_1521584,EPI_ISL_1521585,EPI_ISL_1521586,EPI_ISL_1521117,EPI_ISL_1521587,EPI_ISL_1521588,EPI_ISL_1520723,EPI_ISL_1520462,EPI_ISL_1520724,EPI_ISL_1520725,EPI_ISL_1520726,EPI_ISL_1522098,EPI_ISL_1521118,EPI_ISL_1521589,EPI_ISL_1520727,EPI_ISL_1521590,EPI_ISL_1520728,EPI_ISL_1520729,EPI_ISL_1520730,EPI_ISL_1521591,EPI_ISL_1522157,EPI_ISL_1520731,EPI_ISL_1521592,EPI_ISL_1521593,EPI_ISL_1520732,EPI_ISL_1520733,EPI_ISL_1521594,EPI_ISL_1521595,EPI_ISL_1521596,EPI_ISL_1521597,EPI_ISL_1521598,EPI_ISL_1521599,EPI_ISL_1521600,EPI_ISL_1520734,EPI_ISL_1520735,EPI_ISL_1520736,EPI_ISL_1521601,EPI_ISL_1520737,EPI_ISL_1520738,EPI_ISL_1521250,EPI_ISL_1521602,EPI_ISL_1520739,EPI_ISL_1522120,EPI_ISL_1521603,EPI_ISL_1521604,EPI_ISL_1520740,EPI_ISL_1520741,EPI_ISL_1521605,EPI_ISL_1520742,EPI_ISL_1521606,EPI_ISL_1521607,EPI_ISL_1521119,EPI_ISL_1521608,EPI_ISL_1521609,EPI_ISL_1521610,EPI_ISL_1520743,EPI_ISL_1520744,EPI_ISL_1521611,EPI_ISL_1520745,EPI_ISL_1520463,EPI_ISL_1521612,EPI_ISL_1522158,EPI_ISL_1520746,EPI_ISL_1522121,EPI_ISL_1520747,EPI_ISL_1521613,EPI_ISL_1520748,EPI_ISL_1521614,EPI_ISL_1521615,EPI_ISL_1520749,EPI_ISL_1521354,EPI_ISL_1520750,EPI_ISL_1521616,EPI_ISL_1520751,EPI_ISL_1520752,EPI_ISL_1521617,EPI_ISL_1521618,EPI_ISL_1520753,EPI_ISL_1522064,EPI_ISL_1520754,EPI_ISL_1520755,EPI_ISL_1521619,EPI_ISL_1520756,EPI_ISL_1520757,EPI_ISL_1522099,EPI_ISL_1521620,EPI_ISL_1520758,EPI_ISL_1521621,EPI_ISL_1521622,EPI_ISL_1521623,EPI_ISL_1521624,EPI_ISL_1520759,EPI_ISL_1522100,EPI_ISL_1521317,EPI_ISL_1521625,EPI_ISL_1521318,EPI_ISL_1522159,EPI_ISL_1520760,EPI_ISL_1521626,EPI_ISL_1522053,EPI_ISL_1521627,EPI_ISL_1521628,EPI_ISL_1521629,EPI_ISL_1521630,EPI_ISL_1521631,EPI_ISL_1521632,EPI_ISL_1520761,EPI_ISL_1520762,EPI_ISL_1520763,EPI_ISL_1520764,EPI_ISL_1521633,EPI_ISL_1521120,EPI_ISL_1521634,EPI_ISL_1521635,EPI_ISL_1520765,EPI_ISL_1521636,EPI_ISL_1521042,EPI_ISL_1521637,EPI_ISL_1521638,EPI_ISL_1521639,EPI_ISL_1520766,EPI_ISL_1521640,EPI_ISL_1520767,EPI_ISL_1520768,EPI_ISL_1520769,EPI_ISL_1520770,EPI_ISL_1521641,EPI_ISL_1521274,EPI_ISL_1520771,EPI_ISL_1521642,EPI_ISL_1520772,EPI_ISL_1521643,EPI_ISL_1520773,EPI_ISL_1520774,EPI_ISL_1521644,EPI_ISL_1521275,EPI_ISL_1520457,EPI_ISL_1522122,EPI_ISL_1521645,EPI_ISL_1521646,EPI_ISL_1521647,EPI_ISL_1520775,EPI_ISL_1520776,EPI_ISL_1521648,EPI_ISL_1520777,EPI_ISL_1520778,EPI_ISL_1521121,EPI_ISL_1521649,EPI_ISL_1521650,EPI_ISL_1521651,EPI_ISL_1521652,EPI_ISL_1521653,EPI_ISL_1521654,EPI_ISL_1521655,EPI_ISL_1521656,EPI_ISL_1521657,EPI_ISL_1521658,EPI_ISL_1520779,EPI_ISL_1520780,EPI_ISL_1521659,EPI_ISL_1521660,EPI_ISL_1521276,EPI_ISL_1521661,EPI_ISL_1521662,EPI_ISL_1520781,EPI_ISL_1520782,EPI_ISL_1521663,EPI_ISL_1522133,EPI_ISL_1521664,EPI_ISL_1520783,EPI_ISL_1521665,EPI_ISL_1521666,EPI_ISL_1521122,EPI_ISL_1521667,EPI_ISL_1521123,EPI_ISL_1521668,EPI_ISL_1521669,EPI_ISL_1520784,EPI_ISL_1520785,EPI_ISL_1522101,EPI_ISL_1521670,EPI_ISL_1520786,EPI_ISL_1521671,EPI_ISL_1521672,EPI_ISL_1521673,EPI_ISL_1521674,EPI_ISL_1520787,EPI_ISL_1522102,EPI_ISL_1521319,EPI_ISL_1521675,EPI_ISL_1521320,EPI_ISL_1522106,EPI_ISL_1520788,EPI_ISL_1521676,EPI_ISL_1522054,EPI_ISL_1521677,EPI_ISL_1521678,EPI_ISL_1521679,EPI_ISL_1521680,EPI_ISL_1521681,EPI_ISL_1521682,EPI_ISL_1520789,EPI_ISL_1520790,EPI_ISL_1520791,EPI_ISL_1520792,EPI_ISL_1521683,EPI_ISL_1521124,EPI_ISL_1521684,EPI_ISL_1521685,EPI_ISL_1520793,EPI_ISL_1521686,EPI_ISL_1521043,EPI_ISL_1521687,EPI_ISL_1521688,EPI_ISL_1521689,EPI_ISL_1520794,EPI_ISL_1521690,EPI_ISL_1520795,EPI_ISL_1520796,EPI_ISL_1520797,EPI_ISL_1520798,EPI_ISL_1521691,EPI_ISL_1521277,EPI_ISL_1520799,EPI_ISL_1521692,EPI_ISL_1520800,EPI_ISL_1521693,EPI_ISL_1520801,EPI_ISL_1520802,EPI_ISL_1521694,EPI_ISL_1521278,EPI_ISL_1520458,EPI_ISL_1522131,EPI_ISL_1521695,EPI_ISL_1521696,EPI_ISL_1521697,EPI_ISL_1520803,EPI_ISL_1520804,EPI_ISL_1521698,EPI_ISL_1520805,EPI_ISL_1520806,EPI_ISL_1521125,EPI_ISL_1521699,EPI_ISL_1521700,EPI_ISL_1521701,EPI_ISL_1521702,EPI_ISL_1521703,EPI_ISL_1521704,EPI_ISL_1521705,EPI_ISL_1521706,EPI_ISL_1521707,EPI_ISL_1521708,EPI_ISL_1520807,EPI_ISL_1520808,EPI_ISL_1521709,EPI_ISL_1521710,EPI_ISL_1521279,EPI_ISL_1521711,EPI_ISL_1521712,EPI_ISL_1520809,EPI_ISL_1520810,EPI_ISL_1521713,EPI_ISL_1522134,EPI_ISL_1521714,EPI_ISL_1520811,EPI_ISL_1521715,EPI_ISL_1521716,EPI_ISL_1521126,EPI_ISL_1521717,EPI_ISL_1521127,EPI_ISL_1521718,EPI_ISL_1520812,EPI_ISL_1521719,EPI_ISL_1522160,EPI_ISL_1521720,EPI_ISL_1521721,EPI_ISL_1522161,EPI_ISL_1520813,EPI_ISL_1520814,EPI_ISL_1520815,EPI_ISL_1520817,EPI_ISL_1521722,EPI_ISL_1520459,EPI_ISL_1521723,EPI_ISL_1521724,EPI_ISL_1521725,EPI_ISL_1521726,EPI_ISL_1521727,EPI_ISL_1520818,EPI_ISL_1521728,EPI_ISL_1521729,EPI_ISL_1520819,EPI_ISL_1520820,EPI_ISL_1521730,EPI_ISL_1521732,EPI_ISL_1520821,EPI_ISL_1520822,EPI_ISL_1521733,EPI_ISL_1521734,EPI_ISL_1522165,EPI_ISL_1521735,EPI_ISL_1521179,EPI_ISL_1521736,EPI_ISL_1521180,EPI_ISL_1521251,EPI_ISL_1521737,EPI_ISL_1521356,EPI_ISL_1521738,EPI_ISL_1521739,EPI_ISL_1521340,EPI_ISL_1520823,EPI_ISL_1521181,EPI_ISL_1520824,EPI_ISL_1521740,EPI_ISL_1521741,EPI_ISL_1520825,EPI_ISL_1521252,EPI_ISL_1521742,EPI_ISL_1521182,EPI_ISL_1521743,EPI_ISL_1521744,EPI_ISL_1521745,EPI_ISL_1520445,EPI_ISL_1521746,EPI_ISL_1520446,EPI_ISL_1521747,EPI_ISL_1521748,EPI_ISL_1521749,EPI_ISL_1521341,EPI_ISL_1521750,EPI_ISL_1521751,EPI_ISL_1520826,EPI_ISL_1520827,EPI_ISL_1521752,EPI_ISL_1520828,EPI_ISL_1521342,EPI_ISL_1520829,EPI_ISL_1522074,EPI_ISL_1521253,EPI_ISL_1522065,EPI_ISL_1520830,EPI_ISL_1522166,EPI_ISL_1522167,EPI_ISL_1521753,EPI_ISL_1520466,EPI_ISL_1521754,EPI_ISL_1520831,EPI_ISL_1521183,EPI_ISL_1521755,EPI_ISL_1522066,EPI_ISL_1520832,EPI_ISL_1520833,EPI_ISL_1520467,EPI_ISL_1521032,EPI_ISL_1521756,EPI_ISL_1522067,EPI_ISL_1521757,EPI_ISL_1520834,EPI_ISL_1521758,EPI_ISL_1520835,EPI_ISL_1520836,EPI_ISL_1520837,EPI_ISL_1521759,EPI_ISL_1521760,EPI_ISL_1521761,EPI_ISL_1522123,EPI_ISL_1521762,EPI_ISL_1520838,EPI_ISL_1522168,EPI_ISL_1521763,EPI_ISL_1520839,EPI_ISL_1521764,EPI_ISL_1521765,EPI_ISL_1521184,EPI_ISL_1521766,EPI_ISL_1520840,EPI_ISL_1521767,EPI_ISL_1521768,EPI_ISL_1520841,EPI_ISL_1520842,EPI_ISL_1522124,EPI_ISL_1521769,EPI_ISL_1521770,EPI_ISL_1521771,EPI_ISL_1521772,EPI_ISL_1521773,EPI_ISL_1521774,EPI_ISL_1521775,EPI_ISL_1521776,EPI_ISL_1521777,EPI_ISL_1521778,EPI_ISL_1521779,EPI_ISL_1522169,EPI_ISL_1521780,EPI_ISL_1521781,EPI_ISL_1521782,EPI_ISL_1521783,EPI_ISL_1521784,EPI_ISL_1520843,EPI_ISL_1521785,EPI_ISL_1520844,EPI_ISL_1521786,EPI_ISL_1521787,EPI_ISL_1521788,EPI_ISL_1521789,EPI_ISL_1521790,EPI_ISL_1521791,EPI_ISL_1521792,EPI_ISL_1521793,EPI_ISL_1521794,EPI_ISL_1521795,EPI_ISL_1521796,EPI_ISL_1521797,EPI_ISL_1521798,EPI_ISL_1520845,EPI_ISL_1521254,EPI_ISL_1521799,EPI_ISL_1521800,EPI_ISL_1521801,EPI_ISL_1521802,EPI_ISL_1521803,EPI_ISL_1520846,EPI_ISL_1520847,EPI_ISL_1522170,EPI_ISL_1522171,EPI_ISL_1520848,EPI_ISL_1520849,EPI_ISL_1520850,EPI_ISL_1522172,EPI_ISL_1521804,EPI_ISL_1521805,EPI_ISL_1521255,EPI_ISL_1521806,EPI_ISL_1521807,EPI_ISL_1521808,EPI_ISL_1520851,EPI_ISL_1522173,EPI_ISL_1521809,EPI_ISL_1520852,EPI_ISL_1521810,EPI_ISL_1521185,EPI_ISL_1521811,EPI_ISL_1521812,EPI_ISL_1521813,EPI_ISL_1521256,EPI_ISL_1520853,EPI_ISL_1521814,EPI_ISL_1520854,EPI_ISL_1521815,EPI_ISL_1520855,EPI_ISL_1521816,EPI_ISL_1521285,EPI_ISL_1521817,EPI_ISL_1521818,EPI_ISL_1521819,EPI_ISL_1520856,EPI_ISL_1521820,EPI_ISL_1520857,EPI_ISL_1522174,EPI_ISL_1521821,EPI_ISL_1521822,EPI_ISL_1521823,EPI_ISL_1521186,EPI_ISL_1521187,EPI_ISL_1520858,EPI_ISL_1520859,EPI_ISL_1520860,EPI_ISL_1522111,EPI_ISL_1521825,EPI_ISL_1520861,EPI_ISL_1521826,EPI_ISL_1521827,EPI_ISL_1520862,EPI_ISL_1520863,EPI_ISL_1520864,EPI_ISL_1520865,EPI_ISL_1521828,EPI_ISL_1520867,EPI_ISL_1522068,EPI_ISL_1521829,EPI_ISL_1520869,EPI_ISL_1520870,EPI_ISL_1521830,EPI_ISL_1521831,EPI_ISL_1520871,EPI_ISL_1521832,EPI_ISL_1520872,EPI_ISL_1520873,EPI_ISL_1522077,EPI_ISL_1521189,EPI_ISL_1521190,EPI_ISL_1521834,EPI_ISL_1521835,EPI_ISL_1520875,EPI_ISL_1520876,EPI_ISL_1520877,EPI_ISL_1521837,EPI_ISL_1520878,EPI_ISL_1521838,EPI_ISL_1521191,EPI_ISL_1521192,EPI_ISL_1520879,EPI_ISL_1521193,EPI_ISL_1520880,EPI_ISL_1520881,EPI_ISL_1520882,EPI_ISL_1521849,EPI_ISL_1520883,EPI_ISL_1520884,EPI_ISL_1521044,EPI_ISL_1520885,EPI_ISL_1521854,EPI_ISL_1521855,EPI_ISL_1521346,EPI_ISL_1520886,EPI_ISL_1520887,EPI_ISL_1520888,EPI_ISL_1520889,EPI_ISL_1521863,EPI_ISL_1520890,EPI_ISL_1520891,EPI_ISL_1520892,EPI_ISL_1521864,EPI_ISL_1520893,EPI_ISL_1521868,EPI_ISL_1521194,EPI_ISL_1520894,EPI_ISL_1521869,EPI_ISL_1520470,EPI_ISL_1520895,EPI_ISL_1521291,EPI_ISL_1521873,EPI_ISL_1520896,EPI_ISL_1520897,EPI_ISL_1520898,EPI_ISL_1520899,EPI_ISL_1521877,EPI_ISL_1521878,EPI_ISL_1520900,EPI_ISL_1520901,EPI_ISL_1520902,EPI_ISL_1520903,EPI_ISL_1520904,EPI_ISL_1521329,EPI_ISL_1521330,EPI_ISL_1521879,EPI_ISL_1520905,EPI_ISL_1521195,EPI_ISL_1520906,EPI_ISL_1520907,EPI_ISL_1520908,EPI_ISL_1520909,EPI_ISL_1522225,EPI_ISL_1522226,EPI_ISL_1520910,EPI_ISL_1520911,EPI_ISL_1521880,EPI_ISL_1521292,EPI_ISL_1520912,EPI_ISL_1521196,EPI_ISL_1520913,EPI_ISL_1521331,EPI_ISL_1520914,EPI_ISL_1521881,EPI_ISL_1521882,EPI_ISL_1522227,EPI_ISL_1520915,EPI_ISL_1520916,EPI_ISL_1520917,EPI_ISL_1520918,EPI_ISL_1521332,EPI_ISL_1520919,EPI_ISL_1520920,EPI_ISL_1520448,EPI_ISL_1521883,EPI_ISL_1521280,EPI_ISL_1521884,EPI_ISL_1521333,EPI_ISL_1520921,EPI_ISL_1520922,EPI_ISL_1520923,EPI_ISL_1521197,EPI_ISL_1520924,EPI_ISL_1521885,EPI_ISL_1522228,EPI_ISL_1521886,EPI_ISL_1520925,EPI_ISL_1520926,EPI_ISL_1520927,EPI_ISL_1521887,EPI_ISL_1522229,EPI_ISL_1520928,EPI_ISL_1522230,EPI_ISL_1521045,EPI_ISL_1521281,EPI_ISL_1521334,EPI_ISL_1520929,EPI_ISL_1520930,EPI_ISL_1520931,EPI_ISL_1522107,EPI_ISL_1520932,EPI_ISL_1521046,EPI_ISL_1522231,EPI_ISL_1521888,EPI_ISL_1520933,EPI_ISL_1520934,EPI_ISL_1521889,EPI_ISL_1521335,EPI_ISL_1521198,EPI_ISL_1520935,EPI_ISL_1520936,EPI_ISL_1520937,EPI_ISL_1520938,EPI_ISL_1520450,EPI_ISL_1520939,EPI_ISL_1520940,EPI_ISL_1521890,EPI_ISL_1520941,EPI_ISL_1521891,EPI_ISL_1520942,EPI_ISL_1520943,EPI_ISL_1520944,EPI_ISL_1520945,EPI_ISL_1521892,EPI_ISL_1521199,EPI_ISL_1521257,EPI_ISL_1521893,EPI_ISL_1522232,EPI_ISL_1521894,EPI_ISL_1521895,EPI_ISL_1521200,EPI_ISL_1520946,EPI_ISL_1520947,EPI_ISL_1521896,EPI_ISL_1520948,EPI_ISL_1521201,EPI_ISL_1521202,EPI_ISL_1520460,EPI_ISL_1521897,EPI_ISL_1521898,EPI_ISL_1521899,EPI_ISL_1520949,EPI_ISL_1520950,EPI_ISL_1520951,EPI_ISL_1521900,EPI_ISL_1521258,EPI_ISL_1521203,EPI_ISL_1520464,EPI_ISL_1521901,EPI_ISL_1521902,EPI_ISL_1521903,EPI_ISL_1521904,EPI_ISL_1521905,EPI_ISL_1520952,EPI_ISL_1521906,EPI_ISL_1521907,EPI_ISL_1521908,EPI_ISL_1521033,EPI_ISL_1520953,EPI_ISL_1521336,EPI_ISL_1521909,EPI_ISL_1520954,EPI_ISL_1520955,EPI_ISL_1521910,EPI_ISL_1520956,EPI_ISL_1521204,EPI_ISL_1521911,EPI_ISL_1520461,EPI_ISL_1520957,EPI_ISL_1521259,EPI_ISL_1521205,EPI_ISL_1522070,EPI_ISL_1521912,EPI_ISL_1521913,EPI_ISL_1521914,EPI_ISL_1521047,EPI_ISL_1521260,EPI_ISL_1521915,EPI_ISL_1520958,EPI_ISL_1521916,EPI_ISL_1521917,EPI_ISL_1521918,EPI_ISL_1521919,EPI_ISL_1521920,EPI_ISL_1521921,EPI_ISL_1520959,EPI_ISL_1520960,EPI_ISL_1521337,EPI_ISL_1521922,EPI_ISL_1521923,EPI_ISL_1521206,EPI_ISL_1521261,EPI_ISL_1521924,EPI_ISL_1521925,EPI_ISL_1520961,EPI_ISL_1521926,EPI_ISL_1520962,EPI_ISL_1520963,EPI_ISL_1522233,EPI_ISL_1521262,EPI_ISL_1520964,EPI_ISL_1520965,EPI_ISL_1521207,EPI_ISL_1521927,EPI_ISL_1520966,EPI_ISL_1521034,EPI_ISL_1521208,EPI_ISL_1521928,EPI_ISL_1520967,EPI_ISL_1520968,EPI_ISL_1520969,EPI_ISL_1521929,EPI_ISL_1521931,EPI_ISL_1521932,EPI_ISL_1521933,EPI_ISL_1520970,EPI_ISL_1521934,EPI_ISL_1521282,EPI_ISL_1521935,EPI_ISL_1520971,EPI_ISL_1521209,EPI_ISL_1521936,EPI_ISL_1520972,EPI_ISL_1520973,EPI_ISL_1521938,EPI_ISL_1521939,EPI_ISL_1521940,EPI_ISL_1520974,EPI_ISL_1520975,EPI_ISL_1520976,EPI_ISL_1521941,EPI_ISL_1520977,EPI_ISL_1521338,EPI_ISL_1520978,EPI_ISL_1521942,EPI_ISL_1521210,EPI_ISL_1522234,EPI_ISL_1520979,EPI_ISL_1521943,EPI_ISL_1521211,EPI_ISL_1520980,EPI_ISL_1521944,EPI_ISL_1521945,EPI_ISL_1521946,EPI_ISL_1521947,EPI_ISL_1521948,EPI_ISL_1520981,EPI_ISL_1521349,EPI_ISL_1521949,EPI_ISL_1521263,EPI_ISL_1521264,EPI_ISL_1521212,EPI_ISL_1520982,EPI_ISL_1521950,EPI_ISL_1521951,EPI_ISL_1521952,EPI_ISL_1521953,EPI_ISL_1522113,EPI_ISL_1521213,EPI_ISL_1520983,EPI_ISL_1521265,EPI_ISL_1520984,EPI_ISL_1521214,EPI_ISL_1521954,EPI_ISL_1522129,EPI_ISL_1521955,EPI_ISL_1521956,EPI_ISL_1520986,EPI_ISL_1521266,EPI_ISL_1520987,EPI_ISL_1521283,EPI_ISL_1520452,EPI_ISL_1520988,EPI_ISL_1521284,EPI_ISL_1521957,EPI_ISL_1521958,EPI_ISL_1521215,EPI_ISL_1521960,EPI_ISL_1520989,EPI_ISL_1520990,EPI_ISL_1521267,EPI_ISL_1521961,EPI_ISL_1520991,EPI_ISL_1520992,EPI_ISL_1520993,EPI_ISL_1521962,EPI_ISL_1521357,EPI_ISL_1521216,EPI_ISL_1521964,EPI_ISL_1521965,EPI_ISL_1520994,EPI_ISL_1520995,EPI_ISL_1521217,EPI_ISL_1520996,EPI_ISL_1520997,EPI_ISL_1522235,EPI_ISL_1521966,EPI_ISL_1521967,EPI_ISL_1521968,EPI_ISL_1520998,EPI_ISL_1521969,EPI_ISL_1521970,EPI_ISL_1521971,EPI_ISL_1520999,EPI_ISL_1521972,EPI_ISL_1521973,EPI_ISL_1521974,EPI_ISL_1521975,EPI_ISL_1521976,EPI_ISL_1521218,EPI_ISL_1521977,EPI_ISL_1521000,EPI_ISL_1521978,EPI_ISL_1521001,EPI_ISL_1521979,EPI_ISL_1521980,EPI_ISL_1521981,EPI_ISL_1522103,EPI_ISL_1521982,EPI_ISL_1521983,EPI_ISL_1521984,EPI_ISL_1521002,EPI_ISL_1521003,EPI_ISL_1521985,EPI_ISL_1521986,EPI_ISL_1521219,EPI_ISL_1521987,EPI_ISL_1521988,EPI_ISL_1521989,EPI_ISL_1521220,EPI_ISL_1521004,EPI_ISL_1521005,EPI_ISL_1521221,EPI_ISL_1521222,EPI_ISL_1521990,EPI_ISL_1521991,EPI_ISL_1521992,EPI_ISL_1521006,EPI_ISL_1521007,EPI_ISL_1521993,EPI_ISL_1521994,EPI_ISL_1521995,EPI_ISL_1521350,EPI_ISL_1521996,EPI_ISL_1521997,EPI_ISL_1521223,EPI_ISL_1521998,EPI_ISL_1521999,EPI_ISL_1522000,EPI_ISL_1522001,EPI_ISL_1522002,EPI_ISL_1522003,EPI_ISL_1521008,EPI_ISL_1521009,EPI_ISL_1521010,EPI_ISL_1521011,EPI_ISL_1522004,EPI_ISL_1522005,EPI_ISL_1522006,EPI_ISL_1521224,EPI_ISL_1521351,EPI_ISL_1521012,EPI_ISL_1522007,EPI_ISL_1521013,EPI_ISL_1522008,EPI_ISL_1521225,EPI_ISL_1522009,EPI_ISL_1522010,EPI_ISL_1522011,EPI_ISL_1522012,EPI_ISL_1522013,EPI_ISL_1522014,EPI_ISL_1522015,EPI_ISL_1522016,EPI_ISL_1521014,EPI_ISL_1522017,EPI_ISL_1521015,EPI_ISL_1521016,EPI_ISL_1522018,EPI_ISL_1521226,EPI_ISL_1522019,EPI_ISL_1522020,EPI_ISL_1522021,EPI_ISL_1522104,EPI_ISL_1522022,EPI_ISL_1522023,EPI_ISL_1522024,EPI_ISL_1522025,EPI_ISL_1521227,EPI_ISL_1521017,EPI_ISL_1522026,EPI_ISL_1521018,EPI_ISL_1522105,EPI_ISL_1522236,EPI_ISL_1521019,EPI_ISL_1521339,EPI_ISL_1521228,EPI_ISL_1522027,EPI_ISL_1522028,EPI_ISL_1521020,EPI_ISL_1522029,EPI_ISL_1522030,EPI_ISL_1522031,EPI_ISL_1522032,EPI_ISL_1521268,EPI_ISL_1521021,EPI_ISL_1521229,EPI_ISL_1521022,EPI_ISL_1521230,EPI_ISL_1522033,EPI_ISL_1521023,EPI_ISL_1521347,EPI_ISL_1521269,EPI_ISL_1522034,EPI_ISL_1522035,EPI_ISL_1521024,EPI_ISL_1522036,EPI_ISL_1522037,EPI_ISL_1522038,EPI_ISL_1521025,EPI_ISL_1521026,EPI_ISL_1522092,EPI_ISL_1521027,EPI_ISL_1521028,EPI_ISL_1521029,EPI_ISL_1522039,EPI_ISL_1522040,EPI_ISL_1522041,EPI_ISL_1522042,EPI_ISL_1522043,EPI_ISL_1522044,EPI_ISL_1522045,EPI_ISL_1522046,EPI_ISL_1522093,EPI_ISL_1522047,EPI_ISL_1522048,EPI_ISL_1521030,EPI_ISL_1521231,EPI_ISL_1522049,EPI_ISL_1522050,EPI_ISL_1522051,EPI_ISL_1522052,EPI_ISL_1521031,EPI_ISL_1595924,EPI_ISL_1595925,EPI_ISL_1595926,EPI_ISL_1595927,EPI_ISL_1595928,EPI_ISL_1595929,EPI_ISL_1595934,EPI_ISL_1595935,EPI_ISL_1595936,EPI_ISL_1595937,EPI_ISL_1595938,EPI_ISL_1595939,EPI_ISL_1595944,EPI_ISL_1595945,EPI_ISL_1595946,EPI_ISL_1595947,EPI_ISL_1595948,EPI_ISL_1595949,EPI_ISL_1595954,EPI_ISL_1595955,EPI_ISL_1595956,EPI_ISL_1595957,EPI_ISL_1595958,EPI_ISL_1595959,EPI_ISL_1595964,EPI_ISL_1595965,EPI_ISL_1595966,EPI_ISL_1595967,EPI_ISL_1595968,EPI_ISL_1595969,EPI_ISL_1595974,EPI_ISL_1595975,EPI_ISL_1595976,EPI_ISL_1595977,EPI_ISL_1595978,EPI_ISL_1595979,EPI_ISL_1595984,EPI_ISL_1595985,EPI_ISL_1595986,EPI_ISL_1595987,EPI_ISL_1595988,EPI_ISL_1595989,EPI_ISL_1595994,EPI_ISL_1595995,EPI_ISL_1595996,EPI_ISL_1595997,EPI_ISL_1595998,EPI_ISL_1595999,EPI_ISL_1596001,EPI_ISL_1596002,EPI_ISL_1596004,EPI_ISL_1596005,EPI_ISL_1596006,EPI_ISL_1596008,EPI_ISL_1596009,EPI_ISL_1596010,EPI_ISL_1596012,EPI_ISL_1596013,EPI_ISL_1596014,EPI_ISL_1596015,EPI_ISL_1596016,EPI_ISL_1596017,EPI_ISL_1596019,EPI_ISL_1596020,EPI_ISL_1596021,EPI_ISL_1596024,EPI_ISL_1596025,EPI_ISL_1596026,EPI_ISL_1596029,EPI_ISL_1596030,EPI_ISL_1596035,EPI_ISL_1596036,EPI_ISL_1596037,EPI_ISL_1596040,EPI_ISL_1596041,EPI_ISL_1596042,EPI_ISL_1596043,EPI_ISL_1596047,EPI_ISL_1596048,EPI_ISL_1596049,EPI_ISL_1596052,EPI_ISL_1596053,EPI_ISL_1596054,EPI_ISL_1596055,EPI_ISL_1596058,EPI_ISL_1596059,EPI_ISL_1596062,EPI_ISL_1596063,EPI_ISL_1596064,EPI_ISL_1596065,EPI_ISL_1596068,EPI_ISL_1596069,EPI_ISL_1596070,EPI_ISL_1596071,EPI_ISL_1596074,EPI_ISL_1596075,EPI_ISL_1596076,EPI_ISL_1596077,EPI_ISL_1596080,EPI_ISL_1596081,EPI_ISL_1596082,EPI_ISL_1596083,EPI_ISL_1596086,EPI_ISL_1596087,EPI_ISL_1596088,EPI_ISL_1596089,EPI_ISL_1596092,EPI_ISL_1596093,EPI_ISL_1596094,EPI_ISL_1596097,EPI_ISL_1596098,EPI_ISL_1596099,EPI_ISL_1596100,EPI_ISL_1596103,EPI_ISL_1596104,EPI_ISL_1596105,EPI_ISL_1596106,EPI_ISL_1596109,EPI_ISL_1596110,EPI_ISL_1596111,EPI_ISL_1596112,EPI_ISL_1596115,EPI_ISL_1596116,EPI_ISL_1596117,EPI_ISL_1596118,EPI_ISL_1596121,EPI_ISL_1596122,EPI_ISL_1596123,EPI_ISL_1596124,EPI_ISL_1596128,EPI_ISL_1596129,EPI_ISL_1596130,EPI_ISL_1596131,EPI_ISL_1596132,EPI_ISL_1596133,EPI_ISL_1596140,EPI_ISL_1596141,EPI_ISL_1596142,EPI_ISL_1596143,EPI_ISL_1596144,EPI_ISL_1596145,EPI_ISL_1596151,EPI_ISL_1596152,EPI_ISL_1596153,EPI_ISL_1596154,EPI_ISL_1596155,EPI_ISL_1596156,EPI_ISL_1596163,EPI_ISL_1596164,EPI_ISL_1596165,EPI_ISL_1596166,EPI_ISL_1596167,EPI_ISL_1596168,EPI_ISL_1596174,EPI_ISL_1596175,EPI_ISL_1596176,EPI_ISL_1596177,EPI_ISL_1596178,EPI_ISL_1596179,EPI_ISL_1596180,EPI_ISL_1596186,EPI_ISL_1596187,EPI_ISL_1596188,EPI_ISL_1596189,EPI_ISL_1596190,EPI_ISL_1596191,EPI_ISL_1596198,EPI_ISL_1596199,EPI_ISL_1596200,EPI_ISL_1596201,EPI_ISL_1596202,EPI_ISL_1596203,EPI_ISL_1596209,EPI_ISL_1596210,EPI_ISL_1596211,EPI_ISL_1596212,EPI_ISL_1596213,EPI_ISL_1596223,EPI_ISL_1596224,EPI_ISL_1596225,EPI_ISL_1596226,EPI_ISL_1596231,EPI_ISL_1596232,EPI_ISL_1596233,EPI_ISL_1596239,EPI_ISL_1596240,EPI_ISL_1596241,EPI_ISL_1596242,EPI_ISL_1596248,EPI_ISL_1596249,EPI_ISL_1596250,EPI_ISL_1596256,EPI_ISL_1596257,EPI_ISL_1596258,EPI_ISL_1596264,EPI_ISL_1596265,EPI_ISL_1596266,EPI_ISL_1596267,EPI_ISL_1596272,EPI_ISL_1596273,EPI_ISL_1596274,EPI_ISL_1596279,EPI_ISL_1596280,EPI_ISL_1596281,EPI_ISL_1596282,EPI_ISL_1596283,EPI_ISL_1596284,EPI_ISL_1596285,EPI_ISL_1596286,EPI_ISL_1596287,EPI_ISL_1596288,EPI_ISL_1596289,EPI_ISL_1596290,EPI_ISL_1596291,EPI_ISL_1596292,EPI_ISL_1596293,EPI_ISL_1596294,EPI_ISL_1596295,EPI_ISL_1596296,EPI_ISL_1596297,EPI_ISL_1596298,EPI_ISL_1596299,EPI_ISL_1596300,EPI_ISL_1596301,EPI_ISL_1596302,EPI_ISL_1596303,EPI_ISL_1596304,EPI_ISL_1596305,EPI_ISL_1596306,EPI_ISL_1596307,EPI_ISL_1596308,EPI_ISL_1596309,EPI_ISL_1596310,EPI_ISL_1596311,EPI_ISL_1596312,EPI_ISL_1596313,EPI_ISL_1596314,EPI_ISL_1596315,EPI_ISL_1596316,EPI_ISL_1596317,EPI_ISL_1596318,EPI_ISL_1596319,EPI_ISL_1596320,EPI_ISL_1596321,EPI_ISL_1596322,EPI_ISL_1596323,EPI_ISL_1596324,EPI_ISL_1596325,EPI_ISL_1596326,EPI_ISL_1596327,EPI_ISL_1596328,EPI_ISL_1596329,EPI_ISL_1596330,EPI_ISL_1596331,EPI_ISL_1596332,EPI_ISL_1596333,EPI_ISL_1596334,EPI_ISL_1596335,EPI_ISL_1596336,EPI_ISL_1596337,EPI_ISL_1596338,EPI_ISL_1596339,EPI_ISL_1596340,EPI_ISL_1596341,EPI_ISL_1596342,EPI_ISL_1596343,EPI_ISL_1596344,EPI_ISL_1596345,EPI_ISL_1596346,EPI_ISL_1596347,EPI_ISL_1596348,EPI_ISL_1596349,EPI_ISL_1596350,EPI_ISL_1596351,EPI_ISL_1596352,EPI_ISL_1596353,EPI_ISL_1596354,EPI_ISL_1596355,EPI_ISL_1596356,EPI_ISL_1596357,EPI_ISL_1596358,EPI_ISL_1596359,EPI_ISL_1596360,EPI_ISL_1596361,EPI_ISL_1596362,EPI_ISL_1596363,EPI_ISL_1596364,EPI_ISL_1596365,EPI_ISL_1596366,EPI_ISL_1596367,EPI_ISL_1596368,EPI_ISL_1596369,EPI_ISL_1596370,EPI_ISL_1596371,EPI_ISL_1596372,EPI_ISL_1596373,EPI_ISL_1596374,EPI_ISL_1596375,EPI_ISL_1596376,EPI_ISL_1596377,EPI_ISL_1596378,EPI_ISL_1596379,EPI_ISL_1596380,EPI_ISL_1596381,EPI_ISL_1596382,EPI_ISL_1596383,EPI_ISL_1596384,EPI_ISL_1596385,EPI_ISL_1596386,EPI_ISL_1596387,EPI_ISL_1596389,EPI_ISL_1596390,EPI_ISL_1596391,EPI_ISL_1596392,EPI_ISL_1596393,EPI_ISL_1596394,EPI_ISL_1596395,EPI_ISL_1596396,EPI_ISL_1596397,EPI_ISL_1596398,EPI_ISL_1596399,EPI_ISL_1596401,EPI_ISL_1596402,EPI_ISL_1596403,EPI_ISL_1596404,EPI_ISL_1596405,EPI_ISL_1596406,EPI_ISL_1596407,EPI_ISL_1596408,EPI_ISL_1596409,EPI_ISL_1596410,EPI_ISL_1596411,EPI_ISL_1596412,EPI_ISL_1596413,EPI_ISL_1596414,EPI_ISL_1596415,EPI_ISL_1596416,EPI_ISL_1596417,EPI_ISL_1596418,EPI_ISL_1596419,EPI_ISL_1596420,EPI_ISL_1596421,EPI_ISL_1596422,EPI_ISL_1596424,EPI_ISL_1596425,EPI_ISL_1596426,EPI_ISL_1596427,EPI_ISL_1596428,EPI_ISL_1596429,EPI_ISL_1596430,EPI_ISL_1596431,EPI_ISL_1596432,EPI_ISL_1596433,EPI_ISL_1596434,EPI_ISL_1596438,EPI_ISL_1596439,EPI_ISL_1596440,EPI_ISL_1596441,EPI_ISL_1596442,EPI_ISL_1596443,EPI_ISL_1596444,EPI_ISL_1596445,EPI_ISL_1596446,EPI_ISL_1596447,EPI_ISL_1596450,EPI_ISL_1596451,EPI_ISL_1596452,EPI_ISL_1596453,EPI_ISL_1596454,EPI_ISL_1596455,EPI_ISL_1596456,EPI_ISL_1596457,EPI_ISL_1596458,EPI_ISL_1596459,EPI_ISL_1596462,EPI_ISL_1596463,EPI_ISL_1596464,EPI_ISL_1596465,EPI_ISL_1596466,EPI_ISL_1596467,EPI_ISL_1596468,EPI_ISL_1596469,EPI_ISL_1596470,EPI_ISL_1596472,EPI_ISL_1596473,EPI_ISL_1596474,EPI_ISL_1596475,EPI_ISL_1596476,EPI_ISL_1596477,EPI_ISL_1596478,EPI_ISL_1596479,EPI_ISL_1596480,EPI_ISL_1596481,EPI_ISL_1596484,EPI_ISL_1596485,EPI_ISL_1596486,EPI_ISL_1596487,EPI_ISL_1596488,EPI_ISL_1596489,EPI_ISL_1596490,EPI_ISL_1596491,EPI_ISL_1596492,EPI_ISL_1596493,EPI_ISL_1596495,EPI_ISL_1596496,EPI_ISL_1596497,EPI_ISL_1596498,EPI_ISL_1596499,EPI_ISL_1596500,EPI_ISL_1596501,EPI_ISL_1596502,EPI_ISL_1596503,EPI_ISL_1596504,EPI_ISL_1596506,EPI_ISL_1596507,EPI_ISL_1596508,EPI_ISL_1596509,EPI_ISL_1596510,EPI_ISL_1596511,EPI_ISL_1596512,EPI_ISL_1596513,EPI_ISL_1596514,EPI_ISL_1596515,EPI_ISL_1596517,EPI_ISL_1596518,EPI_ISL_1596519,EPI_ISL_1596520,EPI_ISL_1596521,EPI_ISL_1596522,EPI_ISL_1596523,EPI_ISL_1596524,EPI_ISL_1596525,EPI_ISL_1596526,EPI_ISL_1596527,EPI_ISL_1596528,EPI_ISL_1596529,EPI_ISL_1596530,EPI_ISL_1596531,EPI_ISL_1596532,EPI_ISL_1596533,EPI_ISL_1596535,EPI_ISL_1596536,EPI_ISL_1596537,EPI_ISL_1596538,EPI_ISL_1596539,EPI_ISL_1596540,EPI_ISL_1596541,EPI_ISL_1596542,EPI_ISL_1596543,EPI_ISL_1596544,EPI_ISL_1596545,EPI_ISL_1596546,EPI_ISL_1596547,EPI_ISL_1596548,EPI_ISL_1596549,EPI_ISL_1596550,EPI_ISL_1596551,EPI_ISL_1596552,EPI_ISL_1596553,EPI_ISL_1596554,EPI_ISL_1596555,EPI_ISL_1596556,EPI_ISL_1596557,EPI_ISL_1596558,EPI_ISL_1596559,EPI_ISL_1596560,EPI_ISL_1596561,EPI_ISL_1596562,EPI_ISL_1596563,EPI_ISL_1596564,EPI_ISL_1596565,EPI_ISL_1596566,EPI_ISL_1596567,EPI_ISL_1596568,EPI_ISL_1596569,EPI_ISL_1596570,EPI_ISL_1596571,EPI_ISL_1596572,EPI_ISL_1596573,EPI_ISL_1596574,EPI_ISL_1596575,EPI_ISL_1596577,EPI_ISL_1596578,EPI_ISL_1596579,EPI_ISL_1596580,EPI_ISL_1596581,EPI_ISL_1596582,EPI_ISL_1596584,EPI_ISL_1596585,EPI_ISL_1596586,EPI_ISL_1596587,EPI_ISL_1596588,EPI_ISL_1596589,EPI_ISL_1596590,EPI_ISL_1596591,EPI_ISL_1596592,EPI_ISL_1596593,EPI_ISL_1596594,EPI_ISL_1596595,EPI_ISL_1596596,EPI_ISL_1596597,EPI_ISL_1596598,EPI_ISL_1596599,EPI_ISL_1596600,EPI_ISL_1596601,EPI_ISL_1596602,EPI_ISL_1596603,EPI_ISL_1596604,EPI_ISL_1596605,EPI_ISL_1596606,EPI_ISL_1596607,EPI_ISL_1596608,EPI_ISL_1596609,EPI_ISL_1596610,EPI_ISL_1596611,EPI_ISL_1596612,EPI_ISL_1596613,EPI_ISL_1596614,EPI_ISL_1596615,EPI_ISL_1596616,EPI_ISL_1596617,EPI_ISL_1596618,EPI_ISL_1596619,EPI_ISL_1596620,EPI_ISL_1596621,EPI_ISL_1596622,EPI_ISL_1596623,EPI_ISL_1596624,EPI_ISL_1596625,EPI_ISL_1596626,EPI_ISL_1596627,EPI_ISL_1596628,EPI_ISL_1596629,EPI_ISL_1596630,EPI_ISL_1596631,EPI_ISL_1596632,EPI_ISL_1596633,EPI_ISL_1596634,EPI_ISL_1596635,EPI_ISL_1596636,EPI_ISL_1596637,EPI_ISL_1596638,EPI_ISL_1596639,EPI_ISL_1596640,EPI_ISL_1596641,EPI_ISL_1596642,EPI_ISL_1596643,EPI_ISL_1596644,EPI_ISL_1596645,EPI_ISL_1596646,EPI_ISL_1596647,EPI_ISL_1596648,EPI_ISL_1596649,EPI_ISL_1596650,EPI_ISL_1596651,EPI_ISL_1596652,EPI_ISL_1596653,EPI_ISL_1596654,EPI_ISL_1596655,EPI_ISL_1596656,EPI_ISL_1596657,EPI_ISL_1596658,EPI_ISL_1596659,EPI_ISL_1596660,EPI_ISL_1596661,EPI_ISL_1596662,EPI_ISL_1596663,EPI_ISL_1596664,EPI_ISL_1596665,EPI_ISL_1596666,EPI_ISL_1596667,EPI_ISL_1596668,EPI_ISL_1596669,EPI_ISL_1596670,EPI_ISL_1596671,EPI_ISL_1596672,EPI_ISL_1596673,EPI_ISL_1596674,EPI_ISL_1596675,EPI_ISL_1596676,EPI_ISL_1596677,EPI_ISL_1596678,EPI_ISL_1596679,EPI_ISL_1596680,EPI_ISL_1596681,EPI_ISL_1596682,EPI_ISL_1596683,EPI_ISL_1596684,EPI_ISL_1596685,EPI_ISL_1596686,EPI_ISL_1596687,EPI_ISL_1596688,EPI_ISL_1596689,EPI_ISL_1596690,EPI_ISL_1596691,EPI_ISL_1596692,EPI_ISL_1596693,EPI_ISL_1596694,EPI_ISL_1596695,EPI_ISL_1596696,EPI_ISL_1596697,EPI_ISL_1596698,EPI_ISL_1596699,EPI_ISL_1596700,EPI_ISL_1596701,EPI_ISL_1596702,EPI_ISL_1596703,EPI_ISL_1596704,EPI_ISL_1596705,EPI_ISL_1596706,EPI_ISL_1596707,EPI_ISL_1596708,EPI_ISL_1596709,EPI_ISL_1596710,EPI_ISL_1596711,EPI_ISL_1596712,EPI_ISL_1596713,EPI_ISL_1596714,EPI_ISL_1596715,EPI_ISL_1596716,EPI_ISL_1596717,EPI_ISL_1596718,EPI_ISL_1596719,EPI_ISL_1596720,EPI_ISL_1596721,EPI_ISL_1596722,EPI_ISL_1596723,EPI_ISL_1596724,EPI_ISL_1596725,EPI_ISL_1596726,EPI_ISL_1596727,EPI_ISL_1596728,EPI_ISL_1596729,EPI_ISL_1596730,EPI_ISL_1596731,EPI_ISL_1596732,EPI_ISL_1596733,EPI_ISL_1596734,EPI_ISL_1596735,EPI_ISL_1596736,EPI_ISL_1596737,EPI_ISL_1596738,EPI_ISL_1596739,EPI_ISL_1596740,EPI_ISL_1596741,EPI_ISL_1596742,EPI_ISL_1596743,EPI_ISL_1596744,EPI_ISL_1596745,EPI_ISL_1596746,EPI_ISL_1596747,EPI_ISL_1596748,EPI_ISL_1596749,EPI_ISL_1596750,EPI_ISL_1596751,EPI_ISL_1596752,EPI_ISL_1596753,EPI_ISL_1596754,EPI_ISL_1596755,EPI_ISL_1596756,EPI_ISL_1596757,EPI_ISL_1596758,EPI_ISL_1596759,EPI_ISL_1596760,EPI_ISL_1596761,EPI_ISL_1596762,EPI_ISL_1596763,EPI_ISL_1596764,EPI_ISL_1596765,EPI_ISL_1596766,EPI_ISL_1596767,EPI_ISL_1596768,EPI_ISL_1596769,EPI_ISL_1596770,EPI_ISL_1596771,EPI_ISL_1596772,EPI_ISL_1596773,EPI_ISL_1596774,EPI_ISL_1596775,EPI_ISL_1596776,EPI_ISL_1596777,EPI_ISL_1596778,EPI_ISL_1596779,EPI_ISL_1596780,EPI_ISL_1596781,EPI_ISL_1596782,EPI_ISL_1596783,EPI_ISL_1596784,EPI_ISL_1596785,EPI_ISL_1596786,EPI_ISL_1596787,EPI_ISL_1596788,EPI_ISL_1596789,EPI_ISL_1596790,EPI_ISL_1596791,EPI_ISL_1596792,EPI_ISL_1596793,EPI_ISL_1596794,EPI_ISL_1596795,EPI_ISL_1596796,EPI_ISL_1596797,EPI_ISL_1596798,EPI_ISL_1596799,EPI_ISL_1596800,EPI_ISL_1596801,EPI_ISL_1596802,EPI_ISL_1596803,EPI_ISL_1596804,EPI_ISL_1596805,EPI_ISL_1596806,EPI_ISL_1596807,EPI_ISL_1596808,EPI_ISL_1596809,EPI_ISL_1596810,EPI_ISL_1596811,EPI_ISL_1596812,EPI_ISL_1596813,EPI_ISL_1596814,EPI_ISL_1596815,EPI_ISL_1596816,EPI_ISL_1596817,EPI_ISL_1596818,EPI_ISL_1596819,EPI_ISL_1596821,EPI_ISL_1596822,EPI_ISL_1596823,EPI_ISL_1596824,EPI_ISL_1596825,EPI_ISL_1596826,EPI_ISL_1596827,EPI_ISL_1596828,EPI_ISL_1596829,EPI_ISL_1596830,EPI_ISL_1596831,EPI_ISL_1596832,EPI_ISL_1596833,EPI_ISL_1596834,EPI_ISL_1596835,EPI_ISL_1596836,EPI_ISL_1596837,EPI_ISL_1596838,EPI_ISL_1596839,EPI_ISL_1596840,EPI_ISL_1596841,EPI_ISL_1596842,EPI_ISL_1596843,EPI_ISL_1596844,EPI_ISL_1596845,EPI_ISL_1596846,EPI_ISL_1596847,EPI_ISL_1596848,EPI_ISL_1596849,EPI_ISL_1596850,EPI_ISL_1596851,EPI_ISL_1596852,EPI_ISL_1596853,EPI_ISL_1596854,EPI_ISL_1596855,EPI_ISL_1596856,EPI_ISL_1596857,EPI_ISL_1596858,EPI_ISL_1596859,EPI_ISL_1596860,EPI_ISL_1596861,EPI_ISL_1596862,EPI_ISL_1596863,EPI_ISL_1596864,EPI_ISL_1596865,EPI_ISL_1596866,EPI_ISL_1596867,EPI_ISL_1596868,EPI_ISL_1596869,EPI_ISL_1596870,EPI_ISL_1596871,EPI_ISL_1596872,EPI_ISL_1596873,EPI_ISL_1596874,EPI_ISL_1596875,EPI_ISL_1596876,EPI_ISL_1596877,EPI_ISL_1596878,EPI_ISL_1596879,EPI_ISL_1596880,EPI_ISL_1596881,EPI_ISL_1596882,EPI_ISL_1596883,EPI_ISL_1596884,EPI_ISL_1596885,EPI_ISL_1596886,EPI_ISL_1596887,EPI_ISL_1596888,EPI_ISL_1596889,EPI_ISL_1596890,EPI_ISL_1596891,EPI_ISL_1596892,EPI_ISL_1596893,EPI_ISL_1596894,EPI_ISL_1596895,EPI_ISL_1596896,EPI_ISL_1596897,EPI_ISL_1596898,EPI_ISL_1596899,EPI_ISL_1596900,EPI_ISL_1596901,EPI_ISL_1596902,EPI_ISL_1596903,EPI_ISL_1596904,EPI_ISL_1596905,EPI_ISL_1596906,EPI_ISL_1596907,EPI_ISL_1596908,EPI_ISL_1596909,EPI_ISL_1596910,EPI_ISL_1596911,EPI_ISL_1596912,EPI_ISL_1596913,EPI_ISL_1596914,EPI_ISL_1596915,EPI_ISL_1596916,EPI_ISL_1596917,EPI_ISL_1596918,EPI_ISL_1596919,EPI_ISL_1596920,EPI_ISL_1596921,EPI_ISL_1596922,EPI_ISL_1596923,EPI_ISL_1596924,EPI_ISL_1596925,EPI_ISL_1596926,EPI_ISL_1596927,EPI_ISL_1596928,EPI_ISL_1596929,EPI_ISL_1596930,EPI_ISL_1596931,EPI_ISL_1596932,EPI_ISL_1596933,EPI_ISL_1596934,EPI_ISL_1596935,EPI_ISL_1596936,EPI_ISL_1596937,EPI_ISL_1596938,EPI_ISL_1596939,EPI_ISL_1596940,EPI_ISL_1596941,EPI_ISL_1596942,EPI_ISL_1596943,EPI_ISL_1596944,EPI_ISL_1596945,EPI_ISL_1596946,EPI_ISL_1596947,EPI_ISL_1596948,EPI_ISL_1596949,EPI_ISL_1596950,EPI_ISL_1596951,EPI_ISL_1596952,EPI_ISL_1596953,EPI_ISL_1596954,EPI_ISL_1596955,EPI_ISL_1596956,EPI_ISL_1596957,EPI_ISL_1596958,EPI_ISL_1596959,EPI_ISL_1596960,EPI_ISL_1596961,EPI_ISL_1596962,EPI_ISL_1596963,EPI_ISL_1596964,EPI_ISL_1596965,EPI_ISL_1596966,EPI_ISL_1596967,EPI_ISL_1596968,EPI_ISL_1596969,EPI_ISL_1596970,EPI_ISL_1596971,EPI_ISL_1596972,EPI_ISL_1596973,EPI_ISL_1596974,EPI_ISL_1596975,EPI_ISL_1596976,EPI_ISL_1596977,EPI_ISL_1596978,EPI_ISL_1596979,EPI_ISL_1596980,EPI_ISL_1596981,EPI_ISL_1596982,EPI_ISL_1596983,EPI_ISL_1596984,EPI_ISL_1596985,EPI_ISL_1596986,EPI_ISL_1596987,EPI_ISL_1596988,EPI_ISL_1596989,EPI_ISL_1596990,EPI_ISL_1596991,EPI_ISL_1596992,EPI_ISL_1596993,EPI_ISL_1596994,EPI_ISL_1596995,EPI_ISL_1596996,EPI_ISL_1596997,EPI_ISL_1596998,EPI_ISL_1596999,EPI_ISL_1597000,EPI_ISL_1597001,EPI_ISL_1597002,EPI_ISL_1597003,EPI_ISL_1597004,EPI_ISL_1597005,EPI_ISL_1597006,EPI_ISL_1597007,EPI_ISL_1597008,EPI_ISL_1597009,EPI_ISL_1597010,EPI_ISL_1597011,EPI_ISL_1597012,EPI_ISL_1597013,EPI_ISL_1597014,EPI_ISL_1597015,EPI_ISL_1597016,EPI_ISL_1597017,EPI_ISL_1597018,EPI_ISL_1597019,EPI_ISL_1597020,EPI_ISL_1597021,EPI_ISL_1597022,EPI_ISL_1597023,EPI_ISL_1597024,EPI_ISL_1597025,EPI_ISL_1597026,EPI_ISL_1597027,EPI_ISL_1597028,EPI_ISL_1597029,EPI_ISL_1597030,EPI_ISL_1597031,EPI_ISL_1597032,EPI_ISL_1597033,EPI_ISL_1597034,EPI_ISL_1597035,EPI_ISL_1597036,EPI_ISL_1597037,EPI_ISL_1597038,EPI_ISL_1597039,EPI_ISL_1597040,EPI_ISL_1597041,EPI_ISL_1597042,EPI_ISL_1597043,EPI_ISL_1597044,EPI_ISL_1597045,EPI_ISL_1597046,EPI_ISL_1597047,EPI_ISL_1597048,EPI_ISL_1597049,EPI_ISL_1597050,EPI_ISL_1597051,EPI_ISL_1597052,EPI_ISL_1597053,EPI_ISL_1597054,EPI_ISL_1597055,EPI_ISL_1597056,EPI_ISL_1597057,EPI_ISL_1597058,EPI_ISL_1597059,EPI_ISL_1597060,EPI_ISL_1597061,EPI_ISL_1597062,EPI_ISL_1597063,EPI_ISL_1597064,EPI_ISL_1597065,EPI_ISL_1597066,EPI_ISL_1597067,EPI_ISL_1597068,EPI_ISL_1597069,EPI_ISL_1597070,EPI_ISL_1597071,EPI_ISL_1597072,EPI_ISL_1597073,EPI_ISL_1597074,EPI_ISL_1597075,EPI_ISL_1597076,EPI_ISL_1597077,EPI_ISL_1597078,EPI_ISL_1597079,EPI_ISL_1597080,EPI_ISL_1597081,EPI_ISL_1597082,EPI_ISL_1597083,EPI_ISL_1597084,EPI_ISL_1597085,EPI_ISL_1597086,EPI_ISL_1597087,EPI_ISL_1597088,EPI_ISL_1597089,EPI_ISL_1597090,EPI_ISL_1597091,EPI_ISL_1597092,EPI_ISL_1597093,EPI_ISL_1597094,EPI_ISL_1597095,EPI_ISL_1597096,EPI_ISL_1597097,EPI_ISL_1597098,EPI_ISL_1597099,EPI_ISL_1597100,EPI_ISL_1597101,EPI_ISL_1597102,EPI_ISL_1597103,EPI_ISL_1597104,EPI_ISL_1597105,EPI_ISL_1597106,EPI_ISL_1597107,EPI_ISL_1597108,EPI_ISL_1597109,EPI_ISL_1597110,EPI_ISL_1597111,EPI_ISL_1597112,EPI_ISL_1597113,EPI_ISL_1597114,EPI_ISL_1597115,EPI_ISL_1597116,EPI_ISL_1597117,EPI_ISL_1597118,EPI_ISL_1597119,EPI_ISL_1597120,EPI_ISL_1597121,EPI_ISL_1597122,EPI_ISL_1597123,EPI_ISL_1597124,EPI_ISL_1597125,EPI_ISL_1597126,EPI_ISL_1597127,EPI_ISL_1597128,EPI_ISL_1597129,EPI_ISL_1597130,EPI_ISL_1597131,EPI_ISL_1597132,EPI_ISL_1597133,EPI_ISL_1597134,EPI_ISL_1597135,EPI_ISL_1597136,EPI_ISL_1597137,EPI_ISL_1597138,EPI_ISL_1597139,EPI_ISL_1597140,EPI_ISL_1597141,EPI_ISL_1597142,EPI_ISL_1597143,EPI_ISL_1597144,EPI_ISL_1597145,EPI_ISL_1597146,EPI_ISL_1597147,EPI_ISL_1597148,EPI_ISL_1597149,EPI_ISL_1597150,EPI_ISL_1597151,EPI_ISL_1597152,EPI_ISL_1597153,EPI_ISL_1597154,EPI_ISL_1597155,EPI_ISL_1597156,EPI_ISL_1597157,EPI_ISL_1597158,EPI_ISL_1597159,EPI_ISL_1597160,EPI_ISL_1597161,EPI_ISL_1597162,EPI_ISL_1597163,EPI_ISL_1597164,EPI_ISL_1597165,EPI_ISL_1597166,EPI_ISL_1597167,EPI_ISL_1597168,EPI_ISL_1597169,EPI_ISL_1597170,EPI_ISL_1597171,EPI_ISL_1597172,EPI_ISL_1597173,EPI_ISL_1597174,EPI_ISL_1597175,EPI_ISL_1597176,EPI_ISL_1597177,EPI_ISL_1597178,EPI_ISL_1597179,EPI_ISL_1597180,EPI_ISL_1597181,EPI_ISL_1597182,EPI_ISL_1597183,EPI_ISL_1597184,EPI_ISL_1597185,EPI_ISL_1597186,EPI_ISL_1597187,EPI_ISL_1597188,EPI_ISL_1597189,EPI_ISL_1597190,EPI_ISL_1597191,EPI_ISL_1597192,EPI_ISL_1597193,EPI_ISL_1597194,EPI_ISL_1597195,EPI_ISL_1597196,EPI_ISL_1597197,EPI_ISL_1597198,EPI_ISL_1597199,EPI_ISL_1597200,EPI_ISL_1597201,EPI_ISL_1597202,EPI_ISL_1597203,EPI_ISL_1597204,EPI_ISL_1597205,EPI_ISL_1597206,EPI_ISL_1597207,EPI_ISL_1597208,EPI_ISL_1597209,EPI_ISL_1597210,EPI_ISL_1597211,EPI_ISL_1597212,EPI_ISL_1597213,EPI_ISL_1597214,EPI_ISL_1597215,EPI_ISL_1597216,EPI_ISL_1597217,EPI_ISL_1597218,EPI_ISL_1597219,EPI_ISL_1597220,EPI_ISL_1597221,EPI_ISL_1597222,EPI_ISL_1597223,EPI_ISL_1597224,EPI_ISL_1597225,EPI_ISL_1597226,EPI_ISL_1597227,EPI_ISL_1597228,EPI_ISL_1597229,EPI_ISL_1597230,EPI_ISL_1597231,EPI_ISL_1597232,EPI_ISL_1597234,EPI_ISL_1597235,EPI_ISL_1597236,EPI_ISL_1597237,EPI_ISL_1597238,EPI_ISL_1597239,EPI_ISL_1597240,EPI_ISL_1597241,EPI_ISL_1597242,EPI_ISL_1597243,EPI_ISL_1597245,EPI_ISL_1597246,EPI_ISL_1597247,EPI_ISL_1597248,EPI_ISL_1597249,EPI_ISL_1597250,EPI_ISL_1597251,EPI_ISL_1597252,EPI_ISL_1597253,EPI_ISL_1597254,EPI_ISL_1597255,EPI_ISL_1597257,EPI_ISL_1597258,EPI_ISL_1597259,EPI_ISL_1597260,EPI_ISL_1597261,EPI_ISL_1597262,EPI_ISL_1597263,EPI_ISL_1597264,EPI_ISL_1597265,EPI_ISL_1597266,EPI_ISL_1597267,EPI_ISL_1597269,EPI_ISL_1597270,EPI_ISL_1597271,EPI_ISL_1597272,EPI_ISL_1597273,EPI_ISL_1597274,EPI_ISL_1597275,EPI_ISL_1597276,EPI_ISL_1597277,EPI_ISL_1597278,EPI_ISL_1597279,EPI_ISL_1597280,EPI_ISL_1597281,EPI_ISL_1597282,EPI_ISL_1597283,EPI_ISL_1597284,EPI_ISL_1597285,EPI_ISL_1597286,EPI_ISL_1597287,EPI_ISL_1597288,EPI_ISL_1597289,EPI_ISL_1597290,EPI_ISL_1597292,EPI_ISL_1597293,EPI_ISL_1597294,EPI_ISL_1597295,EPI_ISL_1597296,EPI_ISL_1597297,EPI_ISL_1597298,EPI_ISL_1597299,EPI_ISL_1597300,EPI_ISL_1597303,EPI_ISL_1597304,EPI_ISL_1597305,EPI_ISL_1597306,EPI_ISL_1597307,EPI_ISL_1597308,EPI_ISL_1597309,EPI_ISL_1597310,EPI_ISL_1597311,EPI_ISL_1597312,EPI_ISL_1597314,EPI_ISL_1597315,EPI_ISL_1597316,EPI_ISL_1597317,EPI_ISL_1597318,EPI_ISL_1597319,EPI_ISL_1597320,EPI_ISL_1597321,EPI_ISL_1597322,EPI_ISL_1597323,EPI_ISL_1597324,EPI_ISL_1597325,EPI_ISL_1597326,EPI_ISL_1597327,EPI_ISL_1597328,EPI_ISL_1597329,EPI_ISL_1597330,EPI_ISL_1597331,EPI_ISL_1597332,EPI_ISL_1597333,EPI_ISL_1597334,EPI_ISL_1597335,EPI_ISL_1597336,EPI_ISL_1597337,EPI_ISL_1597338,EPI_ISL_1597339,EPI_ISL_1597340,EPI_ISL_1597341,EPI_ISL_1597342,EPI_ISL_1597343,EPI_ISL_1597344,EPI_ISL_1597345,EPI_ISL_1597346,EPI_ISL_1597347,EPI_ISL_1597348,EPI_ISL_1597349,EPI_ISL_1597350,EPI_ISL_1597351,EPI_ISL_1597352,EPI_ISL_1597353,EPI_ISL_1597354,EPI_ISL_1597355,EPI_ISL_1597356,EPI_ISL_1597357,EPI_ISL_1597358,EPI_ISL_1597359,EPI_ISL_1597360,EPI_ISL_1597361,EPI_ISL_1597362,EPI_ISL_1597363,EPI_ISL_1597364,EPI_ISL_1597365,EPI_ISL_1597366,EPI_ISL_1597367,EPI_ISL_1597368,EPI_ISL_1597369,EPI_ISL_1597370,EPI_ISL_1597371,EPI_ISL_1597372,EPI_ISL_1597373,EPI_ISL_1597374,EPI_ISL_1597375,EPI_ISL_1597376,EPI_ISL_1597377,EPI_ISL_1597378,EPI_ISL_1597379,EPI_ISL_1597380,EPI_ISL_1597381,EPI_ISL_1597382,EPI_ISL_1597383,EPI_ISL_1597384,EPI_ISL_1597385,EPI_ISL_1597386,EPI_ISL_1597387,EPI_ISL_1597388,EPI_ISL_1597389,EPI_ISL_1597390,EPI_ISL_1597391,EPI_ISL_1597392,EPI_ISL_1597393,EPI_ISL_1597394,EPI_ISL_1597395,EPI_ISL_1597396,EPI_ISL_1597397,EPI_ISL_1597398,EPI_ISL_1597399,EPI_ISL_1597400,EPI_ISL_1597401,EPI_ISL_1597402,EPI_ISL_1597403,EPI_ISL_1597404,EPI_ISL_1597405,EPI_ISL_1597406,EPI_ISL_1597407,EPI_ISL_1597408,EPI_ISL_1597409,EPI_ISL_1597410,EPI_ISL_1597411,EPI_ISL_1597413,EPI_ISL_1597414,EPI_ISL_1597415,EPI_ISL_1597416,EPI_ISL_1597417,EPI_ISL_1597418,EPI_ISL_1597419,EPI_ISL_1597420,EPI_ISL_1597421,EPI_ISL_1597422,EPI_ISL_1597423,EPI_ISL_1597425,EPI_ISL_1597426,EPI_ISL_1597427,EPI_ISL_1597428,EPI_ISL_1597429,EPI_ISL_1597430,EPI_ISL_1597431,EPI_ISL_1597432,EPI_ISL_1597433,EPI_ISL_1597434,EPI_ISL_1597435,EPI_ISL_1597437,EPI_ISL_1597438,EPI_ISL_1597439,EPI_ISL_1597440,EPI_ISL_1597441,EPI_ISL_1597442,EPI_ISL_1597443,EPI_ISL_1597444,EPI_ISL_1597445,EPI_ISL_1597447,EPI_ISL_1597448,EPI_ISL_1597449,EPI_ISL_1597450,EPI_ISL_1597451,EPI_ISL_1597452,EPI_ISL_1597453,EPI_ISL_1597454,EPI_ISL_1597455,EPI_ISL_1597456,EPI_ISL_1597457,EPI_ISL_1597458,EPI_ISL_1597459,EPI_ISL_1597460,EPI_ISL_1597461,EPI_ISL_1597462,EPI_ISL_1597463,EPI_ISL_1597464,EPI_ISL_1597465,EPI_ISL_1597466,EPI_ISL_1597467,EPI_ISL_1597468,EPI_ISL_1597469,EPI_ISL_1597470,EPI_ISL_1597471,EPI_ISL_1597472,EPI_ISL_1597473,EPI_ISL_1597474,EPI_ISL_1597475,EPI_ISL_1597476,EPI_ISL_1597477,EPI_ISL_1597478,EPI_ISL_1597479,EPI_ISL_1597480,EPI_ISL_1597481,EPI_ISL_1597482,EPI_ISL_1597483,EPI_ISL_1597484,EPI_ISL_1597485,EPI_ISL_1597486,EPI_ISL_1597487,EPI_ISL_1597488,EPI_ISL_1597489,EPI_ISL_1597490,EPI_ISL_1597491,EPI_ISL_1597492,EPI_ISL_1597493,EPI_ISL_1597494,EPI_ISL_1597495,EPI_ISL_1597496,EPI_ISL_1597497,EPI_ISL_1597498,EPI_ISL_1597499,EPI_ISL_1597500,EPI_ISL_1597501,EPI_ISL_1597502,EPI_ISL_1597503,EPI_ISL_1597504,EPI_ISL_1597505,EPI_ISL_1597506,EPI_ISL_1597507,EPI_ISL_1597508,EPI_ISL_1597509,EPI_ISL_1597510,EPI_ISL_1597511,EPI_ISL_1597512,EPI_ISL_1597513,EPI_ISL_1597514,EPI_ISL_1597515,EPI_ISL_1597516,EPI_ISL_1597517,EPI_ISL_1597518,EPI_ISL_1597519,EPI_ISL_1597520,EPI_ISL_1597521,EPI_ISL_1597522,EPI_ISL_1597523,EPI_ISL_1597524,EPI_ISL_1597525,EPI_ISL_1597526,EPI_ISL_1597527,EPI_ISL_1597528,EPI_ISL_1597529,EPI_ISL_1597530,EPI_ISL_1597531,EPI_ISL_1597532,EPI_ISL_1597533,EPI_ISL_1597534,EPI_ISL_1597535,EPI_ISL_1597536,EPI_ISL_1597537,EPI_ISL_1597538,EPI_ISL_1597539,EPI_ISL_1597540,EPI_ISL_1597541,EPI_ISL_1597542,EPI_ISL_1597543,EPI_ISL_1597544,EPI_ISL_1597545,EPI_ISL_1597546,EPI_ISL_1597547,EPI_ISL_1597548,EPI_ISL_1597549,EPI_ISL_1597550,EPI_ISL_1597551,EPI_ISL_1597552,EPI_ISL_1597553,EPI_ISL_1597554,EPI_ISL_1597555,EPI_ISL_1597556,EPI_ISL_1597557,EPI_ISL_1597558,EPI_ISL_1597559,EPI_ISL_1597560,EPI_ISL_1597561,EPI_ISL_1597562,EPI_ISL_1597563,EPI_ISL_1597564,EPI_ISL_1597565,EPI_ISL_1597566,EPI_ISL_1597567,EPI_ISL_1597568,EPI_ISL_1597569,EPI_ISL_1597570,EPI_ISL_1597571,EPI_ISL_1597572,EPI_ISL_1597573,EPI_ISL_1597574,EPI_ISL_1597575,EPI_ISL_1597576,EPI_ISL_1597577,EPI_ISL_1597578,EPI_ISL_1597579,EPI_ISL_1597580,EPI_ISL_1597581,EPI_ISL_1597582,EPI_ISL_1597583,EPI_ISL_1597584,EPI_ISL_1597585,EPI_ISL_1597586,EPI_ISL_1597587,EPI_ISL_1597588,EPI_ISL_1597589,EPI_ISL_1597590,EPI_ISL_1597591,EPI_ISL_1597592,EPI_ISL_1597593,EPI_ISL_1597594,EPI_ISL_1597595,EPI_ISL_1597596,EPI_ISL_1597597,EPI_ISL_1597598,EPI_ISL_1597599,EPI_ISL_1597600,EPI_ISL_1597601,EPI_ISL_1597602,EPI_ISL_1597603,EPI_ISL_1597604,EPI_ISL_1597605,EPI_ISL_1597606,EPI_ISL_1597607,EPI_ISL_1597608,EPI_ISL_1597609,EPI_ISL_1597610,EPI_ISL_1597611,EPI_ISL_1597612,EPI_ISL_1597613,EPI_ISL_1597614,EPI_ISL_1597615,EPI_ISL_1597616,EPI_ISL_1597617,EPI_ISL_1597618,EPI_ISL_1597619,EPI_ISL_1597620,EPI_ISL_1597621,EPI_ISL_1597622,EPI_ISL_1597623,EPI_ISL_1597624,EPI_ISL_1597625,EPI_ISL_1597626,EPI_ISL_1597627,EPI_ISL_1597628,EPI_ISL_1597629,EPI_ISL_1597630,EPI_ISL_1597631,EPI_ISL_1597632,EPI_ISL_1597633,EPI_ISL_1597634,EPI_ISL_1597635,EPI_ISL_1597636,EPI_ISL_1597637,EPI_ISL_1597638,EPI_ISL_1597639,EPI_ISL_1597640,EPI_ISL_1597641,EPI_ISL_1597642,EPI_ISL_1597643,EPI_ISL_1703028,EPI_ISL_1703029,EPI_ISL_1703030,EPI_ISL_1703031,EPI_ISL_1703032,EPI_ISL_1703033,EPI_ISL_1703034,EPI_ISL_1703035,EPI_ISL_1703036,EPI_ISL_1703037,EPI_ISL_1703038,EPI_ISL_1703039,EPI_ISL_1703040,EPI_ISL_1703041,EPI_ISL_1703042,EPI_ISL_1703043,EPI_ISL_1703044,EPI_ISL_1703045,EPI_ISL_1703046,EPI_ISL_1703047,EPI_ISL_1703048,EPI_ISL_1703049,EPI_ISL_1703050,EPI_ISL_1703051,EPI_ISL_1703052,EPI_ISL_1703053,EPI_ISL_1703054,EPI_ISL_1703055,EPI_ISL_1703056,EPI_ISL_1703057,EPI_ISL_1703058,EPI_ISL_1703059,EPI_ISL_1703060,EPI_ISL_1703061,EPI_ISL_1703062,EPI_ISL_1703063,EPI_ISL_1703064,EPI_ISL_1703065,EPI_ISL_1703066,EPI_ISL_1703067,EPI_ISL_1703068,EPI_ISL_1792910,EPI_ISL_1703069,EPI_ISL_1703070,EPI_ISL_1703071,EPI_ISL_1703072,EPI_ISL_1703073,EPI_ISL_1703074,EPI_ISL_1703075,EPI_ISL_1703076,EPI_ISL_1703077,EPI_ISL_1703078,EPI_ISL_1703079,EPI_ISL_1703080,EPI_ISL_1703081,EPI_ISL_1703082,EPI_ISL_1703083,EPI_ISL_1703084,EPI_ISL_1703085,EPI_ISL_1703086,EPI_ISL_1703087,EPI_ISL_1703088,EPI_ISL_1703089,EPI_ISL_1703090,EPI_ISL_1703091,EPI_ISL_1703092,EPI_ISL_1703093,EPI_ISL_1703094,EPI_ISL_1703095,EPI_ISL_1703096,EPI_ISL_1703097,EPI_ISL_1703098,EPI_ISL_1703099,EPI_ISL_1703100,EPI_ISL_1703101,EPI_ISL_1703102,EPI_ISL_1703103,EPI_ISL_1703104,EPI_ISL_1703105,EPI_ISL_1703106,EPI_ISL_1703107,EPI_ISL_1703108,EPI_ISL_1703109,EPI_ISL_1703110,EPI_ISL_1703111,EPI_ISL_1703112,EPI_ISL_1703113,EPI_ISL_1703114,EPI_ISL_1703116,EPI_ISL_1703117,EPI_ISL_1703118,EPI_ISL_1703119,EPI_ISL_1703120,EPI_ISL_1703121,EPI_ISL_1703122,EPI_ISL_1703123,EPI_ISL_1703124,EPI_ISL_1703126,EPI_ISL_1703127,EPI_ISL_1703128,EPI_ISL_1703129,EPI_ISL_1703130,EPI_ISL_1703131,EPI_ISL_1703132,EPI_ISL_1703133,EPI_ISL_1703134,EPI_ISL_1703135,EPI_ISL_1703136,EPI_ISL_1703138,EPI_ISL_1703139,EPI_ISL_1703140,EPI_ISL_1703141,EPI_ISL_1703142,EPI_ISL_1703143,EPI_ISL_1703144,EPI_ISL_1703145,EPI_ISL_1703146,EPI_ISL_1703147,EPI_ISL_1703148,EPI_ISL_1703149,EPI_ISL_1703150,EPI_ISL_1703151,EPI_ISL_1703152,EPI_ISL_1703153,EPI_ISL_1703154,EPI_ISL_1703155,EPI_ISL_1703156,EPI_ISL_1703157,EPI_ISL_1703158,EPI_ISL_1703159,EPI_ISL_1703160,EPI_ISL_1703161,EPI_ISL_1703162,EPI_ISL_1703163,EPI_ISL_1703164,EPI_ISL_1703165,EPI_ISL_1703166,EPI_ISL_1703167,EPI_ISL_1703168,EPI_ISL_1703169,EPI_ISL_1703170,EPI_ISL_1703171,EPI_ISL_1703172,EPI_ISL_1703173,EPI_ISL_1703174,EPI_ISL_1703175,EPI_ISL_1703176,EPI_ISL_1703178,EPI_ISL_1703179,EPI_ISL_1703180,EPI_ISL_1703181,EPI_ISL_1703182,EPI_ISL_1703185,EPI_ISL_1703186,EPI_ISL_1703187,EPI_ISL_1703188,EPI_ISL_1703189,EPI_ISL_1703190,EPI_ISL_1703191,EPI_ISL_1703192,EPI_ISL_1703196,EPI_ISL_1703197,EPI_ISL_1703198,EPI_ISL_1703199,EPI_ISL_1703200,EPI_ISL_1703201,EPI_ISL_1703202,EPI_ISL_1703203,EPI_ISL_1703205,EPI_ISL_1703206,EPI_ISL_1703207,EPI_ISL_1703208,EPI_ISL_1703209,EPI_ISL_1703210,EPI_ISL_1703211,EPI_ISL_1703212,EPI_ISL_1703213,EPI_ISL_1703216,EPI_ISL_1703217,EPI_ISL_1703218,EPI_ISL_1703219,EPI_ISL_1703220,EPI_ISL_1703221,EPI_ISL_1703222,EPI_ISL_1703223,EPI_ISL_1703224,EPI_ISL_1703227,EPI_ISL_1703228,EPI_ISL_1703229,EPI_ISL_1703230,EPI_ISL_1703231,EPI_ISL_1703232,EPI_ISL_1703233,EPI_ISL_1703235,EPI_ISL_1703236,EPI_ISL_1703237,EPI_ISL_1703238,EPI_ISL_1703239,EPI_ISL_1703240,EPI_ISL_1703241,EPI_ISL_1703244,EPI_ISL_1703245,EPI_ISL_1703246,EPI_ISL_1703247,EPI_ISL_1703248,EPI_ISL_1703249,EPI_ISL_1703250,EPI_ISL_1703254,EPI_ISL_1703255,EPI_ISL_1703256,EPI_ISL_1703257,EPI_ISL_1703259,EPI_ISL_1703261,EPI_ISL_1703262,EPI_ISL_1703263,EPI_ISL_1703264,EPI_ISL_1703265,EPI_ISL_1703266,EPI_ISL_1703267,EPI_ISL_1703271,EPI_ISL_1703272,EPI_ISL_1703273,EPI_ISL_1703274,EPI_ISL_1703275,EPI_ISL_1703276,EPI_ISL_1703277,EPI_ISL_1703278,EPI_ISL_1703279,EPI_ISL_1703280,EPI_ISL_1703281,EPI_ISL_1703282,EPI_ISL_1703283,EPI_ISL_1703284,EPI_ISL_1703285,EPI_ISL_1703286,EPI_ISL_1703287,EPI_ISL_1703288,EPI_ISL_1703290,EPI_ISL_1703291,EPI_ISL_1703292,EPI_ISL_1703293,EPI_ISL_1703294,EPI_ISL_1703295,EPI_ISL_1703296,EPI_ISL_1703297,EPI_ISL_1703298,EPI_ISL_1703299,EPI_ISL_1703300,EPI_ISL_1703301,EPI_ISL_1703302,EPI_ISL_1703303,EPI_ISL_1703304,EPI_ISL_1703305,EPI_ISL_1703306,EPI_ISL_1703307,EPI_ISL_1703308,EPI_ISL_1703309,EPI_ISL_1703310,EPI_ISL_1703311,EPI_ISL_1703312,EPI_ISL_1703313,EPI_ISL_1703314,EPI_ISL_1703315,EPI_ISL_1703316,EPI_ISL_1703317,EPI_ISL_1703318,EPI_ISL_1703319,EPI_ISL_1703320,EPI_ISL_1703321,EPI_ISL_1703322,EPI_ISL_1703323,EPI_ISL_1703324,EPI_ISL_1703325,EPI_ISL_1703326,EPI_ISL_1703327,EPI_ISL_1703328,EPI_ISL_1703329,EPI_ISL_1703330,EPI_ISL_1703331,EPI_ISL_1703332,EPI_ISL_1703333,EPI_ISL_1703334,EPI_ISL_1703335,EPI_ISL_1703337,EPI_ISL_1703338,EPI_ISL_1703339,EPI_ISL_1703340,EPI_ISL_1703341,EPI_ISL_1703342,EPI_ISL_1703343,EPI_ISL_1703344,EPI_ISL_1703345,EPI_ISL_1703346,EPI_ISL_1703347,EPI_ISL_1703348,EPI_ISL_1703349,EPI_ISL_1703350,EPI_ISL_1703351,EPI_ISL_1703352,EPI_ISL_1703353,EPI_ISL_1703354,EPI_ISL_1703355,EPI_ISL_1703356,EPI_ISL_1703357,EPI_ISL_1703358,EPI_ISL_1703359,EPI_ISL_1703360,EPI_ISL_1703361,EPI_ISL_1703362,EPI_ISL_1703363,EPI_ISL_1703364,EPI_ISL_1703365,EPI_ISL_1703366,EPI_ISL_1703367,EPI_ISL_1703368,EPI_ISL_1703369,EPI_ISL_1703370,EPI_ISL_1703371,EPI_ISL_1703372,EPI_ISL_1703373,EPI_ISL_1703374,EPI_ISL_1703375,EPI_ISL_1703376,EPI_ISL_1703377,EPI_ISL_1703378,EPI_ISL_1703379,EPI_ISL_1703380,EPI_ISL_1703381,EPI_ISL_1703382,EPI_ISL_1703383,EPI_ISL_1703384,EPI_ISL_1703385,EPI_ISL_1703386,EPI_ISL_1703387,EPI_ISL_1703388,EPI_ISL_1703389,EPI_ISL_1703390,EPI_ISL_1703391,EPI_ISL_1703392,EPI_ISL_1703393,EPI_ISL_1703394,EPI_ISL_1703395,EPI_ISL_1703396,EPI_ISL_1703397,EPI_ISL_1703398,EPI_ISL_1703399,EPI_ISL_1703400,EPI_ISL_1703401,EPI_ISL_1703402,EPI_ISL_1703403,EPI_ISL_1703404,EPI_ISL_1703405,EPI_ISL_1703406,EPI_ISL_1703407,EPI_ISL_1703408,EPI_ISL_1703409,EPI_ISL_1703410,EPI_ISL_1703411,EPI_ISL_1703412,EPI_ISL_1703413,EPI_ISL_1703414,EPI_ISL_1703415,EPI_ISL_1703416,EPI_ISL_1703417,EPI_ISL_1703418,EPI_ISL_1703419,EPI_ISL_1703420,EPI_ISL_1703421,EPI_ISL_1703422,EPI_ISL_1703423,EPI_ISL_1703424,EPI_ISL_1703425,EPI_ISL_1792902,EPI_ISL_1703426,EPI_ISL_1703427,EPI_ISL_1703428,EPI_ISL_1703429,EPI_ISL_1703430,EPI_ISL_1703431,EPI_ISL_1703432,EPI_ISL_1703433,EPI_ISL_1703434,EPI_ISL_1703435,EPI_ISL_1703436,EPI_ISL_1703437,EPI_ISL_1703438,EPI_ISL_1703439,EPI_ISL_1703440,EPI_ISL_1703441,EPI_ISL_1703442,EPI_ISL_1703443,EPI_ISL_1703444,EPI_ISL_1703445,EPI_ISL_1703446,EPI_ISL_1703447,EPI_ISL_1703448,EPI_ISL_1703449,EPI_ISL_1703450,EPI_ISL_1703451,EPI_ISL_1703452,EPI_ISL_1703453,EPI_ISL_1703454,EPI_ISL_1703455,EPI_ISL_1703456,EPI_ISL_1703457,EPI_ISL_1703458,EPI_ISL_1703459,EPI_ISL_1703460,EPI_ISL_1703461,EPI_ISL_1703462,EPI_ISL_1703463,EPI_ISL_1703464,EPI_ISL_1703465,EPI_ISL_1703466,EPI_ISL_1703467,EPI_ISL_1703468,EPI_ISL_1703469,EPI_ISL_1703470,EPI_ISL_1703471,EPI_ISL_1703472,EPI_ISL_1703473,EPI_ISL_1703474,EPI_ISL_1703475,EPI_ISL_1703476,EPI_ISL_1703477,EPI_ISL_1703478,EPI_ISL_1703479,EPI_ISL_1703480,EPI_ISL_1703481,EPI_ISL_1703482,EPI_ISL_1703483,EPI_ISL_1703484,EPI_ISL_1703485,EPI_ISL_1703486,EPI_ISL_1703487,EPI_ISL_1703488,EPI_ISL_1703489,EPI_ISL_1703490,EPI_ISL_1703491,EPI_ISL_1703492,EPI_ISL_1703493,EPI_ISL_1703494,EPI_ISL_1703495,EPI_ISL_1703496,EPI_ISL_1703497,EPI_ISL_1703498,EPI_ISL_1703499,EPI_ISL_1703500,EPI_ISL_1703501,EPI_ISL_1703502,EPI_ISL_1703503,EPI_ISL_1703504,EPI_ISL_1703505,EPI_ISL_1703506,EPI_ISL_1703507,EPI_ISL_1703508,EPI_ISL_1703509,EPI_ISL_1703510,EPI_ISL_1703511,EPI_ISL_1703512,EPI_ISL_1703513,EPI_ISL_1703514,EPI_ISL_1703515,EPI_ISL_1703516,EPI_ISL_1703517,EPI_ISL_1703518,EPI_ISL_1703520,EPI_ISL_1703521,EPI_ISL_1703522,EPI_ISL_1703523,EPI_ISL_1703524,EPI_ISL_1703525,EPI_ISL_1703526,EPI_ISL_1703527,EPI_ISL_1703528,EPI_ISL_1703529,EPI_ISL_1703531,EPI_ISL_1703532,EPI_ISL_1703533,EPI_ISL_1703534,EPI_ISL_1703535,EPI_ISL_1703536,EPI_ISL_1703537,EPI_ISL_1703538,EPI_ISL_1703539,EPI_ISL_1703540,EPI_ISL_1703542,EPI_ISL_1703543,EPI_ISL_1703544,EPI_ISL_1703545,EPI_ISL_1703546,EPI_ISL_1703547,EPI_ISL_1703548,EPI_ISL_1703549,EPI_ISL_1703551,EPI_ISL_1703553,EPI_ISL_1703554,EPI_ISL_1703555,EPI_ISL_1703556,EPI_ISL_1703557,EPI_ISL_1703559,EPI_ISL_1703560,EPI_ISL_1703561,EPI_ISL_1792905,EPI_ISL_1703563,EPI_ISL_1703564,EPI_ISL_1703565,EPI_ISL_1703566,EPI_ISL_1703568,EPI_ISL_1703569,EPI_ISL_1703570,EPI_ISL_1703571,EPI_ISL_1703573,EPI_ISL_1703574,EPI_ISL_1703575,EPI_ISL_1703576,EPI_ISL_1703577,EPI_ISL_1703579,EPI_ISL_1703580,EPI_ISL_1703581,EPI_ISL_1703582,EPI_ISL_1703584,EPI_ISL_1703585,EPI_ISL_1703586,EPI_ISL_1703587,EPI_ISL_1703588,EPI_ISL_1703589,EPI_ISL_1703590,EPI_ISL_1703591,EPI_ISL_1703592,EPI_ISL_1703593,EPI_ISL_1703595,EPI_ISL_1703596,EPI_ISL_1703597,EPI_ISL_1703598,EPI_ISL_1703599,EPI_ISL_1703600,EPI_ISL_1703601,EPI_ISL_1703602,EPI_ISL_1703603,EPI_ISL_1703604,EPI_ISL_1703605,EPI_ISL_1703606,EPI_ISL_1703607,EPI_ISL_1703608,EPI_ISL_1703609,EPI_ISL_1703610,EPI_ISL_1703611,EPI_ISL_1703612,EPI_ISL_1703613,EPI_ISL_1703614,EPI_ISL_1703615,EPI_ISL_1703616,EPI_ISL_1703617,EPI_ISL_1703618,EPI_ISL_1703619,EPI_ISL_1703620,EPI_ISL_1703621,EPI_ISL_1703622,EPI_ISL_1703623,EPI_ISL_1703624,EPI_ISL_1703625,EPI_ISL_1703626,EPI_ISL_1703627,EPI_ISL_1703628,EPI_ISL_1703629,EPI_ISL_1703630,EPI_ISL_1703631,EPI_ISL_1703632,EPI_ISL_1703633,EPI_ISL_1703634,EPI_ISL_1704852,EPI_ISL_1704853,EPI_ISL_1704854,EPI_ISL_1704855,EPI_ISL_1704856,EPI_ISL_1704857,EPI_ISL_1704858,EPI_ISL_1704859,EPI_ISL_1704860,EPI_ISL_1704861,EPI_ISL_1704862,EPI_ISL_1704863,EPI_ISL_1704864,EPI_ISL_1704865,EPI_ISL_1704866,EPI_ISL_1704867,EPI_ISL_1704868,EPI_ISL_1704869,EPI_ISL_1704870,EPI_ISL_1704871,EPI_ISL_1704872,EPI_ISL_1704873,EPI_ISL_1704874,EPI_ISL_1704875,EPI_ISL_1704876,EPI_ISL_1704877,EPI_ISL_1704878,EPI_ISL_1704879,EPI_ISL_1704880,EPI_ISL_1704881,EPI_ISL_1704882,EPI_ISL_1704883,EPI_ISL_1704884,EPI_ISL_1704885,EPI_ISL_1704886,EPI_ISL_1704887,EPI_ISL_1704888,EPI_ISL_1704889,EPI_ISL_1704890,EPI_ISL_1704891,EPI_ISL_1704892,EPI_ISL_1704893,EPI_ISL_1704894,EPI_ISL_1704895,EPI_ISL_1704896,EPI_ISL_1704897,EPI_ISL_1704898,EPI_ISL_1704899,EPI_ISL_1704900,EPI_ISL_1704901,EPI_ISL_1704902,EPI_ISL_1704903,EPI_ISL_1704904,EPI_ISL_1704905,EPI_ISL_1704906,EPI_ISL_1704907,EPI_ISL_1704908,EPI_ISL_1704916,EPI_ISL_1704917,EPI_ISL_1704918,EPI_ISL_1704919,EPI_ISL_1704928,EPI_ISL_1704929,EPI_ISL_1704930,EPI_ISL_1704931,EPI_ISL_1704939,EPI_ISL_1704940,EPI_ISL_1704941,EPI_ISL_1704942,EPI_ISL_1704950,EPI_ISL_1704951,EPI_ISL_1704952,EPI_ISL_1704961,EPI_ISL_1704962,EPI_ISL_1704963,EPI_ISL_1704972,EPI_ISL_1704973,EPI_ISL_1704974,EPI_ISL_1704975,EPI_ISL_1704984,EPI_ISL_1704985,EPI_ISL_1704986,EPI_ISL_1704987,EPI_ISL_1704997,EPI_ISL_1704998,EPI_ISL_1704999,EPI_ISL_1705000,EPI_ISL_1705001,EPI_ISL_1705002,EPI_ISL_1705003,EPI_ISL_1705004,EPI_ISL_1705005,EPI_ISL_1705007,EPI_ISL_1705008,EPI_ISL_1705009,EPI_ISL_1705010,EPI_ISL_1705011,EPI_ISL_1705012,EPI_ISL_1705013,EPI_ISL_1705014,EPI_ISL_1705015,EPI_ISL_1705016,EPI_ISL_1705017,EPI_ISL_1705018,EPI_ISL_1705019,EPI_ISL_1705020,EPI_ISL_1705021,EPI_ISL_1705022,EPI_ISL_1705023,EPI_ISL_1705024,EPI_ISL_1705025,EPI_ISL_1705026,EPI_ISL_1705027,EPI_ISL_1705028,EPI_ISL_1705029,EPI_ISL_1705030,EPI_ISL_1705031,EPI_ISL_1705032,EPI_ISL_1705033,EPI_ISL_1705034,EPI_ISL_1705035,EPI_ISL_1705036,EPI_ISL_1705037,EPI_ISL_1705038,EPI_ISL_1705039,EPI_ISL_1705040,EPI_ISL_1705041,EPI_ISL_1705042,EPI_ISL_1705043,EPI_ISL_1705044,EPI_ISL_1705045,EPI_ISL_1705046,EPI_ISL_1705047,EPI_ISL_1705048,EPI_ISL_1705049,EPI_ISL_1705050,EPI_ISL_1705051,EPI_ISL_1705052,EPI_ISL_1705053,EPI_ISL_1705054,EPI_ISL_1705055,EPI_ISL_1705056,EPI_ISL_1705057,EPI_ISL_1705058,EPI_ISL_1705059,EPI_ISL_1705060,EPI_ISL_1705061,EPI_ISL_1705062,EPI_ISL_1705063,EPI_ISL_1705064,EPI_ISL_1705065,EPI_ISL_1705066,EPI_ISL_1705067,EPI_ISL_1705068,EPI_ISL_1705069,EPI_ISL_1705070,EPI_ISL_1705071,EPI_ISL_1705072,EPI_ISL_1705073,EPI_ISL_1705074,EPI_ISL_1705075,EPI_ISL_1705076,EPI_ISL_1705077,EPI_ISL_1705078,EPI_ISL_1705079,EPI_ISL_1705080,EPI_ISL_1705081,EPI_ISL_1705082,EPI_ISL_1705083,EPI_ISL_1705084,EPI_ISL_1705085,EPI_ISL_1705086,EPI_ISL_1705087,EPI_ISL_1705089,EPI_ISL_1705090,EPI_ISL_1705091,EPI_ISL_1705092,EPI_ISL_1705093,EPI_ISL_1705094,EPI_ISL_1705095,EPI_ISL_1705096,EPI_ISL_1705098,EPI_ISL_1705099,EPI_ISL_1705100,EPI_ISL_1705101,EPI_ISL_1705102,EPI_ISL_1705103,EPI_ISL_1705104,EPI_ISL_1705105,EPI_ISL_1705106,EPI_ISL_1705108,EPI_ISL_1705109,EPI_ISL_1705110,EPI_ISL_1705111,EPI_ISL_1705112,EPI_ISL_1705113,EPI_ISL_1705114,EPI_ISL_1705116,EPI_ISL_1705117,EPI_ISL_1705118,EPI_ISL_1705119,EPI_ISL_1705120,EPI_ISL_1705121,EPI_ISL_1705122,EPI_ISL_1705123,EPI_ISL_1705124,EPI_ISL_1705126,EPI_ISL_1705127,EPI_ISL_1705128,EPI_ISL_1705129,EPI_ISL_1705130,EPI_ISL_1705131,EPI_ISL_1705132,EPI_ISL_1705133,EPI_ISL_1705134,EPI_ISL_1705136,EPI_ISL_1705137,EPI_ISL_1705138,EPI_ISL_1705139,EPI_ISL_1705140,EPI_ISL_1705141,EPI_ISL_1705142,EPI_ISL_1705143,EPI_ISL_1705146,EPI_ISL_1705147,EPI_ISL_1705148,EPI_ISL_1705149,EPI_ISL_1705150,EPI_ISL_1705151,EPI_ISL_1705152,EPI_ISL_1705153,EPI_ISL_1705154,EPI_ISL_1705158,EPI_ISL_1705159,EPI_ISL_1705160,EPI_ISL_1705161,EPI_ISL_1705162,EPI_ISL_1705163,EPI_ISL_1705164,EPI_ISL_1705165,EPI_ISL_1705166,EPI_ISL_1705169,EPI_ISL_1705170,EPI_ISL_1705171,EPI_ISL_1705172,EPI_ISL_1705173,EPI_ISL_1705174,EPI_ISL_1705175,EPI_ISL_1705176,EPI_ISL_1705177,EPI_ISL_1705181,EPI_ISL_1705182,EPI_ISL_1705183,EPI_ISL_1705184,EPI_ISL_1705185,EPI_ISL_1705186,EPI_ISL_1705187,EPI_ISL_1705188,EPI_ISL_1705189,EPI_ISL_1705193,EPI_ISL_1705194,EPI_ISL_1705195,EPI_ISL_1705196,EPI_ISL_1705197,EPI_ISL_1705198,EPI_ISL_1705199,EPI_ISL_1705200,EPI_ISL_1705201,EPI_ISL_1705204,EPI_ISL_1705205,EPI_ISL_1705206,EPI_ISL_1705207,EPI_ISL_1705208,EPI_ISL_1705209,EPI_ISL_1705210,EPI_ISL_1705211,EPI_ISL_1705212,EPI_ISL_1705215,EPI_ISL_1705216,EPI_ISL_1705217,EPI_ISL_1705218,EPI_ISL_1705219,EPI_ISL_1705220,EPI_ISL_1705221,EPI_ISL_1705225,EPI_ISL_1705226,EPI_ISL_1705227,EPI_ISL_1705228,EPI_ISL_1705229,EPI_ISL_1705230,EPI_ISL_1705231,EPI_ISL_1705232,EPI_ISL_1705233,EPI_ISL_1705234,EPI_ISL_1705235,EPI_ISL_1705236,EPI_ISL_1705237,EPI_ISL_1705238,EPI_ISL_1705239,EPI_ISL_1705240,EPI_ISL_1705241,EPI_ISL_1705243,EPI_ISL_1705244,EPI_ISL_1705245,EPI_ISL_1705246,EPI_ISL_1705247,EPI_ISL_1705248,EPI_ISL_1705249,EPI_ISL_1705250,EPI_ISL_1705252,EPI_ISL_1705253,EPI_ISL_1705254,EPI_ISL_1705255,EPI_ISL_1705256,EPI_ISL_1705257,EPI_ISL_1705258,EPI_ISL_1705259,EPI_ISL_1705260,EPI_ISL_1705261,EPI_ISL_1705262,EPI_ISL_1705263,EPI_ISL_1705264,EPI_ISL_1705265,EPI_ISL_1705266,EPI_ISL_1705267,EPI_ISL_1705269,EPI_ISL_1705270,EPI_ISL_1705271,EPI_ISL_1705272,EPI_ISL_1705273,EPI_ISL_1705274,EPI_ISL_1705275,EPI_ISL_1705278,EPI_ISL_1705279,EPI_ISL_1705280,EPI_ISL_1705281,EPI_ISL_1705282,EPI_ISL_1705283,EPI_ISL_1705284,EPI_ISL_1705286,EPI_ISL_1705287,EPI_ISL_1705288,EPI_ISL_1705289,EPI_ISL_1705290,EPI_ISL_1705291,EPI_ISL_1705292,EPI_ISL_1705294,EPI_ISL_1705295,EPI_ISL_1705296,EPI_ISL_1705297,EPI_ISL_1705298,EPI_ISL_1705299,EPI_ISL_1705300,EPI_ISL_1705302,EPI_ISL_1705303,EPI_ISL_1705304,EPI_ISL_1705305,EPI_ISL_1705306,EPI_ISL_1705307,EPI_ISL_1705308,EPI_ISL_1705309,EPI_ISL_1705310,EPI_ISL_1705311,EPI_ISL_1705312,EPI_ISL_1705313,EPI_ISL_1705314,EPI_ISL_1705315,EPI_ISL_1705316,EPI_ISL_1705317,EPI_ISL_1705318,EPI_ISL_1705319,EPI_ISL_1705320,EPI_ISL_1705321,EPI_ISL_1705322,EPI_ISL_1705323,EPI_ISL_1705324,EPI_ISL_1705325,EPI_ISL_1705326,EPI_ISL_1705327,EPI_ISL_1705328,EPI_ISL_1705329,EPI_ISL_1705330,EPI_ISL_1705331,EPI_ISL_1705332,EPI_ISL_1705333,EPI_ISL_1705334,EPI_ISL_1705335,EPI_ISL_1705336,EPI_ISL_1705337,EPI_ISL_1705338,EPI_ISL_1705339,EPI_ISL_1705340,EPI_ISL_1705341,EPI_ISL_1705342,EPI_ISL_1705343,EPI_ISL_1705344,EPI_ISL_1705345,EPI_ISL_1705346,EPI_ISL_1705347,EPI_ISL_1705348,EPI_ISL_1705349,EPI_ISL_1705350,EPI_ISL_1705351,EPI_ISL_1705352,EPI_ISL_1705353,EPI_ISL_1705354,EPI_ISL_1705355,EPI_ISL_1705356,EPI_ISL_1705357,EPI_ISL_1705358,EPI_ISL_1705359,EPI_ISL_1705360,EPI_ISL_1705361,EPI_ISL_1705362,EPI_ISL_1705363,EPI_ISL_1705364,EPI_ISL_1705365,EPI_ISL_1705366,EPI_ISL_1705367,EPI_ISL_1705368,EPI_ISL_1705369,EPI_ISL_1705370,EPI_ISL_1705371,EPI_ISL_1705372,EPI_ISL_1705373,EPI_ISL_1705374,EPI_ISL_1705375,EPI_ISL_1705376,EPI_ISL_1705377,EPI_ISL_1705378,EPI_ISL_1705379,EPI_ISL_1705380,EPI_ISL_1705381,EPI_ISL_1705382,EPI_ISL_1705383,EPI_ISL_1705384,EPI_ISL_1705385,EPI_ISL_1705386,EPI_ISL_1705387,EPI_ISL_1705388,EPI_ISL_1705389,EPI_ISL_1705390,EPI_ISL_1705391,EPI_ISL_1705392,EPI_ISL_1705393,EPI_ISL_1705394,EPI_ISL_1705395,EPI_ISL_1705396,EPI_ISL_1705397,EPI_ISL_1705403,EPI_ISL_1705404,EPI_ISL_1705405,EPI_ISL_1705406,EPI_ISL_1705407,EPI_ISL_1705408,EPI_ISL_1705415,EPI_ISL_1705416,EPI_ISL_1705417,EPI_ISL_1705418,EPI_ISL_1705419,EPI_ISL_1705420,EPI_ISL_1705425,EPI_ISL_1705426,EPI_ISL_1705427,EPI_ISL_1705428,EPI_ISL_1705429,EPI_ISL_1705430,EPI_ISL_1705436,EPI_ISL_1705437,EPI_ISL_1705438,EPI_ISL_1705439,EPI_ISL_1705440,EPI_ISL_1705447,EPI_ISL_1705448,EPI_ISL_1705449,EPI_ISL_1705450,EPI_ISL_1705457,EPI_ISL_1705458,EPI_ISL_1705459,EPI_ISL_1705460,EPI_ISL_1705461,EPI_ISL_1705462,EPI_ISL_1705468,EPI_ISL_1705469,EPI_ISL_1705470,EPI_ISL_1705471,EPI_ISL_1705472,EPI_ISL_1705478,EPI_ISL_1705479,EPI_ISL_1705480,EPI_ISL_1705481,EPI_ISL_1705482,EPI_ISL_1705483,EPI_ISL_1705484,EPI_ISL_1705485,EPI_ISL_1705486,EPI_ISL_1705487,EPI_ISL_1705488,EPI_ISL_1705489,EPI_ISL_1705490,EPI_ISL_1705491,EPI_ISL_1705494,EPI_ISL_1705495,EPI_ISL_1705496,EPI_ISL_1705497,EPI_ISL_1705498,EPI_ISL_1705503,EPI_ISL_1705504,EPI_ISL_1705505,EPI_ISL_1705506,EPI_ISL_1705507,EPI_ISL_1705508,EPI_ISL_1705509,EPI_ISL_1705514,EPI_ISL_1705515,EPI_ISL_1705516,EPI_ISL_1705517,EPI_ISL_1705518,EPI_ISL_1705519,EPI_ISL_1705520,EPI_ISL_1705521,EPI_ISL_1705526,EPI_ISL_1705527,EPI_ISL_1705528,EPI_ISL_1705529,EPI_ISL_1705530,EPI_ISL_1705531,EPI_ISL_1705532,EPI_ISL_1705533,EPI_ISL_1705537,EPI_ISL_1705538,EPI_ISL_1705539,EPI_ISL_1705540,EPI_ISL_1705541,EPI_ISL_1705542,EPI_ISL_1705547,EPI_ISL_1705548,EPI_ISL_1705549,EPI_ISL_1705550,EPI_ISL_1705551,EPI_ISL_1705552,EPI_ISL_1705557,EPI_ISL_1705558,EPI_ISL_1705559,EPI_ISL_1705560,EPI_ISL_1705561,EPI_ISL_1705562,EPI_ISL_1705563,EPI_ISL_1705567,EPI_ISL_1705568,EPI_ISL_1705569,EPI_ISL_1705570,EPI_ISL_1705571,EPI_ISL_1705572,EPI_ISL_1705573,EPI_ISL_1705574,EPI_ISL_1705575,EPI_ISL_1705576,EPI_ISL_1705577,EPI_ISL_1705578,EPI_ISL_1705579,EPI_ISL_1705580,EPI_ISL_1705581,EPI_ISL_1705582,EPI_ISL_1705583,EPI_ISL_1705584,EPI_ISL_1705585,EPI_ISL_1705586,EPI_ISL_1705587,EPI_ISL_1705588,EPI_ISL_1705589,EPI_ISL_1705590,EPI_ISL_1705591,EPI_ISL_1705592,EPI_ISL_1705593,EPI_ISL_1705594,EPI_ISL_1705595,EPI_ISL_1705596,EPI_ISL_1705597,EPI_ISL_1705598,EPI_ISL_1705599,EPI_ISL_1705600,EPI_ISL_1705601,EPI_ISL_1705602,EPI_ISL_1705603,EPI_ISL_1705604,EPI_ISL_1705605,EPI_ISL_1705606,EPI_ISL_1705607,EPI_ISL_1705608,EPI_ISL_1705609,EPI_ISL_1705610,EPI_ISL_1705611,EPI_ISL_1705612,EPI_ISL_1705613,EPI_ISL_1705614,EPI_ISL_1705615,EPI_ISL_1705616,EPI_ISL_1705617,EPI_ISL_1705618,EPI_ISL_1705619,EPI_ISL_1705620,EPI_ISL_1705621,EPI_ISL_1705622,EPI_ISL_1705623,EPI_ISL_1705624,EPI_ISL_1705625,EPI_ISL_1705626,EPI_ISL_1705627,EPI_ISL_1705628,EPI_ISL_1705629,EPI_ISL_1705630,EPI_ISL_1705631,EPI_ISL_1705632,EPI_ISL_1705633,EPI_ISL_1705634,EPI_ISL_1705635,EPI_ISL_1705636,EPI_ISL_1705637,EPI_ISL_1705638,EPI_ISL_1705639,EPI_ISL_1705640,EPI_ISL_1705641,EPI_ISL_1705642,EPI_ISL_1705643,EPI_ISL_1705644,EPI_ISL_1705645,EPI_ISL_1705646,EPI_ISL_1705647,EPI_ISL_1705648,EPI_ISL_1705649,EPI_ISL_1705650,EPI_ISL_1705651,EPI_ISL_1705652,EPI_ISL_1705653,EPI_ISL_1705654,EPI_ISL_1705655,EPI_ISL_1705656,EPI_ISL_1705657,EPI_ISL_1705658,EPI_ISL_1705659,EPI_ISL_1705660,EPI_ISL_1705661,EPI_ISL_1705662,EPI_ISL_1705663,EPI_ISL_1705664,EPI_ISL_1705665,EPI_ISL_1705666,EPI_ISL_1705667,EPI_ISL_1705668,EPI_ISL_1705669,EPI_ISL_1705670,EPI_ISL_1705671,EPI_ISL_1705672,EPI_ISL_1705673,EPI_ISL_1705674,EPI_ISL_1705675,EPI_ISL_1705676,EPI_ISL_1705677,EPI_ISL_1705678,EPI_ISL_1705679,EPI_ISL_1705680,EPI_ISL_1705681,EPI_ISL_1705682,EPI_ISL_1705683,EPI_ISL_1705684,EPI_ISL_1705685,EPI_ISL_1705686,EPI_ISL_1705687,EPI_ISL_1705688,EPI_ISL_1705689,EPI_ISL_1705690,EPI_ISL_1705691,EPI_ISL_1705692,EPI_ISL_1705693,EPI_ISL_1705694,EPI_ISL_1705695,EPI_ISL_1705696,EPI_ISL_1705697,EPI_ISL_1705698,EPI_ISL_1705699,EPI_ISL_1705700,EPI_ISL_1705701,EPI_ISL_1705702,EPI_ISL_1705703,EPI_ISL_1705704,EPI_ISL_1705705,EPI_ISL_1705706,EPI_ISL_1705707,EPI_ISL_1705708,EPI_ISL_1705709,EPI_ISL_1705710,EPI_ISL_1705711,EPI_ISL_1705712,EPI_ISL_1705713,EPI_ISL_1705714,EPI_ISL_1705715,EPI_ISL_1705716,EPI_ISL_1705717,EPI_ISL_1705718,EPI_ISL_1705719,EPI_ISL_1705720,EPI_ISL_1705721,EPI_ISL_1705722,EPI_ISL_1705723,EPI_ISL_1705724,EPI_ISL_1705725,EPI_ISL_1705726,EPI_ISL_1705727,EPI_ISL_1705728,EPI_ISL_1705729,EPI_ISL_1705730,EPI_ISL_1705731,EPI_ISL_1705732,EPI_ISL_1705733,EPI_ISL_1705734,EPI_ISL_1705735,EPI_ISL_1705736,EPI_ISL_1705737,EPI_ISL_1705738,EPI_ISL_1705739,EPI_ISL_1705740,EPI_ISL_1705741,EPI_ISL_1705742,EPI_ISL_1705743,EPI_ISL_1705744,EPI_ISL_1705745,EPI_ISL_1705746,EPI_ISL_1705747,EPI_ISL_1705748,EPI_ISL_1705749,EPI_ISL_1705750,EPI_ISL_1705751,EPI_ISL_1705752,EPI_ISL_1705753,EPI_ISL_1705754,EPI_ISL_1705755,EPI_ISL_1705756,EPI_ISL_1705757,EPI_ISL_1705758,EPI_ISL_1705759,EPI_ISL_1705760,EPI_ISL_1705761,EPI_ISL_1705762,EPI_ISL_1705763,EPI_ISL_1705764,EPI_ISL_1705765,EPI_ISL_1705766,EPI_ISL_1705767,EPI_ISL_1705768,EPI_ISL_1705769,EPI_ISL_1705770,EPI_ISL_1705771,EPI_ISL_1705772,EPI_ISL_1705773,EPI_ISL_1705774,EPI_ISL_1705775,EPI_ISL_1705776,EPI_ISL_1705777,EPI_ISL_1705778,EPI_ISL_1705779,EPI_ISL_1705780,EPI_ISL_1705781,EPI_ISL_1705782,EPI_ISL_1705783,EPI_ISL_1705784,EPI_ISL_1705785,EPI_ISL_1705786,EPI_ISL_1705787,EPI_ISL_1705788,EPI_ISL_1705789,EPI_ISL_1705790,EPI_ISL_1705791,EPI_ISL_1705792,EPI_ISL_1705793,EPI_ISL_1705794,EPI_ISL_1705795,EPI_ISL_1705796,EPI_ISL_1705797,EPI_ISL_1705798,EPI_ISL_1705799,EPI_ISL_1705800,EPI_ISL_1705801,EPI_ISL_1705802,EPI_ISL_1705803,EPI_ISL_1705804,EPI_ISL_1705805,EPI_ISL_1705806,EPI_ISL_1705807,EPI_ISL_1705808,EPI_ISL_1705809,EPI_ISL_1705810,EPI_ISL_1705811,EPI_ISL_1705812,EPI_ISL_1705813,EPI_ISL_1705814,EPI_ISL_1705815,EPI_ISL_1705816,EPI_ISL_1705817,EPI_ISL_1705818,EPI_ISL_1705819,EPI_ISL_1705820,EPI_ISL_1705821,EPI_ISL_1705822,EPI_ISL_1705823,EPI_ISL_1705824,EPI_ISL_1705825,EPI_ISL_1705826,EPI_ISL_1705827,EPI_ISL_1705828,EPI_ISL_1705829,EPI_ISL_1705830,EPI_ISL_1705831,EPI_ISL_1705832,EPI_ISL_1705833,EPI_ISL_1705834,EPI_ISL_1705835,EPI_ISL_1705836,EPI_ISL_1705837,EPI_ISL_1705838,EPI_ISL_1705839,EPI_ISL_1705840,EPI_ISL_1705841,EPI_ISL_1705842,EPI_ISL_1705843,EPI_ISL_1705844,EPI_ISL_1705845,EPI_ISL_1705846,EPI_ISL_1705847,EPI_ISL_1705848,EPI_ISL_1705849,EPI_ISL_1705854,EPI_ISL_1705855,EPI_ISL_1705858,EPI_ISL_1705859,EPI_ISL_1705860,EPI_ISL_1705861,EPI_ISL_1705866,EPI_ISL_1705867,EPI_ISL_1705870,EPI_ISL_1705871,EPI_ISL_1705872,EPI_ISL_1705873,EPI_ISL_1705878,EPI_ISL_1705880,EPI_ISL_1705881,EPI_ISL_1705882,EPI_ISL_1705889,EPI_ISL_1705890,EPI_ISL_1705891,EPI_ISL_1705897,EPI_ISL_1705901,EPI_ISL_1705902,EPI_ISL_1705903,EPI_ISL_1705909,EPI_ISL_1705913,EPI_ISL_1705914,EPI_ISL_1705915,EPI_ISL_1705920,EPI_ISL_1705921,EPI_ISL_1705925,EPI_ISL_1705926,EPI_ISL_1705927,EPI_ISL_1705930,EPI_ISL_1705931,EPI_ISL_1705935,EPI_ISL_1705936,EPI_ISL_1705937,EPI_ISL_1705938,EPI_ISL_1705939,EPI_ISL_1705940,EPI_ISL_1705941,EPI_ISL_1705942,EPI_ISL_1705943,EPI_ISL_1705944,EPI_ISL_1705946,EPI_ISL_1705947,EPI_ISL_1705948,EPI_ISL_1705949,EPI_ISL_1705950,EPI_ISL_1705951,EPI_ISL_1705952,EPI_ISL_1705953,EPI_ISL_1705954,EPI_ISL_1705955,EPI_ISL_1705956,EPI_ISL_1705958,EPI_ISL_1705959,EPI_ISL_1705960,EPI_ISL_1705961,EPI_ISL_1705962,EPI_ISL_1705963,EPI_ISL_1705964,EPI_ISL_1705965,EPI_ISL_1705966,EPI_ISL_1705967,EPI_ISL_1705968,EPI_ISL_1705969,EPI_ISL_1705970,EPI_ISL_1705971,EPI_ISL_1705972,EPI_ISL_1705973,EPI_ISL_1705974,EPI_ISL_1705975,EPI_ISL_1705976,EPI_ISL_1705977,EPI_ISL_1705978,EPI_ISL_1705979,EPI_ISL_1705980,EPI_ISL_1705981,EPI_ISL_1705982,EPI_ISL_1705983,EPI_ISL_1705984,EPI_ISL_1705985,EPI_ISL_1705986,EPI_ISL_1705987,EPI_ISL_1705988,EPI_ISL_1705989,EPI_ISL_1705990,EPI_ISL_1705991,EPI_ISL_1705992,EPI_ISL_1705993,EPI_ISL_1705994,EPI_ISL_1705995,EPI_ISL_1705996,EPI_ISL_1705997,EPI_ISL_1705998,EPI_ISL_1705999,EPI_ISL_1706000,EPI_ISL_1706001,EPI_ISL_1706002,EPI_ISL_1706003,EPI_ISL_1706004,EPI_ISL_1706005,EPI_ISL_1706006,EPI_ISL_1706007,EPI_ISL_1706008,EPI_ISL_1706009,EPI_ISL_1706010,EPI_ISL_1706011,EPI_ISL_1706012,EPI_ISL_1706013,EPI_ISL_1706014,EPI_ISL_1706015,EPI_ISL_1706016,EPI_ISL_1706017,EPI_ISL_1706018,EPI_ISL_1706019,EPI_ISL_1706020,EPI_ISL_1706021,EPI_ISL_1706022,EPI_ISL_1706023,EPI_ISL_1706024,EPI_ISL_1706025,EPI_ISL_1706026,EPI_ISL_1706027,EPI_ISL_1706028,EPI_ISL_1706029,EPI_ISL_1706030,EPI_ISL_1706031,EPI_ISL_1706033,EPI_ISL_1706034,EPI_ISL_1706035,EPI_ISL_1706036,EPI_ISL_1706037,EPI_ISL_1706038,EPI_ISL_1706039,EPI_ISL_1706040,EPI_ISL_1706041,EPI_ISL_1706043,EPI_ISL_1706044,EPI_ISL_1706045,EPI_ISL_1706046,EPI_ISL_1706047,EPI_ISL_1706048,EPI_ISL_1706049,EPI_ISL_1706050,EPI_ISL_1706051,EPI_ISL_1706052,EPI_ISL_1706053,EPI_ISL_1706054,EPI_ISL_1706055,EPI_ISL_1706056,EPI_ISL_1706057,EPI_ISL_1706058,EPI_ISL_1706059,EPI_ISL_1706060,EPI_ISL_1706061,EPI_ISL_1706062,EPI_ISL_1706063,EPI_ISL_1706064,EPI_ISL_1706065,EPI_ISL_1706066,EPI_ISL_1706067,EPI_ISL_1706068,EPI_ISL_1706069,EPI_ISL_1706070,EPI_ISL_1706071,EPI_ISL_1706072,EPI_ISL_1706073,EPI_ISL_1706074,EPI_ISL_1706075,EPI_ISL_1706076,EPI_ISL_1706077,EPI_ISL_1706078,EPI_ISL_1706079,EPI_ISL_1706080,EPI_ISL_1706081,EPI_ISL_1706082,EPI_ISL_1706083,EPI_ISL_1706084,EPI_ISL_1706085,EPI_ISL_1706086,EPI_ISL_1706087,EPI_ISL_1706088,EPI_ISL_1706089,EPI_ISL_1706090,EPI_ISL_1706091,EPI_ISL_1706092,EPI_ISL_1792525,EPI_ISL_1791655,EPI_ISL_1792526,EPI_ISL_1792185,EPI_ISL_1791656,EPI_ISL_1792186,EPI_ISL_1792527,EPI_ISL_1791657,EPI_ISL_1792216,EPI_ISL_1791658,EPI_ISL_1792187,EPI_ISL_1792528,EPI_ISL_1792529,EPI_ISL_1791659,EPI_ISL_1792188,EPI_ISL_1792189,EPI_ISL_1792190,EPI_ISL_1792530,EPI_ISL_1792806,EPI_ISL_1791660,EPI_ISL_1792531,EPI_ISL_1792532,EPI_ISL_1791661,EPI_ISL_1791662,EPI_ISL_1791663,EPI_ISL_1791664,EPI_ISL_1791604,EPI_ISL_1791665,EPI_ISL_1791666,EPI_ISL_1791667,EPI_ISL_1791597,EPI_ISL_1792457,EPI_ISL_1791668,EPI_ISL_1792191,EPI_ISL_1792533,EPI_ISL_1791669,EPI_ISL_1791670,EPI_ISL_1791671,EPI_ISL_1791628,EPI_ISL_1791672,EPI_ISL_1792424,EPI_ISL_1792534,EPI_ISL_1791673,EPI_ISL_1792192,EPI_ISL_1791602,EPI_ISL_1792617,EPI_ISL_1792098,EPI_ISL_1792535,EPI_ISL_1792536,EPI_ISL_1791674,EPI_ISL_1791675,EPI_ISL_1791857,EPI_ISL_1791858,EPI_ISL_1792393,EPI_ISL_1792537,EPI_ISL_1792297,EPI_ISL_1792538,EPI_ISL_1791600,EPI_ISL_1791676,EPI_ISL_1791677,EPI_ISL_1791608,EPI_ISL_1792459,EPI_ISL_1791859,EPI_ISL_1791678,EPI_ISL_1792429,EPI_ISL_1792193,EPI_ISL_1791612,EPI_ISL_1791860,EPI_ISL_1791861,EPI_ISL_1792430,EPI_ISL_1791599,EPI_ISL_1791679,EPI_ISL_1791680,EPI_ISL_1791681,EPI_ISL_1792194,EPI_ISL_1792234,EPI_ISL_1791776,EPI_ISL_1791682,EPI_ISL_1792539,EPI_ISL_1791862,EPI_ISL_1791683,EPI_ISL_1792195,EPI_ISL_1791777,EPI_ISL_1792196,EPI_ISL_1792410,EPI_ISL_1791778,EPI_ISL_1792394,EPI_ISL_1791779,EPI_ISL_1792298,EPI_ISL_1792540,EPI_ISL_1792618,EPI_ISL_1791863,EPI_ISL_1792235,EPI_ISL_1792217,EPI_ISL_1791864,EPI_ISL_1792636,EPI_ISL_1791684,EPI_ISL_1792411,EPI_ISL_1792619,EPI_ISL_1792637,EPI_ISL_1792620,EPI_ISL_1791865,EPI_ISL_1791866,EPI_ISL_1791867,EPI_ISL_1792909,EPI_ISL_1791780,EPI_ISL_1792466,EPI_ISL_1792099,EPI_ISL_1792100,EPI_ISL_1792460,EPI_ISL_1791685,EPI_ISL_1792101,EPI_ISL_1792541,EPI_ISL_1791781,EPI_ISL_1792638,EPI_ISL_1791686,EPI_ISL_1791629,EPI_ISL_1791868,EPI_ISL_1792639,EPI_ISL_1792640,EPI_ISL_1791869,EPI_ISL_1792197,EPI_ISL_1792299,EPI_ISL_1792542,EPI_ISL_1791782,EPI_ISL_1791687,EPI_ISL_1792455,EPI_ISL_1791688,EPI_ISL_1791870,EPI_ISL_1791783,EPI_ISL_1791871,EPI_ISL_1792807,EPI_ISL_1792260,EPI_ISL_1792236,EPI_ISL_1791872,EPI_ISL_1792543,EPI_ISL_1791689,EPI_ISL_1792435,EPI_ISL_1792641,EPI_ISL_1791784,EPI_ISL_1791613,EPI_ISL_1792102,EPI_ISL_1791785,EPI_ISL_1792431,EPI_ISL_1792218,EPI_ISL_1791614,EPI_ISL_1791690,EPI_ISL_1791691,EPI_ISL_1791692,EPI_ISL_1792409,EPI_ISL_1792436,EPI_ISL_1791873,EPI_ISL_1791874,EPI_ISL_1791693,EPI_ISL_1792219,EPI_ISL_1792875,EPI_ISL_1791694,EPI_ISL_1791875,EPI_ISL_1792103,EPI_ISL_1791695,EPI_ISL_1792317,EPI_ISL_1791876,EPI_ISL_1791877,EPI_ISL_1792104,EPI_ISL_1791786,EPI_ISL_1792198,EPI_ISL_1792808,EPI_ISL_1791787,EPI_ISL_1792237,EPI_ISL_1791615,EPI_ISL_1792432,EPI_ISL_1791788,EPI_ISL_1792465,EPI_ISL_1791696,EPI_ISL_1791789,EPI_ISL_1792621,EPI_ISL_1792544,EPI_ISL_1791790,EPI_ISL_1792622,EPI_ISL_1791878,EPI_ISL_1791879,EPI_ISL_1792199,EPI_ISL_1792456,EPI_ISL_1791791,EPI_ISL_1791792,EPI_ISL_1791880,EPI_ISL_1792421,EPI_ISL_1791793,EPI_ISL_1791794,EPI_ISL_1791881,EPI_ISL_1792642,EPI_ISL_1792915,EPI_ISL_1792643,EPI_ISL_1791616,EPI_ISL_1791795,EPI_ISL_1791697,EPI_ISL_1791796,EPI_ISL_1792644,EPI_ISL_1791698,EPI_ISL_1791797,EPI_ISL_1791798,EPI_ISL_1792545,EPI_ISL_1791882,EPI_ISL_1792645,EPI_ISL_1792903,EPI_ISL_1791799,EPI_ISL_1792546,EPI_ISL_1791800,EPI_ISL_1791883,EPI_ISL_1792238,EPI_ISL_1792623,EPI_ISL_1791801,EPI_ISL_1792239,EPI_ISL_1791884,EPI_ISL_1791885,EPI_ISL_1792387,EPI_ISL_1791886,EPI_ISL_1791699,EPI_ISL_1791802,EPI_ISL_1792646,EPI_ISL_1791700,EPI_ISL_1792624,EPI_ISL_1791887,EPI_ISL_1791888,EPI_ISL_1792809,EPI_ISL_1792547,EPI_ISL_1792240,EPI_ISL_1791889,EPI_ISL_1792318,EPI_ISL_1791890,EPI_ISL_1791891,EPI_ISL_1791701,EPI_ISL_1792917,EPI_ISL_1791803,EPI_ISL_1792241,EPI_ISL_1791804,EPI_ISL_1791892,EPI_ISL_1791805,EPI_ISL_1792159,EPI_ISL_1792647,EPI_ISL_1791806,EPI_ISL_1791893,EPI_ISL_1792548,EPI_ISL_1791807,EPI_ISL_1791702,EPI_ISL_1791703,EPI_ISL_1791704,EPI_ISL_1792810,EPI_ISL_1791705,EPI_ISL_1791894,EPI_ISL_1791895,EPI_ISL_1792242,EPI_ISL_1791808,EPI_ISL_1791706,EPI_ISL_1791809,EPI_ISL_1792243,EPI_ISL_1791810,EPI_ISL_1791811,EPI_ISL_1792300,EPI_ISL_1791812,EPI_ISL_1792549,EPI_ISL_1792648,EPI_ISL_1792625,EPI_ISL_1792550,EPI_ISL_1791896,EPI_ISL_1792884,EPI_ISL_1791897,EPI_ISL_1791898,EPI_ISL_1792626,EPI_ISL_1791707,EPI_ISL_1791814,EPI_ISL_1792200,EPI_ISL_1792551,EPI_ISL_1792552,EPI_ISL_1791620,EPI_ISL_1791815,EPI_ISL_1791816,EPI_ISL_1792105,EPI_ISL_1791817,EPI_ISL_1791899,EPI_ISL_1792627,EPI_ISL_1792395,EPI_ISL_1791900,EPI_ISL_1791818,EPI_ISL_1791708,EPI_ISL_1791709,EPI_ISL_1791819,EPI_ISL_1791901,EPI_ISL_1792220,EPI_ISL_1792201,EPI_ISL_1791710,EPI_ISL_1791820,EPI_ISL_1792386,EPI_ISL_1792412,EPI_ISL_1791902,EPI_ISL_1792384,EPI_ISL_1792106,EPI_ISL_1791821,EPI_ISL_1792244,EPI_ISL_1791632,EPI_ISL_1792553,EPI_ISL_1791903,EPI_ISL_1792628,EPI_ISL_1792554,EPI_ISL_1792202,EPI_ISL_1791822,EPI_ISL_1792649,EPI_ISL_1791904,EPI_ISL_1791823,EPI_ISL_1791824,EPI_ISL_1792629,EPI_ISL_1791637,EPI_ISL_1792469,EPI_ISL_1792470,EPI_ISL_1792471,EPI_ISL_1792472,EPI_ISL_1792168,EPI_ISL_1791617,EPI_ISL_1792555,EPI_ISL_1791905,EPI_ISL_1792473,EPI_ISL_1791638,EPI_ISL_1792158,EPI_ISL_1792474,EPI_ISL_1792475,EPI_ISL_1792169,EPI_ISL_1791906,EPI_ISL_1792650,EPI_ISL_1792651,EPI_ISL_1792556,EPI_ISL_1792170,EPI_ISL_1792476,EPI_ISL_1791639,EPI_ISL_1792477,EPI_ISL_1792478,EPI_ISL_1792479,EPI_ISL_1791907,EPI_ISL_1791908,EPI_ISL_1792652,EPI_ISL_1792480,EPI_ISL_1792171,EPI_ISL_1792481,EPI_ISL_1792482,EPI_ISL_1792483,EPI_ISL_1792484,EPI_ISL_1792877,EPI_ISL_1791909,EPI_ISL_1791910,EPI_ISL_1792400,EPI_ISL_1792485,EPI_ISL_1792486,EPI_ISL_1792172,EPI_ISL_1792487,EPI_ISL_1792488,EPI_ISL_1791911,EPI_ISL_1791912,EPI_ISL_1791913,EPI_ISL_1792489,EPI_ISL_1791640,EPI_ISL_1792901,EPI_ISL_1792405,EPI_ISL_1792490,EPI_ISL_1792491,EPI_ISL_1792492,EPI_ISL_1792557,EPI_ISL_1792385,EPI_ISL_1792653,EPI_ISL_1791641,EPI_ISL_1792174,EPI_ISL_1791642,EPI_ISL_1792493,EPI_ISL_1792494,EPI_ISL_1791643,EPI_ISL_1791914,EPI_ISL_1791711,EPI_ISL_1791915,EPI_ISL_1792654,EPI_ISL_1791644,EPI_ISL_1792495,EPI_ISL_1792496,EPI_ISL_1792175,EPI_ISL_1792497,EPI_ISL_1792498,EPI_ISL_1791609,EPI_ISL_1791916,EPI_ISL_1792655,EPI_ISL_1792914,EPI_ISL_1792221,EPI_ISL_1792630,EPI_ISL_1792222,EPI_ISL_1792107,EPI_ISL_1792681,EPI_ISL_1792010,EPI_ISL_1792682,EPI_ISL_1791825,EPI_ISL_1792223,EPI_ISL_1792224,EPI_ISL_1792225,EPI_ISL_1791625,EPI_ISL_1792011,EPI_ISL_1792683,EPI_ISL_1792012,EPI_ISL_1792858,EPI_ISL_1792226,EPI_ISL_1791826,EPI_ISL_1791827,EPI_ISL_1792013,EPI_ISL_1792014,EPI_ISL_1792439,EPI_ISL_1791828,EPI_ISL_1792227,EPI_ISL_1791829,EPI_ISL_1791830,EPI_ISL_1792015,EPI_ISL_1792261,EPI_ISL_1792684,EPI_ISL_1792016,EPI_ISL_1792631,EPI_ISL_1792228,EPI_ISL_1791831,EPI_ISL_1791832,EPI_ISL_1792685,EPI_ISL_1792686,EPI_ISL_1792687,EPI_ISL_1792017,EPI_ISL_1792229,EPI_ISL_1792632,EPI_ISL_1792230,EPI_ISL_1791833,EPI_ISL_1792018,EPI_ISL_1792688,EPI_ISL_1792689,EPI_ISL_1792633,EPI_ISL_1791834,EPI_ISL_1792634,EPI_ISL_1792690,EPI_ISL_1792262,EPI_ISL_1792263,EPI_ISL_1792019,EPI_ISL_1791835,EPI_ISL_1791836,EPI_ISL_1792231,EPI_ISL_1792691,EPI_ISL_1792021,EPI_ISL_1792692,EPI_ISL_1792437,EPI_ISL_1792264,EPI_ISL_1792406,EPI_ISL_1792558,EPI_ISL_1791712,EPI_ISL_1792559,EPI_ISL_1791713,EPI_ISL_1792284,EPI_ISL_1792785,EPI_ISL_1792695,EPI_ISL_1792144,EPI_ISL_1792560,EPI_ISL_1792561,EPI_ISL_1792562,EPI_ISL_1792203,EPI_ISL_1792563,EPI_ISL_1792811,EPI_ISL_1792285,EPI_ISL_1792786,EPI_ISL_1792696,EPI_ISL_1792023,EPI_ISL_1792204,EPI_ISL_1792564,EPI_ISL_1792565,EPI_ISL_1791714,EPI_ISL_1792566,EPI_ISL_1792697,EPI_ISL_1792904,EPI_ISL_1792787,EPI_ISL_1791592,EPI_ISL_1792165,EPI_ISL_1792698,EPI_ISL_1791715,EPI_ISL_1792567,EPI_ISL_1791716,EPI_ISL_1792205,EPI_ISL_1792568,EPI_ISL_1792699,EPI_ISL_1792399,EPI_ISL_1792286,EPI_ISL_1792085,EPI_ISL_1792265,EPI_ISL_1792569,EPI_ISL_1792570,EPI_ISL_1792571,EPI_ISL_1792572,EPI_ISL_1792573,EPI_ISL_1792024,EPI_ISL_1792155,EPI_ISL_1792287,EPI_ISL_1792788,EPI_ISL_1792086,EPI_ISL_1792266,EPI_ISL_1792206,EPI_ISL_1792574,EPI_ISL_1791717,EPI_ISL_1792575,EPI_ISL_1791718,EPI_ISL_1792700,EPI_ISL_1791635,EPI_ISL_1791607,EPI_ISL_1792288,EPI_ISL_1792701,EPI_ISL_1791606,EPI_ISL_1792407,EPI_ISL_1791719,EPI_ISL_1792576,EPI_ISL_1792577,EPI_ISL_1792702,EPI_ISL_1792703,EPI_ISL_1792289,EPI_ISL_1791591,EPI_ISL_1792789,EPI_ISL_1791594,EPI_ISL_1792704,EPI_ISL_1792408,EPI_ISL_1792578,EPI_ISL_1791720,EPI_ISL_1791721,EPI_ISL_1792025,EPI_ISL_1792290,EPI_ISL_1792790,EPI_ISL_1792791,EPI_ISL_1792291,EPI_ISL_1792292,EPI_ISL_1792301,EPI_ISL_1792812,EPI_ISL_1792108,EPI_ISL_1792109,EPI_ISL_1792382,EPI_ISL_1791722,EPI_ISL_1791723,EPI_ISL_1791768,EPI_ISL_1792579,EPI_ISL_1792418,EPI_ISL_1792792,EPI_ISL_1792813,EPI_ISL_1792110,EPI_ISL_1792814,EPI_ISL_1792111,EPI_ISL_1792815,EPI_ISL_1791724,EPI_ISL_1792612,EPI_ISL_1792816,EPI_ISL_1792112,EPI_ISL_1792419,EPI_ISL_1792293,EPI_ISL_1791619,EPI_ISL_1792885,EPI_ISL_1792113,EPI_ISL_1792817,EPI_ISL_1792580,EPI_ISL_1791725,EPI_ISL_1791769,EPI_ISL_1792114,EPI_ISL_1792581,EPI_ISL_1792434,EPI_ISL_1791601,EPI_ISL_1792582,EPI_ISL_1792818,EPI_ISL_1792819,EPI_ISL_1792820,EPI_ISL_1792145,EPI_ISL_1792705,EPI_ISL_1792583,EPI_ISL_1792888,EPI_ISL_1792115,EPI_ISL_1792207,EPI_ISL_1792793,EPI_ISL_1792116,EPI_ISL_1792821,EPI_ISL_1792822,EPI_ISL_1792117,EPI_ISL_1792302,EPI_ISL_1792267,EPI_ISL_1792584,EPI_ISL_1792215,EPI_ISL_1792823,EPI_ISL_1792585,EPI_ISL_1792087,EPI_ISL_1792794,EPI_ISL_1792118,EPI_ISL_1792119,EPI_ISL_1792824,EPI_ISL_1792825,EPI_ISL_1792303,EPI_ISL_1792268,EPI_ISL_1791726,EPI_ISL_1792120,EPI_ISL_1791727,EPI_ISL_1792826,EPI_ISL_1791728,EPI_ISL_1792795,EPI_ISL_1792121,EPI_ISL_1792827,EPI_ISL_1792445,EPI_ISL_1792122,EPI_ISL_1792828,EPI_ISL_1792586,EPI_ISL_1791729,EPI_ISL_1792613,EPI_ISL_1791730,EPI_ISL_1791731,EPI_ISL_1792796,EPI_ISL_1792088,EPI_ISL_1792383,EPI_ISL_1792829,EPI_ISL_1792146,EPI_ISL_1792830,EPI_ISL_1792157,EPI_ISL_1791732,EPI_ISL_1791733,EPI_ISL_1792304,EPI_ISL_1791734,EPI_ISL_1792123,EPI_ISL_1792614,EPI_ISL_1792499,EPI_ISL_1792587,EPI_ISL_1791735,EPI_ISL_1791736,EPI_ISL_1792831,EPI_ISL_1792026,EPI_ISL_1792832,EPI_ISL_1792833,EPI_ISL_1792834,EPI_ISL_1792027,EPI_ISL_1791737,EPI_ISL_1791738,EPI_ISL_1791770,EPI_ISL_1791739,EPI_ISL_1792588,EPI_ISL_1791771,EPI_ISL_1792706,EPI_ISL_1792707,EPI_ISL_1792028,EPI_ISL_1792446,EPI_ISL_1792708,EPI_ISL_1792911,EPI_ISL_1792208,EPI_ISL_1791740,EPI_ISL_1791772,EPI_ISL_1791610,EPI_ISL_1791773,EPI_ISL_1792615,EPI_ISL_1792835,EPI_ISL_1792709,EPI_ISL_1792029,EPI_ISL_1792836,EPI_ISL_1792710,EPI_ISL_1792711,EPI_ISL_1792837,EPI_ISL_1792872,EPI_ISL_1792305,EPI_ISL_1792589,EPI_ISL_1791741,EPI_ISL_1791742,EPI_ISL_1792030,EPI_ISL_1792879,EPI_ISL_1792712,EPI_ISL_1792838,EPI_ISL_1792713,EPI_ISL_1792031,EPI_ISL_1792590,EPI_ISL_1791774,EPI_ISL_1792209,EPI_ISL_1792591,EPI_ISL_1791743,EPI_ISL_1792447,EPI_ISL_1792032,EPI_ISL_1792714,EPI_ISL_1792715,EPI_ISL_1792716,EPI_ISL_1792592,EPI_ISL_1791745,EPI_ISL_1792616,EPI_ISL_1792422,EPI_ISL_1792593,EPI_ISL_1791746,EPI_ISL_1792717,EPI_ISL_1792880,EPI_ISL_1792033,EPI_ISL_1792718,EPI_ISL_1792034,EPI_ISL_1792269,EPI_ISL_1792594,EPI_ISL_1792210,EPI_ISL_1791775,EPI_ISL_1791747,EPI_ISL_1792595,EPI_ISL_1791748,EPI_ISL_1792035,EPI_ISL_1792719,EPI_ISL_1792720,EPI_ISL_1792440,EPI_ISL_1792721,EPI_ISL_1792722,EPI_ISL_1791749,EPI_ISL_1791750,EPI_ISL_1791751,EPI_ISL_1791752,EPI_ISL_1792211,EPI_ISL_1792124,EPI_ISL_1792723,EPI_ISL_1792886,EPI_ISL_1792270,EPI_ISL_1792724,EPI_ISL_1792725,EPI_ISL_1792596,EPI_ISL_1791753,EPI_ISL_1792597,EPI_ISL_1792232,EPI_ISL_1792656,EPI_ISL_1791623,EPI_ISL_1791918,EPI_ISL_1791919,EPI_ISL_1791837,EPI_ISL_1791754,EPI_ISL_1791920,EPI_ISL_1791838,EPI_ISL_1791921,EPI_ISL_1792907,EPI_ISL_1791922,EPI_ISL_1792245,EPI_ISL_1791839,EPI_ISL_1791840,EPI_ISL_1791618,EPI_ISL_1792657,EPI_ISL_1791755,EPI_ISL_1791923,EPI_ISL_1791841,EPI_ISL_1791924,EPI_ISL_1792658,EPI_ISL_1791925,EPI_ISL_1791926,EPI_ISL_1791842,EPI_ISL_1792233,EPI_ISL_1792659,EPI_ISL_1792212,EPI_ISL_1791927,EPI_ISL_1791843,EPI_ISL_1791928,EPI_ISL_1792246,EPI_ISL_1792160,EPI_ISL_1792660,EPI_ISL_1791844,EPI_ISL_1791845,EPI_ISL_1791929,EPI_ISL_1791930,EPI_ISL_1791931,EPI_ISL_1791932,EPI_ISL_1791933,EPI_ISL_1791934,EPI_ISL_1791935,EPI_ISL_1791626,EPI_ISL_1791846,EPI_ISL_1791847,EPI_ISL_1792247,EPI_ISL_1791936,EPI_ISL_1791937,EPI_ISL_1791938,EPI_ISL_1791939,EPI_ISL_1792161,EPI_ISL_1791940,EPI_ISL_1792248,EPI_ISL_1791848,EPI_ISL_1791849,EPI_ISL_1791941,EPI_ISL_1792876,EPI_ISL_1792913,EPI_ISL_1792661,EPI_ISL_1791942,EPI_ISL_1791943,EPI_ISL_1792249,EPI_ISL_1791944,EPI_ISL_1791945,EPI_ISL_1791850,EPI_ISL_1791946,EPI_ISL_1792662,EPI_ISL_1791947,EPI_ISL_1791948,EPI_ISL_1791949,EPI_ISL_1791950,EPI_ISL_1791951,EPI_ISL_1791952,EPI_ISL_1791953,EPI_ISL_1792635,EPI_ISL_1791851,EPI_ISL_1791954,EPI_ISL_1791955,EPI_ISL_1792250,EPI_ISL_1792388,EPI_ISL_1792726,EPI_ISL_1792036,EPI_ISL_1792598,EPI_ISL_1792887,EPI_ISL_1792037,EPI_ISL_1792727,EPI_ISL_1792728,EPI_ISL_1791956,EPI_ISL_1792038,EPI_ISL_1792839,EPI_ISL_1792125,EPI_ISL_1791957,EPI_ISL_1792039,EPI_ISL_1792040,EPI_ISL_1792797,EPI_ISL_1792729,EPI_ISL_1792730,EPI_ISL_1792731,EPI_ISL_1791759,EPI_ISL_1792041,EPI_ISL_1792732,EPI_ISL_1792798,EPI_ISL_1792840,EPI_ISL_1792461,EPI_ISL_1791958,EPI_ISL_1792042,EPI_ISL_1791760,EPI_ISL_1792294,EPI_ISL_1792733,EPI_ISL_1792841,EPI_ISL_1792043,EPI_ISL_1792663,EPI_ISL_1792734,EPI_ISL_1792089,EPI_ISL_1792420,EPI_ISL_1792842,EPI_ISL_1792843,EPI_ISL_1792735,EPI_ISL_1791959,EPI_ISL_1792213,EPI_ISL_1792799,EPI_ISL_1792271,EPI_ISL_1792736,EPI_ISL_1792044,EPI_ISL_1792873,EPI_ISL_1792737,EPI_ISL_1792844,EPI_ISL_1792738,EPI_ISL_1792272,EPI_ISL_1792739,EPI_ISL_1792740,EPI_ISL_1792741,EPI_ISL_1792273,EPI_ISL_1792742,EPI_ISL_1792045,EPI_ISL_1792046,EPI_ISL_1792743,EPI_ISL_1792462,EPI_ISL_1792664,EPI_ISL_1792152,EPI_ISL_1791631,EPI_ISL_1792047,EPI_ISL_1792744,EPI_ISL_1792048,EPI_ISL_1792881,EPI_ISL_1792274,EPI_ISL_1792049,EPI_ISL_1792745,EPI_ISL_1792746,EPI_ISL_1792251,EPI_ISL_1791960,EPI_ISL_1791961,EPI_ISL_1792665,EPI_ISL_1792747,EPI_ISL_1792748,EPI_ISL_1792050,EPI_ISL_1792749,EPI_ISL_1792051,EPI_ISL_1792750,EPI_ISL_1792052,EPI_ISL_1792053,EPI_ISL_1792252,EPI_ISL_1791962,EPI_ISL_1792666,EPI_ISL_1792667,EPI_ISL_1792441,EPI_ISL_1792054,EPI_ISL_1792442,EPI_ISL_1792882,EPI_ISL_1792055,EPI_ISL_1792751,EPI_ISL_1792056,EPI_ISL_1792275,EPI_ISL_1791963,EPI_ISL_1792253,EPI_ISL_1792908,EPI_ISL_1792668,EPI_ISL_1792057,EPI_ISL_1792058,EPI_ISL_1792059,EPI_ISL_1792060,EPI_ISL_1792276,EPI_ISL_1792752,EPI_ISL_1792463,EPI_ISL_1792753,EPI_ISL_1791964,EPI_ISL_1792254,EPI_ISL_1791965,EPI_ISL_1791966,EPI_ISL_1792061,EPI_ISL_1792062,EPI_ISL_1792063,EPI_ISL_1792754,EPI_ISL_1792755,EPI_ISL_1792756,EPI_ISL_1792757,EPI_ISL_1792669,EPI_ISL_1791967,EPI_ISL_1792670,EPI_ISL_1792671,EPI_ISL_1792672,EPI_ISL_1792064,EPI_ISL_1792065,EPI_ISL_1792396,EPI_ISL_1792758,EPI_ISL_1792066,EPI_ISL_1792759,EPI_ISL_1792760,EPI_ISL_1792673,EPI_ISL_1792413,EPI_ISL_1792674,EPI_ISL_1791968,EPI_ISL_1792162,EPI_ISL_1792761,EPI_ISL_1792156,EPI_ISL_1792067,EPI_ISL_1792068,EPI_ISL_1792762,EPI_ISL_1792763,EPI_ISL_1792069,EPI_ISL_1792878,EPI_ISL_1791969,EPI_ISL_1791970,EPI_ISL_1791971,EPI_ISL_1791972,EPI_ISL_1791973,EPI_ISL_1792675,EPI_ISL_1792295,EPI_ISL_1792467,EPI_ISL_1792090,EPI_ISL_1792126,EPI_ISL_1792599,EPI_ISL_1791974,EPI_ISL_1792676,EPI_ISL_1792255,EPI_ISL_1791621,EPI_ISL_1792091,EPI_ISL_1792800,EPI_ISL_1792092,EPI_ISL_1792600,EPI_ISL_1791761,EPI_ISL_1792153,EPI_ISL_1792154,EPI_ISL_1791762,EPI_ISL_1792601,EPI_ISL_1792093,EPI_ISL_1792458,EPI_ISL_1791634,EPI_ISL_1791852,EPI_ISL_1792425,EPI_ISL_1791975,EPI_ISL_1791593,EPI_ISL_1792801,EPI_ISL_1792468,EPI_ISL_1792094,EPI_ISL_1792602,EPI_ISL_1792603,EPI_ISL_1792604,EPI_ISL_1792423,EPI_ISL_1792414,EPI_ISL_1791636,EPI_ISL_1792605,EPI_ISL_1791763,EPI_ISL_1792606,EPI_ISL_1792095,EPI_ISL_1791764,EPI_ISL_1791853,EPI_ISL_1792607,EPI_ISL_1792415,EPI_ISL_1791765,EPI_ISL_1792802,EPI_ISL_1791766,EPI_ISL_1792803,EPI_ISL_1792127,EPI_ISL_1791976,EPI_ISL_1792677,EPI_ISL_1792804,EPI_ISL_1791611,EPI_ISL_1792096,EPI_ISL_1792097,EPI_ISL_1792608,EPI_ISL_1791767,EPI_ISL_1791977,EPI_ISL_1792296,EPI_ISL_1792609,EPI_ISL_1791595,EPI_ISL_1792805,EPI_ISL_1792214,EPI_ISL_1792164,EPI_ISL_1792610,EPI_ISL_1792128,EPI_ISL_1792166,EPI_ISL_1792129,EPI_ISL_1792847,EPI_ISL_1792848,EPI_ISL_1792130,EPI_ISL_1791855,EPI_ISL_1791978,EPI_ISL_1792306,EPI_ISL_1792167,EPI_ISL_1792389,EPI_ISL_1792131,EPI_ISL_1792132,EPI_ISL_1792849,EPI_ISL_1791979,EPI_ISL_1792900,EPI_ISL_1791596,EPI_ISL_1792133,EPI_ISL_1792850,EPI_ISL_1792860,EPI_ISL_1792319,EPI_ISL_1792851,EPI_ISL_1792134,EPI_ISL_1791980,EPI_ISL_1791981,EPI_ISL_1791982,EPI_ISL_1792852,EPI_ISL_1792307,EPI_ISL_1792308,EPI_ISL_1792309,EPI_ISL_1792310,EPI_ISL_1791630,EPI_ISL_1791983,EPI_ISL_1791984,EPI_ISL_1792135,EPI_ISL_1791633,EPI_ISL_1792311,EPI_ISL_1792312,EPI_ISL_1792853,EPI_ISL_1792854,EPI_ISL_1791986,EPI_ISL_1791987,EPI_ISL_1791988,EPI_ISL_1792313,EPI_ISL_1792314,EPI_ISL_1792855,EPI_ISL_1792315,EPI_ISL_1792136,EPI_ISL_1792137,EPI_ISL_1791989,EPI_ISL_1791990,EPI_ISL_1791991,EPI_ISL_1792316,EPI_ISL_1792138,EPI_ISL_1792856,EPI_ISL_1792139,EPI_ISL_1792861,EPI_ISL_1792464,EPI_ISL_1791992,EPI_ISL_1791993,EPI_ISL_1792916,EPI_ISL_1792140,EPI_ISL_1792141,EPI_ISL_1792142,EPI_ISL_1792150,EPI_ISL_1791603,EPI_ISL_1792143,EPI_ISL_1792857,EPI_ISL_1791994,EPI_ISL_1791995,EPI_ISL_1792678,EPI_ISL_1791996,EPI_ISL_1792256,EPI_ISL_1791856,EPI_ISL_1791997,EPI_ISL_1792500,EPI_ISL_1792176,EPI_ISL_1791645,EPI_ISL_1792501,EPI_ISL_1792502,EPI_ISL_1791646,EPI_ISL_1791998,EPI_ISL_1792845,EPI_ISL_1792257,EPI_ISL_1792874,EPI_ISL_1792177,EPI_ISL_1791647,EPI_ISL_1792503,EPI_ISL_1792504,EPI_ISL_1792505,EPI_ISL_1792178,EPI_ISL_1792611,EPI_ISL_1791999,EPI_ISL_1792000,EPI_ISL_1792506,EPI_ISL_1792507,EPI_ISL_1792179,EPI_ISL_1792428,EPI_ISL_1792454,EPI_ISL_1792180,EPI_ISL_1792181,EPI_ISL_1792001,EPI_ISL_1791624,EPI_ISL_1792898,EPI_ISL_1792390,EPI_ISL_1792508,EPI_ISL_1792509,EPI_ISL_1791648,EPI_ISL_1792510,EPI_ISL_1792511,EPI_ISL_1792258,EPI_ISL_1792163,EPI_ISL_1792002,EPI_ISL_1792391,EPI_ISL_1792512,EPI_ISL_1791649,EPI_ISL_1792513,EPI_ISL_1792514,EPI_ISL_1792515,EPI_ISL_1792259,EPI_ISL_1792003,EPI_ISL_1792004,EPI_ISL_1792182,EPI_ISL_1791650,EPI_ISL_1792392,EPI_ISL_1792516,EPI_ISL_1792517,EPI_ISL_1792183,EPI_ISL_1792005,EPI_ISL_1792006,EPI_ISL_1792679,EPI_ISL_1792184,EPI_ISL_1791651,EPI_ISL_1791652,EPI_ISL_1791653,EPI_ISL_1791654,EPI_ISL_1792518,EPI_ISL_1792007,EPI_ISL_1792008,EPI_ISL_1792009,EPI_ISL_1792519,EPI_ISL_1792520,EPI_ISL_1792521,EPI_ISL_1792522,EPI_ISL_1792523,EPI_ISL_1792524,EPI_ISL_1792426,EPI_ISL_1792773,EPI_ISL_1792280,EPI_ISL_1792774,EPI_ISL_1792443,EPI_ISL_1792073,EPI_ISL_1792074,EPI_ISL_1792444,EPI_ISL_1792775,EPI_ISL_1792899,EPI_ISL_1792282,EPI_ISL_1792283,EPI_ISL_1792776,EPI_ISL_1792777,EPI_ISL_1792076,EPI_ISL_1792778,EPI_ISL_1792780,EPI_ISL_1792077,EPI_ISL_1792781,EPI_ISL_1791622,EPI_ISL_1792782,EPI_ISL_1792783,EPI_ISL_1792784,EPI_ISL_1792680,EPI_ISL_1792079,EPI_ISL_1792080,EPI_ISL_1792081,EPI_ISL_1792082,EPI_ISL_1792083,EPI_ISL_1791627,EPI_ISL_1792084,EPI_ISL_1962189,EPI_ISL_1962190,EPI_ISL_1962245,EPI_ISL_1961206,EPI_ISL_1961886,EPI_ISL_1961212,EPI_ISL_1961213,EPI_ISL_1961888,EPI_ISL_1961146,EPI_ISL_1961147,EPI_ISL_1962316,EPI_ISL_1961890,EPI_ISL_1961219,EPI_ISL_1962981,EPI_ISL_1962322,EPI_ISL_1962253,EPI_ISL_1961878,EPI_ISL_1961145,EPI_ISL_1961893,EPI_ISL_1962323,EPI_ISL_1961898,EPI_ISL_1962324,EPI_ISL_1962325,EPI_ISL_1962326,EPI_ISL_1961220,EPI_ISL_1961221,EPI_ISL_1961901,EPI_ISL_1961902,EPI_ISL_1962246,EPI_ISL_1962327,EPI_ISL_1961906,EPI_ISL_1962328,EPI_ISL_1961910,EPI_ISL_1961911,EPI_ISL_1962329,EPI_ISL_1961222,EPI_ISL_1961914,EPI_ISL_1962213,EPI_ISL_1962330,EPI_ISL_1962331,EPI_ISL_1961869,EPI_ISL_1962257,EPI_ISL_1962332,EPI_ISL_1962333,EPI_ISL_1962334,EPI_ISL_1962937,EPI_ISL_1961223,EPI_ISL_1961224,EPI_ISL_1962335,EPI_ISL_1961924,EPI_ISL_1962214,EPI_ISL_1961225,EPI_ISL_1962336,EPI_ISL_1961925,EPI_ISL_1962337,EPI_ISL_1962338,EPI_ISL_1962339,EPI_ISL_1961226,EPI_ISL_1962340,EPI_ISL_1962341,EPI_ISL_1962342,EPI_ISL_1961227,EPI_ISL_1962247,EPI_ISL_1961228,EPI_ISL_1961229,EPI_ISL_1962343,EPI_ISL_1961230,EPI_ISL_1961231,EPI_ISL_1962344,EPI_ISL_1961926,EPI_ISL_1962345,EPI_ISL_1961232,EPI_ISL_1962907,EPI_ISL_1962346,EPI_ISL_1961233,EPI_ISL_1961234,EPI_ISL_1961235,EPI_ISL_1961236,EPI_ISL_1962347,EPI_ISL_1962348,EPI_ISL_1961237,EPI_ISL_1961238,EPI_ISL_1961239,EPI_ISL_1962349,EPI_ISL_1961927,EPI_ISL_1961240,EPI_ISL_1962258,EPI_ISL_1962350,EPI_ISL_1961157,EPI_ISL_1962351,EPI_ISL_1961928,EPI_ISL_1962352,EPI_ISL_1961241,EPI_ISL_1962353,EPI_ISL_1962908,EPI_ISL_1962215,EPI_ISL_1961242,EPI_ISL_1961929,EPI_ISL_1961243,EPI_ISL_1962354,EPI_ISL_1961930,EPI_ISL_1962355,EPI_ISL_1962356,EPI_ISL_1961244,EPI_ISL_1962357,EPI_ISL_1962216,EPI_ISL_1962358,EPI_ISL_1961931,EPI_ISL_1961245,EPI_ISL_1962359,EPI_ISL_1962360,EPI_ISL_1961932,EPI_ISL_1961246,EPI_ISL_1961247,EPI_ISL_1961248,EPI_ISL_1961249,EPI_ISL_1962217,EPI_ISL_1961250,EPI_ISL_1961251,EPI_ISL_1961252,EPI_ISL_1961253,EPI_ISL_1961254,EPI_ISL_1962361,EPI_ISL_1962362,EPI_ISL_1961255,EPI_ISL_1962363,EPI_ISL_1961256,EPI_ISL_1962364,EPI_ISL_1961257,EPI_ISL_1962365,EPI_ISL_1962191,EPI_ISL_1962366,EPI_ISL_1962367,EPI_ISL_1962368,EPI_ISL_1962369,EPI_ISL_1961258,EPI_ISL_1961259,EPI_ISL_1962218,EPI_ISL_1962370,EPI_ISL_1961260,EPI_ISL_1962371,EPI_ISL_1962372,EPI_ISL_1961261,EPI_ISL_1961262,EPI_ISL_1961263,EPI_ISL_1962373,EPI_ISL_1961264,EPI_ISL_1961265,EPI_ISL_1962374,EPI_ISL_1961266,EPI_ISL_1962375,EPI_ISL_1961933,EPI_ISL_1962376,EPI_ISL_1962377,EPI_ISL_1961267,EPI_ISL_1962378,EPI_ISL_1962379,EPI_ISL_1961934,EPI_ISL_1961268,EPI_ISL_1961269,EPI_ISL_1962380,EPI_ISL_1961270,EPI_ISL_1961935,EPI_ISL_1962259,EPI_ISL_1961936,EPI_ISL_1961271,EPI_ISL_1961272,EPI_ISL_1961273,EPI_ISL_1961274,EPI_ISL_1962381,EPI_ISL_1961275,EPI_ISL_1962382,EPI_ISL_1962383,EPI_ISL_1962384,EPI_ISL_1962385,EPI_ISL_1961937,EPI_ISL_1962386,EPI_ISL_1961938,EPI_ISL_1961276,EPI_ISL_1962387,EPI_ISL_1962388,EPI_ISL_1961158,EPI_ISL_1962389,EPI_ISL_1962390,EPI_ISL_1962391,EPI_ISL_1961939,EPI_ISL_1961277,EPI_ISL_1962392,EPI_ISL_1962393,EPI_ISL_1961278,EPI_ISL_1962394,EPI_ISL_1962395,EPI_ISL_1962396,EPI_ISL_1962397,EPI_ISL_1962398,EPI_ISL_1961940,EPI_ISL_1961279,EPI_ISL_1962399,EPI_ISL_1961280,EPI_ISL_1961281,EPI_ISL_1962400,EPI_ISL_1962401,EPI_ISL_1962402,EPI_ISL_1962403,EPI_ISL_1962404,EPI_ISL_1962405,EPI_ISL_1962942,EPI_ISL_1961941,EPI_ISL_1962406,EPI_ISL_1961282,EPI_ISL_1962192,EPI_ISL_1962407,EPI_ISL_1962408,EPI_ISL_1962409,EPI_ISL_1962410,EPI_ISL_1961283,EPI_ISL_1961284,EPI_ISL_1962411,EPI_ISL_1961285,EPI_ISL_1961286,EPI_ISL_1962412,EPI_ISL_1961287,EPI_ISL_1961942,EPI_ISL_1961183,EPI_ISL_1961290,EPI_ISL_1962414,EPI_ISL_1961943,EPI_ISL_1961291,EPI_ISL_1961295,EPI_ISL_1961296,EPI_ISL_1961297,EPI_ISL_1961945,EPI_ISL_1961298,EPI_ISL_1961299,EPI_ISL_1961159,EPI_ISL_1961304,EPI_ISL_1961946,EPI_ISL_1962416,EPI_ISL_1962417,EPI_ISL_1961309,EPI_ISL_1961310,EPI_ISL_1961311,EPI_ISL_1962418,EPI_ISL_1961312,EPI_ISL_1961947,EPI_ISL_1961317,EPI_ISL_1962419,EPI_ISL_1961318,EPI_ISL_1961188,EPI_ISL_1961319,EPI_ISL_1962950,EPI_ISL_1961325,EPI_ISL_1962420,EPI_ISL_1961948,EPI_ISL_1962421,EPI_ISL_1961326,EPI_ISL_1961330,EPI_ISL_1961331,EPI_ISL_1961332,EPI_ISL_1961333,EPI_ISL_1961334,EPI_ISL_1961335,EPI_ISL_1961950,EPI_ISL_1962425,EPI_ISL_1961951,EPI_ISL_1961176,EPI_ISL_1961348,EPI_ISL_1961349,EPI_ISL_1962427,EPI_ISL_1962428,EPI_ISL_1962429,EPI_ISL_1961355,EPI_ISL_1962431,EPI_ISL_1961360,EPI_ISL_1961361,EPI_ISL_1961952,EPI_ISL_1961367,EPI_ISL_1962433,EPI_ISL_1961368,EPI_ISL_1962434,EPI_ISL_1962435,EPI_ISL_1962436,EPI_ISL_1962437,EPI_ISL_1962990,EPI_ISL_1961374,EPI_ISL_1961873,EPI_ISL_1962909,EPI_ISL_1961955,EPI_ISL_1961379,EPI_ISL_1962439,EPI_ISL_1962440,EPI_ISL_1962922,EPI_ISL_1961957,EPI_ISL_1961383,EPI_ISL_1962442,EPI_ISL_1962443,EPI_ISL_1962444,EPI_ISL_1961384,EPI_ISL_1961385,EPI_ISL_1962991,EPI_ISL_1961160,EPI_ISL_1962445,EPI_ISL_1962446,EPI_ISL_1962447,EPI_ISL_1961958,EPI_ISL_1962448,EPI_ISL_1962992,EPI_ISL_1962449,EPI_ISL_1961177,EPI_ISL_1962450,EPI_ISL_1961386,EPI_ISL_1962451,EPI_ISL_1961387,EPI_ISL_1961959,EPI_ISL_1962285,EPI_ISL_1962452,EPI_ISL_1962993,EPI_ISL_1962453,EPI_ISL_1961960,EPI_ISL_1961388,EPI_ISL_1962454,EPI_ISL_1962994,EPI_ISL_1961389,EPI_ISL_1961961,EPI_ISL_1961390,EPI_ISL_1962455,EPI_ISL_1962456,EPI_ISL_1961391,EPI_ISL_1962457,EPI_ISL_1961185,EPI_ISL_1961392,EPI_ISL_1962458,EPI_ISL_1962459,EPI_ISL_1962460,EPI_ISL_1962461,EPI_ISL_1961393,EPI_ISL_1962462,EPI_ISL_1961962,EPI_ISL_1961394,EPI_ISL_1961395,EPI_ISL_1962463,EPI_ISL_1961963,EPI_ISL_1962464,EPI_ISL_1962194,EPI_ISL_1961396,EPI_ISL_1961397,EPI_ISL_1962465,EPI_ISL_1962466,EPI_ISL_1961964,EPI_ISL_1962995,EPI_ISL_1962996,EPI_ISL_1961398,EPI_ISL_1962467,EPI_ISL_1962959,EPI_ISL_1962468,EPI_ISL_1961399,EPI_ISL_1962469,EPI_ISL_1962997,EPI_ISL_1962470,EPI_ISL_1962471,EPI_ISL_1962472,EPI_ISL_1962961,EPI_ISL_1961400,EPI_ISL_1961965,EPI_ISL_1961966,EPI_ISL_1962473,EPI_ISL_1961401,EPI_ISL_1962195,EPI_ISL_1962287,EPI_ISL_1961155,EPI_ISL_1962474,EPI_ISL_1961402,EPI_ISL_1962475,EPI_ISL_1962476,EPI_ISL_1962477,EPI_ISL_1961403,EPI_ISL_1961967,EPI_ISL_1961968,EPI_ISL_1962478,EPI_ISL_1961404,EPI_ISL_1962479,EPI_ISL_1962480,EPI_ISL_1962481,EPI_ISL_1961969,EPI_ISL_1962482,EPI_ISL_1961970,EPI_ISL_1962483,EPI_ISL_1961405,EPI_ISL_1962484,EPI_ISL_1961161,EPI_ISL_1962219,EPI_ISL_1961971,EPI_ISL_1962485,EPI_ISL_1962486,EPI_ISL_1962902,EPI_ISL_1962487,EPI_ISL_1961972,EPI_ISL_1962184,EPI_ISL_1961406,EPI_ISL_1962488,EPI_ISL_1962489,EPI_ISL_1961407,EPI_ISL_1962490,EPI_ISL_1961973,EPI_ISL_1961974,EPI_ISL_1962491,EPI_ISL_1961408,EPI_ISL_1962492,EPI_ISL_1961409,EPI_ISL_1962493,EPI_ISL_1961410,EPI_ISL_1961411,EPI_ISL_1962494,EPI_ISL_1961412,EPI_ISL_1962495,EPI_ISL_1961975,EPI_ISL_1961413,EPI_ISL_1961976,EPI_ISL_1961977,EPI_ISL_1962496,EPI_ISL_1962497,EPI_ISL_1962498,EPI_ISL_1961978,EPI_ISL_1961414,EPI_ISL_1961415,EPI_ISL_1961416,EPI_ISL_1962499,EPI_ISL_1962500,EPI_ISL_1961979,EPI_ISL_1962923,EPI_ISL_1961417,EPI_ISL_1962501,EPI_ISL_1961418,EPI_ISL_1962903,EPI_ISL_1961419,EPI_ISL_1962502,EPI_ISL_1961420,EPI_ISL_1961980,EPI_ISL_1962503,EPI_ISL_1961981,EPI_ISL_1962260,EPI_ISL_1962504,EPI_ISL_1961421,EPI_ISL_1961422,EPI_ISL_1961982,EPI_ISL_1962505,EPI_ISL_1961983,EPI_ISL_1961423,EPI_ISL_1962506,EPI_ISL_1961424,EPI_ISL_1961425,EPI_ISL_1961426,EPI_ISL_1961178,EPI_ISL_1962507,EPI_ISL_1961984,EPI_ISL_1962998,EPI_ISL_1961427,EPI_ISL_1962508,EPI_ISL_1961428,EPI_ISL_1962220,EPI_ISL_1962509,EPI_ISL_1961429,EPI_ISL_1962510,EPI_ISL_1962185,EPI_ISL_1962511,EPI_ISL_1962512,EPI_ISL_1962513,EPI_ISL_1961430,EPI_ISL_1961985,EPI_ISL_1961986,EPI_ISL_1962514,EPI_ISL_1962515,EPI_ISL_1961162,EPI_ISL_1961431,EPI_ISL_1962516,EPI_ISL_1962517,EPI_ISL_1961432,EPI_ISL_1962898,EPI_ISL_1962899,EPI_ISL_1961987,EPI_ISL_1961433,EPI_ISL_1961434,EPI_ISL_1962905,EPI_ISL_1961988,EPI_ISL_1962196,EPI_ISL_1961435,EPI_ISL_1962518,EPI_ISL_1961436,EPI_ISL_1962519,EPI_ISL_1962520,EPI_ISL_1962521,EPI_ISL_1961437,EPI_ISL_1961438,EPI_ISL_1961989,EPI_ISL_1962522,EPI_ISL_1962523,EPI_ISL_1962938,EPI_ISL_1962284,EPI_ISL_1962524,EPI_ISL_1961871,EPI_ISL_1962261,EPI_ISL_1962525,EPI_ISL_1962221,EPI_ISL_1962526,EPI_ISL_1962527,EPI_ISL_1961439,EPI_ISL_1961440,EPI_ISL_1961990,EPI_ISL_1961441,EPI_ISL_1962528,EPI_ISL_1962529,EPI_ISL_1962530,EPI_ISL_1961991,EPI_ISL_1962531,EPI_ISL_1961442,EPI_ISL_1961443,EPI_ISL_1961444,EPI_ISL_1961445,EPI_ISL_1961446,EPI_ISL_1962295,EPI_ISL_1961992,EPI_ISL_1961447,EPI_ISL_1961448,EPI_ISL_1961179,EPI_ISL_1962532,EPI_ISL_1962533,EPI_ISL_1962534,EPI_ISL_1962910,EPI_ISL_1962535,EPI_ISL_1962536,EPI_ISL_1961449,EPI_ISL_1962537,EPI_ISL_1962538,EPI_ISL_1961993,EPI_ISL_1962539,EPI_ISL_1961994,EPI_ISL_1962540,EPI_ISL_1961995,EPI_ISL_1961450,EPI_ISL_1961451,EPI_ISL_1962541,EPI_ISL_1961452,EPI_ISL_1961453,EPI_ISL_1962262,EPI_ISL_1962222,EPI_ISL_1962542,EPI_ISL_1961996,EPI_ISL_1961454,EPI_ISL_1961455,EPI_ISL_1961997,EPI_ISL_1962543,EPI_ISL_1961998,EPI_ISL_1961999,EPI_ISL_1962000,EPI_ISL_1961456,EPI_ISL_1962544,EPI_ISL_1961457,EPI_ISL_1962001,EPI_ISL_1961458,EPI_ISL_1962002,EPI_ISL_1961459,EPI_ISL_1962545,EPI_ISL_1962546,EPI_ISL_1961460,EPI_ISL_1962547,EPI_ISL_1961461,EPI_ISL_1962548,EPI_ISL_1962003,EPI_ISL_1962549,EPI_ISL_1962550,EPI_ISL_1961462,EPI_ISL_1962551,EPI_ISL_1962552,EPI_ISL_1962004,EPI_ISL_1962005,EPI_ISL_1962006,EPI_ISL_1962223,EPI_ISL_1961463,EPI_ISL_1962553,EPI_ISL_1962554,EPI_ISL_1962555,EPI_ISL_1961464,EPI_ISL_1961465,EPI_ISL_1961466,EPI_ISL_1962906,EPI_ISL_1962556,EPI_ISL_1961467,EPI_ISL_1962557,EPI_ISL_1961468,EPI_ISL_1962558,EPI_ISL_1962559,EPI_ISL_1961469,EPI_ISL_1962560,EPI_ISL_1962561,EPI_ISL_1962562,EPI_ISL_1961470,EPI_ISL_1962007,EPI_ISL_1962563,EPI_ISL_1961471,EPI_ISL_1962008,EPI_ISL_1961472,EPI_ISL_1962009,EPI_ISL_1962010,EPI_ISL_1962011,EPI_ISL_1962224,EPI_ISL_1962012,EPI_ISL_1961473,EPI_ISL_1962564,EPI_ISL_1962013,EPI_ISL_1962565,EPI_ISL_1961474,EPI_ISL_1962566,EPI_ISL_1962911,EPI_ISL_1962014,EPI_ISL_1962015,EPI_ISL_1961475,EPI_ISL_1962016,EPI_ISL_1962567,EPI_ISL_1962568,EPI_ISL_1961476,EPI_ISL_1961477,EPI_ISL_1962017,EPI_ISL_1962569,EPI_ISL_1962570,EPI_ISL_1962225,EPI_ISL_1961478,EPI_ISL_1961479,EPI_ISL_1961480,EPI_ISL_1961481,EPI_ISL_1961482,EPI_ISL_1961483,EPI_ISL_1961484,EPI_ISL_1962018,EPI_ISL_1962019,EPI_ISL_1962571,EPI_ISL_1962020,EPI_ISL_1962572,EPI_ISL_1962021,EPI_ISL_1962197,EPI_ISL_1961485,EPI_ISL_1962022,EPI_ISL_1962573,EPI_ISL_1962023,EPI_ISL_1962574,EPI_ISL_1961486,EPI_ISL_1961487,EPI_ISL_1962024,EPI_ISL_1961488,EPI_ISL_1962025,EPI_ISL_1961489,EPI_ISL_1962026,EPI_ISL_1961490,EPI_ISL_1962263,EPI_ISL_1962027,EPI_ISL_1961491,EPI_ISL_1962028,EPI_ISL_1962226,EPI_ISL_1962575,EPI_ISL_1962029,EPI_ISL_1961492,EPI_ISL_1962576,EPI_ISL_1962030,EPI_ISL_1962031,EPI_ISL_1961493,EPI_ISL_1961494,EPI_ISL_1961495,EPI_ISL_1961496,EPI_ISL_1961497,EPI_ISL_1962577,EPI_ISL_1961498,EPI_ISL_1961499,EPI_ISL_1962578,EPI_ISL_1962579,EPI_ISL_1962580,EPI_ISL_1961500,EPI_ISL_1962227,EPI_ISL_1962032,EPI_ISL_1962581,EPI_ISL_1962033,EPI_ISL_1961501,EPI_ISL_1961502,EPI_ISL_1962582,EPI_ISL_1962264,EPI_ISL_1962583,EPI_ISL_1962584,EPI_ISL_1962228,EPI_ISL_1962585,EPI_ISL_1961504,EPI_ISL_1962229,EPI_ISL_1961505,EPI_ISL_1961506,EPI_ISL_1961507,EPI_ISL_1962586,EPI_ISL_1961508,EPI_ISL_1962587,EPI_ISL_1961509,EPI_ISL_1961510,EPI_ISL_1961511,EPI_ISL_1962034,EPI_ISL_1961512,EPI_ISL_1962198,EPI_ISL_1961513,EPI_ISL_1962588,EPI_ISL_1962589,EPI_ISL_1962590,EPI_ISL_1962912,EPI_ISL_1961514,EPI_ISL_1961515,EPI_ISL_1962265,EPI_ISL_1961516,EPI_ISL_1962035,EPI_ISL_1961517,EPI_ISL_1962199,EPI_ISL_1961518,EPI_ISL_1961519,EPI_ISL_1961520,EPI_ISL_1962591,EPI_ISL_1962592,EPI_ISL_1962036,EPI_ISL_1962593,EPI_ISL_1961521,EPI_ISL_1962594,EPI_ISL_1961522,EPI_ISL_1962941,EPI_ISL_1961523,EPI_ISL_1962595,EPI_ISL_1962266,EPI_ISL_1962596,EPI_ISL_1962597,EPI_ISL_1961524,EPI_ISL_1962598,EPI_ISL_1962037,EPI_ISL_1961525,EPI_ISL_1962599,EPI_ISL_1962600,EPI_ISL_1962267,EPI_ISL_1962200,EPI_ISL_1962201,EPI_ISL_1962601,EPI_ISL_1962602,EPI_ISL_1962038,EPI_ISL_1961526,EPI_ISL_1961527,EPI_ISL_1962603,EPI_ISL_1962604,EPI_ISL_1962605,EPI_ISL_1962230,EPI_ISL_1961528,EPI_ISL_1962039,EPI_ISL_1962040,EPI_ISL_1962606,EPI_ISL_1962041,EPI_ISL_1962288,EPI_ISL_1962042,EPI_ISL_1961529,EPI_ISL_1962607,EPI_ISL_1962608,EPI_ISL_1962609,EPI_ISL_1961530,EPI_ISL_1962610,EPI_ISL_1962202,EPI_ISL_1961189,EPI_ISL_1962611,EPI_ISL_1961531,EPI_ISL_1962999,EPI_ISL_1963000,EPI_ISL_1963001,EPI_ISL_1962612,EPI_ISL_1962613,EPI_ISL_1963002,EPI_ISL_1962043,EPI_ISL_1962044,EPI_ISL_1962045,EPI_ISL_1962614,EPI_ISL_1962615,EPI_ISL_1961532,EPI_ISL_1962296,EPI_ISL_1963003,EPI_ISL_1962616,EPI_ISL_1961533,EPI_ISL_1962617,EPI_ISL_1963004,EPI_ISL_1961535,EPI_ISL_1962046,EPI_ISL_1962618,EPI_ISL_1962619,EPI_ISL_1961536,EPI_ISL_1961537,EPI_ISL_1962620,EPI_ISL_1962621,EPI_ISL_1962622,EPI_ISL_1963005,EPI_ISL_1962047,EPI_ISL_1962623,EPI_ISL_1962624,EPI_ISL_1962625,EPI_ISL_1961538,EPI_ISL_1961163,EPI_ISL_1962626,EPI_ISL_1961539,EPI_ISL_1962048,EPI_ISL_1962049,EPI_ISL_1961540,EPI_ISL_1963006,EPI_ISL_1962050,EPI_ISL_1961541,EPI_ISL_1962627,EPI_ISL_1962628,EPI_ISL_1961186,EPI_ISL_1961542,EPI_ISL_1962051,EPI_ISL_1962231,EPI_ISL_1962629,EPI_ISL_1962630,EPI_ISL_1961543,EPI_ISL_1962631,EPI_ISL_1962632,EPI_ISL_1962633,EPI_ISL_1961544,EPI_ISL_1962904,EPI_ISL_1961545,EPI_ISL_1961546,EPI_ISL_1962634,EPI_ISL_1961547,EPI_ISL_1962635,EPI_ISL_1963007,EPI_ISL_1962203,EPI_ISL_1962955,EPI_ISL_1961548,EPI_ISL_1962636,EPI_ISL_1962637,EPI_ISL_1962638,EPI_ISL_1962289,EPI_ISL_1962052,EPI_ISL_1961549,EPI_ISL_1962639,EPI_ISL_1962053,EPI_ISL_1962054,EPI_ISL_1962640,EPI_ISL_1961550,EPI_ISL_1962268,EPI_ISL_1962186,EPI_ISL_1962641,EPI_ISL_1962970,EPI_ISL_1962290,EPI_ISL_1962642,EPI_ISL_1962291,EPI_ISL_1961551,EPI_ISL_1961552,EPI_ISL_1962643,EPI_ISL_1962644,EPI_ISL_1962956,EPI_ISL_1962645,EPI_ISL_1962232,EPI_ISL_1962646,EPI_ISL_1961553,EPI_ISL_1962913,EPI_ISL_1962647,EPI_ISL_1961554,EPI_ISL_1961195,EPI_ISL_1961555,EPI_ISL_1961556,EPI_ISL_1962648,EPI_ISL_1962055,EPI_ISL_1962649,EPI_ISL_1962650,EPI_ISL_1962269,EPI_ISL_1961558,EPI_ISL_1962651,EPI_ISL_1962652,EPI_ISL_1961559,EPI_ISL_1961560,EPI_ISL_1962653,EPI_ISL_1961561,EPI_ISL_1962056,EPI_ISL_1961164,EPI_ISL_1961562,EPI_ISL_1961563,EPI_ISL_1962233,EPI_ISL_1962654,EPI_ISL_1961564,EPI_ISL_1961565,EPI_ISL_1962655,EPI_ISL_1961566,EPI_ISL_1961567,EPI_ISL_1961568,EPI_ISL_1962656,EPI_ISL_1961569,EPI_ISL_1961570,EPI_ISL_1962657,EPI_ISL_1961196,EPI_ISL_1962658,EPI_ISL_1963008,EPI_ISL_1962058,EPI_ISL_1962924,EPI_ISL_1962270,EPI_ISL_1962659,EPI_ISL_1962660,EPI_ISL_1961571,EPI_ISL_1962060,EPI_ISL_1961572,EPI_ISL_1962661,EPI_ISL_1962234,EPI_ISL_1962662,EPI_ISL_1962663,EPI_ISL_1962664,EPI_ISL_1961573,EPI_ISL_1961574,EPI_ISL_1962665,EPI_ISL_1962666,EPI_ISL_1962667,EPI_ISL_1962668,EPI_ISL_1962063,EPI_ISL_1961575,EPI_ISL_1962925,EPI_ISL_1962064,EPI_ISL_1962669,EPI_ISL_1961165,EPI_ISL_1962939,EPI_ISL_1961576,EPI_ISL_1961577,EPI_ISL_1962670,EPI_ISL_1962065,EPI_ISL_1962671,EPI_ISL_1962672,EPI_ISL_1961578,EPI_ISL_1961579,EPI_ISL_1961580,EPI_ISL_1961581,EPI_ISL_1961166,EPI_ISL_1962673,EPI_ISL_1962674,EPI_ISL_1962675,EPI_ISL_1962676,EPI_ISL_1962066,EPI_ISL_1962677,EPI_ISL_1962678,EPI_ISL_1961582,EPI_ISL_1961583,EPI_ISL_1962067,EPI_ISL_1962679,EPI_ISL_1962248,EPI_ISL_1962068,EPI_ISL_1961584,EPI_ISL_1962680,EPI_ISL_1962681,EPI_ISL_1961585,EPI_ISL_1961870,EPI_ISL_1962682,EPI_ISL_1961586,EPI_ISL_1961587,EPI_ISL_1962683,EPI_ISL_1962684,EPI_ISL_1962069,EPI_ISL_1962685,EPI_ISL_1962686,EPI_ISL_1962687,EPI_ISL_1961589,EPI_ISL_1962914,EPI_ISL_1961590,EPI_ISL_1961591,EPI_ISL_1961592,EPI_ISL_1961593,EPI_ISL_1961594,EPI_ISL_1962070,EPI_ISL_1962688,EPI_ISL_1961595,EPI_ISL_1962689,EPI_ISL_1961596,EPI_ISL_1962690,EPI_ISL_1962936,EPI_ISL_1961597,EPI_ISL_1961598,EPI_ISL_1962071,EPI_ISL_1961599,EPI_ISL_1961600,EPI_ISL_1961601,EPI_ISL_1962691,EPI_ISL_1961602,EPI_ISL_1962692,EPI_ISL_1962693,EPI_ISL_1961603,EPI_ISL_1961604,EPI_ISL_1961605,EPI_ISL_1961167,EPI_ISL_1962249,EPI_ISL_1962915,EPI_ISL_1962072,EPI_ISL_1961607,EPI_ISL_1963009,EPI_ISL_1962694,EPI_ISL_1962073,EPI_ISL_1961608,EPI_ISL_1961609,EPI_ISL_1962074,EPI_ISL_1962075,EPI_ISL_1961610,EPI_ISL_1962695,EPI_ISL_1962076,EPI_ISL_1962696,EPI_ISL_1962953,EPI_ISL_1961611,EPI_ISL_1962077,EPI_ISL_1962958,EPI_ISL_1961612,EPI_ISL_1961613,EPI_ISL_1961614,EPI_ISL_1961615,EPI_ISL_1962078,EPI_ISL_1962079,EPI_ISL_1962080,EPI_ISL_1961616,EPI_ISL_1961617,EPI_ISL_1961618,EPI_ISL_1961879,EPI_ISL_1961619,EPI_ISL_1961620,EPI_ISL_1961168,EPI_ISL_1962697,EPI_ISL_1962698,EPI_ISL_1962081,EPI_ISL_1961621,EPI_ISL_1961149,EPI_ISL_1961622,EPI_ISL_1962082,EPI_ISL_1962083,EPI_ISL_1961623,EPI_ISL_1962699,EPI_ISL_1961624,EPI_ISL_1962084,EPI_ISL_1961169,EPI_ISL_1961625,EPI_ISL_1961626,EPI_ISL_1961627,EPI_ISL_1962085,EPI_ISL_1962700,EPI_ISL_1962701,EPI_ISL_1962702,EPI_ISL_1962703,EPI_ISL_1962704,EPI_ISL_1962086,EPI_ISL_1961628,EPI_ISL_1961629,EPI_ISL_1961630,EPI_ISL_1961631,EPI_ISL_1962087,EPI_ISL_1961632,EPI_ISL_1962235,EPI_ISL_1961633,EPI_ISL_1962901,EPI_ISL_1961634,EPI_ISL_1961635,EPI_ISL_1962916,EPI_ISL_1961636,EPI_ISL_1962705,EPI_ISL_1961637,EPI_ISL_1961638,EPI_ISL_1961639,EPI_ISL_1962090,EPI_ISL_1961640,EPI_ISL_1961641,EPI_ISL_1961642,EPI_ISL_1961643,EPI_ISL_1961644,EPI_ISL_1961645,EPI_ISL_1962244,EPI_ISL_1961646,EPI_ISL_1962091,EPI_ISL_1962706,EPI_ISL_1962092,EPI_ISL_1962707,EPI_ISL_1962708,EPI_ISL_1962093,EPI_ISL_1962273,EPI_ISL_1961647,EPI_ISL_1962094,EPI_ISL_1961648,EPI_ISL_1962709,EPI_ISL_1962710,EPI_ISL_1961649,EPI_ISL_1962711,EPI_ISL_1961650,EPI_ISL_1962712,EPI_ISL_1961651,EPI_ISL_1961652,EPI_ISL_1962274,EPI_ISL_1961653,EPI_ISL_1961654,EPI_ISL_1961655,EPI_ISL_1961656,EPI_ISL_1961657,EPI_ISL_1961658,EPI_ISL_1961659,EPI_ISL_1961660,EPI_ISL_1962917,EPI_ISL_1961661,EPI_ISL_1961662,EPI_ISL_1961663,EPI_ISL_1962205,EPI_ISL_1961664,EPI_ISL_1961665,EPI_ISL_1962713,EPI_ISL_1961666,EPI_ISL_1961667,EPI_ISL_1962714,EPI_ISL_1962095,EPI_ISL_1961170,EPI_ISL_1961668,EPI_ISL_1962715,EPI_ISL_1961187,EPI_ISL_1961669,EPI_ISL_1961670,EPI_ISL_1962716,EPI_ISL_1961671,EPI_ISL_1961672,EPI_ISL_1962717,EPI_ISL_1962096,EPI_ISL_1961673,EPI_ISL_1962097,EPI_ISL_1961674,EPI_ISL_1961675,EPI_ISL_1961676,EPI_ISL_1961677,EPI_ISL_1961678,EPI_ISL_1961171,EPI_ISL_1961679,EPI_ISL_1961680,EPI_ISL_1961681,EPI_ISL_1961682,EPI_ISL_1962292,EPI_ISL_1962098,EPI_ISL_1962718,EPI_ISL_1961683,EPI_ISL_1962719,EPI_ISL_1962720,EPI_ISL_1961172,EPI_ISL_1961684,EPI_ISL_1962721,EPI_ISL_1961685,EPI_ISL_1962722,EPI_ISL_1961173,EPI_ISL_1962723,EPI_ISL_1961686,EPI_ISL_1961687,EPI_ISL_1961688,EPI_ISL_1962099,EPI_ISL_1962100,EPI_ISL_1961689,EPI_ISL_1962101,EPI_ISL_1962724,EPI_ISL_1961690,EPI_ISL_1961691,EPI_ISL_1961692,EPI_ISL_1961693,EPI_ISL_1961694,EPI_ISL_1962725,EPI_ISL_1961695,EPI_ISL_1961696,EPI_ISL_1962275,EPI_ISL_1961697,EPI_ISL_1961698,EPI_ISL_1962726,EPI_ISL_1961699,EPI_ISL_1961700,EPI_ISL_1962102,EPI_ISL_1962103,EPI_ISL_1961701,EPI_ISL_1961702,EPI_ISL_1962727,EPI_ISL_1961152,EPI_ISL_1962104,EPI_ISL_1962105,EPI_ISL_1961703,EPI_ISL_1961704,EPI_ISL_1961705,EPI_ISL_1961706,EPI_ISL_1962106,EPI_ISL_1962107,EPI_ISL_1961707,EPI_ISL_1961708,EPI_ISL_1961709,EPI_ISL_1961710,EPI_ISL_1961711,EPI_ISL_1961712,EPI_ISL_1961148,EPI_ISL_1961713,EPI_ISL_1962108,EPI_ISL_1961714,EPI_ISL_1961715,EPI_ISL_1961716,EPI_ISL_1961153,EPI_ISL_1961717,EPI_ISL_1961150,EPI_ISL_1961718,EPI_ISL_1961719,EPI_ISL_1961720,EPI_ISL_1961721,EPI_ISL_1962109,EPI_ISL_1962728,EPI_ISL_1962110,EPI_ISL_1961722,EPI_ISL_1962111,EPI_ISL_1962112,EPI_ISL_1961723,EPI_ISL_1962729,EPI_ISL_1962730,EPI_ISL_1962731,EPI_ISL_1962113,EPI_ISL_1962732,EPI_ISL_1961724,EPI_ISL_1961880,EPI_ISL_1962733,EPI_ISL_1961725,EPI_ISL_1962734,EPI_ISL_1961726,EPI_ISL_1961727,EPI_ISL_1962188,EPI_ISL_1961728,EPI_ISL_1961729,EPI_ISL_1962114,EPI_ISL_1961730,EPI_ISL_1961731,EPI_ISL_1962735,EPI_ISL_1961732,EPI_ISL_1962115,EPI_ISL_1961733,EPI_ISL_1963010,EPI_ISL_1962116,EPI_ISL_1961734,EPI_ISL_1961735,EPI_ISL_1961736,EPI_ISL_1962117,EPI_ISL_1962736,EPI_ISL_1962737,EPI_ISL_1962187,EPI_ISL_1961737,EPI_ISL_1961190,EPI_ISL_1961738,EPI_ISL_1962236,EPI_ISL_1962738,EPI_ISL_1961739,EPI_ISL_1962118,EPI_ISL_1961740,EPI_ISL_1962119,EPI_ISL_1961192,EPI_ISL_1961174,EPI_ISL_1961138,EPI_ISL_1961144,EPI_ISL_1962120,EPI_ISL_1962739,EPI_ISL_1961741,EPI_ISL_1961742,EPI_ISL_1961743,EPI_ISL_1961156,EPI_ISL_1961744,EPI_ISL_1961745,EPI_ISL_1962740,EPI_ISL_1962741,EPI_ISL_1962742,EPI_ISL_1962121,EPI_ISL_1962743,EPI_ISL_1961746,EPI_ISL_1961747,EPI_ISL_1961748,EPI_ISL_1961749,EPI_ISL_1961750,EPI_ISL_1962744,EPI_ISL_1961751,EPI_ISL_1962745,EPI_ISL_1961752,EPI_ISL_1962122,EPI_ISL_1962123,EPI_ISL_1961753,EPI_ISL_1962746,EPI_ISL_1961141,EPI_ISL_1961151,EPI_ISL_1962124,EPI_ISL_1961142,EPI_ISL_1961754,EPI_ISL_1962747,EPI_ISL_1961755,EPI_ISL_1961756,EPI_ISL_1961757,EPI_ISL_1961758,EPI_ISL_1961759,EPI_ISL_1961191,EPI_ISL_1961760,EPI_ISL_1961154,EPI_ISL_1961761,EPI_ISL_1961762,EPI_ISL_1961763,EPI_ISL_1962125,EPI_ISL_1961764,EPI_ISL_1961139,EPI_ISL_1962748,EPI_ISL_1962749,EPI_ISL_1961765,EPI_ISL_1962750,EPI_ISL_1962751,EPI_ISL_1961766,EPI_ISL_1961143,EPI_ISL_1962752,EPI_ISL_1961767,EPI_ISL_1961768,EPI_ISL_1961769,EPI_ISL_1962753,EPI_ISL_1961770,EPI_ISL_1962754,EPI_ISL_1961771,EPI_ISL_1961772,EPI_ISL_1961773,EPI_ISL_1961774,EPI_ISL_1962755,EPI_ISL_1961775,EPI_ISL_1961776,EPI_ISL_1962126,EPI_ISL_1962756,EPI_ISL_1961197,EPI_ISL_1962757,EPI_ISL_1962294,EPI_ISL_1962758,EPI_ISL_1961198,EPI_ISL_1961777,EPI_ISL_1962759,EPI_ISL_1961778,EPI_ISL_1962760,EPI_ISL_1962761,EPI_ISL_1962762,EPI_ISL_1961779,EPI_ISL_1962763,EPI_ISL_1962764,EPI_ISL_1962765,EPI_ISL_1962766,EPI_ISL_1962767,EPI_ISL_1962768,EPI_ISL_1962127,EPI_ISL_1962769,EPI_ISL_1962770,EPI_ISL_1962128,EPI_ISL_1961780,EPI_ISL_1962771,EPI_ISL_1962772,EPI_ISL_1962773,EPI_ISL_1962774,EPI_ISL_1962775,EPI_ISL_1962776,EPI_ISL_1961781,EPI_ISL_1961782,EPI_ISL_1961783,EPI_ISL_1962777,EPI_ISL_1962778,EPI_ISL_1962779,EPI_ISL_1962206,EPI_ISL_1961784,EPI_ISL_1962207,EPI_ISL_1962962,EPI_ISL_1962129,EPI_ISL_1962780,EPI_ISL_1962781,EPI_ISL_1961140,EPI_ISL_1962782,EPI_ISL_1962918,EPI_ISL_1962783,EPI_ISL_1962208,EPI_ISL_1962784,EPI_ISL_1962785,EPI_ISL_1961785,EPI_ISL_1961786,EPI_ISL_1961787,EPI_ISL_1962786,EPI_ISL_1962787,EPI_ISL_1962788,EPI_ISL_1962789,EPI_ISL_1962790,EPI_ISL_1961788,EPI_ISL_1962237,EPI_ISL_1962243,EPI_ISL_1961789,EPI_ISL_1962791,EPI_ISL_1962792,EPI_ISL_1961790,EPI_ISL_1962793,EPI_ISL_1961791,EPI_ISL_1962130,EPI_ISL_1962282,EPI_ISL_1961792,EPI_ISL_1962794,EPI_ISL_1962795,EPI_ISL_1961793,EPI_ISL_1962796,EPI_ISL_1961794,EPI_ISL_1962131,EPI_ISL_1961795,EPI_ISL_1962797,EPI_ISL_1962798,EPI_ISL_1962799,EPI_ISL_1962800,EPI_ISL_1962963,EPI_ISL_1962801,EPI_ISL_1962802,EPI_ISL_1962803,EPI_ISL_1962804,EPI_ISL_1962283,EPI_ISL_1961796,EPI_ISL_1962805,EPI_ISL_1961797,EPI_ISL_1961798,EPI_ISL_1962806,EPI_ISL_1961799,EPI_ISL_1962807,EPI_ISL_1962808,EPI_ISL_1962133,EPI_ISL_1962134,EPI_ISL_1962809,EPI_ISL_1961800,EPI_ISL_1962810,EPI_ISL_1962135,EPI_ISL_1961801,EPI_ISL_1961802,EPI_ISL_1961803,EPI_ISL_1962811,EPI_ISL_1962812,EPI_ISL_1962136,EPI_ISL_1962949,EPI_ISL_1962813,EPI_ISL_1961804,EPI_ISL_1962814,EPI_ISL_1962815,EPI_ISL_1961805,EPI_ISL_1962816,EPI_ISL_1962817,EPI_ISL_1962137,EPI_ISL_1962138,EPI_ISL_1962818,EPI_ISL_1962819,EPI_ISL_1962139,EPI_ISL_1962820,EPI_ISL_1962821,EPI_ISL_1961806,EPI_ISL_1961807,EPI_ISL_1962822,EPI_ISL_1962140,EPI_ISL_1961808,EPI_ISL_1961809,EPI_ISL_1962238,EPI_ISL_1962823,EPI_ISL_1962239,EPI_ISL_1961810,EPI_ISL_1962919,EPI_ISL_1962824,EPI_ISL_1961811,EPI_ISL_1962825,EPI_ISL_1962826,EPI_ISL_1961812,EPI_ISL_1961813,EPI_ISL_1962141,EPI_ISL_1962240,EPI_ISL_1961814,EPI_ISL_1962827,EPI_ISL_1961815,EPI_ISL_1961816,EPI_ISL_1962251,EPI_ISL_1962828,EPI_ISL_1962829,EPI_ISL_1961817,EPI_ISL_1961818,EPI_ISL_1962142,EPI_ISL_1962143,EPI_ISL_1961819,EPI_ISL_1962144,EPI_ISL_1962830,EPI_ISL_1961820,EPI_ISL_1961821,EPI_ISL_1962831,EPI_ISL_1962832,EPI_ISL_1961822,EPI_ISL_1962964,EPI_ISL_1961823,EPI_ISL_1962145,EPI_ISL_1962833,EPI_ISL_1962834,EPI_ISL_1962900,EPI_ISL_1961824,EPI_ISL_1961825,EPI_ISL_1961826,EPI_ISL_1962835,EPI_ISL_1961827,EPI_ISL_1962836,EPI_ISL_1961828,EPI_ISL_1962837,EPI_ISL_1962146,EPI_ISL_1962147,EPI_ISL_1962276,EPI_ISL_1962920,EPI_ISL_1962211,EPI_ISL_1961829,EPI_ISL_1962838,EPI_ISL_1961830,EPI_ISL_1962839,EPI_ISL_1961182,EPI_ISL_1962840,EPI_ISL_1961831,EPI_ISL_1961832,EPI_ISL_1962841,EPI_ISL_1961833,EPI_ISL_1962921,EPI_ISL_1961834,EPI_ISL_1962148,EPI_ISL_1962842,EPI_ISL_1962149,EPI_ISL_1962277,EPI_ISL_1961835,EPI_ISL_1962150,EPI_ISL_1962843,EPI_ISL_1961836,EPI_ISL_1962844,EPI_ISL_1962845,EPI_ISL_1962151,EPI_ISL_1961837,EPI_ISL_1962846,EPI_ISL_1962152,EPI_ISL_1962153,EPI_ISL_1961175,EPI_ISL_1961838,EPI_ISL_1961839,EPI_ISL_1961840,EPI_ISL_1962847,EPI_ISL_1961841,EPI_ISL_1961842,EPI_ISL_1962848,EPI_ISL_1962849,EPI_ISL_1962850,EPI_ISL_1961843,EPI_ISL_1961844,EPI_ISL_1961845,EPI_ISL_1962154,EPI_ISL_1962155,EPI_ISL_1962851,EPI_ISL_1962852,EPI_ISL_1962853,EPI_ISL_1961846,EPI_ISL_1962854,EPI_ISL_1961847,EPI_ISL_1961848,EPI_ISL_1961849,EPI_ISL_1961850,EPI_ISL_1962241,EPI_ISL_1962855,EPI_ISL_1962156,EPI_ISL_1962856,EPI_ISL_1962857,EPI_ISL_1962858,EPI_ISL_1961851,EPI_ISL_1962859,EPI_ISL_1962860,EPI_ISL_1962157,EPI_ISL_1962861,EPI_ISL_1962158,EPI_ISL_1961874,EPI_ISL_1961852,EPI_ISL_1962159,EPI_ISL_1961875,EPI_ISL_1961853,EPI_ISL_1962862,EPI_ISL_1962863,EPI_ISL_1962864,EPI_ISL_1962865,EPI_ISL_1962866,EPI_ISL_1961854,EPI_ISL_1961855,EPI_ISL_1961856,EPI_ISL_1962868,EPI_ISL_1961857,EPI_ISL_1962209,EPI_ISL_1962869,EPI_ISL_1962870,EPI_ISL_1962871,EPI_ISL_1962165,EPI_ISL_1961858,EPI_ISL_1962872,EPI_ISL_1962873,EPI_ISL_1962252,EPI_ISL_1962167,EPI_ISL_1962168,EPI_ISL_1961860,EPI_ISL_1961861,EPI_ISL_1962874,EPI_ISL_1961862,EPI_ISL_1962875,EPI_ISL_1962876,EPI_ISL_1962170,EPI_ISL_1962280,EPI_ISL_1962878,EPI_ISL_1962281,EPI_ISL_1961863,EPI_ISL_1962879,EPI_ISL_1962880,EPI_ISL_1962881,EPI_ISL_1961865,EPI_ISL_1961866,EPI_ISL_1962882,EPI_ISL_1962883,EPI_ISL_1961867,EPI_ISL_1962172,EPI_ISL_1962884,EPI_ISL_1962885,EPI_ISL_1962933,EPI_ISL_1962887,EPI_ISL_1962174,EPI_ISL_1962888,EPI_ISL_1962889,EPI_ISL_1962175,EPI_ISL_1962890,EPI_ISL_1962891,EPI_ISL_1962934,EPI_ISL_1962893,EPI_ISL_1962894,EPI_ISL_1962178,EPI_ISL_1962179,EPI_ISL_1962895,EPI_ISL_1962182,EPI_ISL_1962897,EPI_ISL_2217830,EPI_ISL_2220362,EPI_ISL_2220364,EPI_ISL_2220367,EPI_ISL_2220567,EPI_ISL_2220369,EPI_ISL_2217835,EPI_ISL_2217842,EPI_ISL_2220569,EPI_ISL_2220572,EPI_ISL_2093512,EPI_ISL_2093908,EPI_ISL_2092902,EPI_ISL_2092903,EPI_ISL_2092904,EPI_ISL_2093513,EPI_ISL_2093909,EPI_ISL_2093910,EPI_ISL_2092905,EPI_ISL_2092906,EPI_ISL_2092907,EPI_ISL_2092908,EPI_ISL_2092909,EPI_ISL_2092910,EPI_ISL_2094372,EPI_ISL_2093911,EPI_ISL_2092911,EPI_ISL_2092912,EPI_ISL_2093912,EPI_ISL_2092913,EPI_ISL_2093913,EPI_ISL_2094311,EPI_ISL_2093914,EPI_ISL_2092914,EPI_ISL_2093915,EPI_ISL_2092915,EPI_ISL_2093916,EPI_ISL_2094120,EPI_ISL_2092916,EPI_ISL_2092917,EPI_ISL_2093514,EPI_ISL_2092918,EPI_ISL_2093515,EPI_ISL_2092919,EPI_ISL_2092920,EPI_ISL_2093917,EPI_ISL_2093918,EPI_ISL_2092921,EPI_ISL_2092887,EPI_ISL_2093919,EPI_ISL_2093920,EPI_ISL_2093921,EPI_ISL_2092922,EPI_ISL_2093922,EPI_ISL_2093923,EPI_ISL_2092923,EPI_ISL_2092924,EPI_ISL_2092925,EPI_ISL_2092926,EPI_ISL_2093894,EPI_ISL_2093807,EPI_ISL_2092927,EPI_ISL_2094330,EPI_ISL_2092928,EPI_ISL_2093924,EPI_ISL_2094371,EPI_ISL_2093516,EPI_ISL_2093925,EPI_ISL_2093926,EPI_ISL_2093927,EPI_ISL_2094397,EPI_ISL_2092929,EPI_ISL_2092930,EPI_ISL_2093928,EPI_ISL_2092931,EPI_ISL_2093929,EPI_ISL_2092932,EPI_ISL_2093930,EPI_ISL_2093899,EPI_ISL_2092933,EPI_ISL_2093517,EPI_ISL_2092934,EPI_ISL_2092935,EPI_ISL_2092937,EPI_ISL_2092938,EPI_ISL_2092939,EPI_ISL_2093938,EPI_ISL_2093939,EPI_ISL_2092940,EPI_ISL_2093944,EPI_ISL_2093945,EPI_ISL_2094312,EPI_ISL_2092941,EPI_ISL_2092942,EPI_ISL_2092943,EPI_ISL_2092944,EPI_ISL_2092945,EPI_ISL_2092946,EPI_ISL_2092948,EPI_ISL_2092949,EPI_ISL_2093825,EPI_ISL_2092951,EPI_ISL_2092952,EPI_ISL_2093542,EPI_ISL_2093959,EPI_ISL_2092954,EPI_ISL_2092955,EPI_ISL_2092956,EPI_ISL_2092957,EPI_ISL_2093836,EPI_ISL_2093960,EPI_ISL_2093837,EPI_ISL_2093961,EPI_ISL_2093546,EPI_ISL_2093962,EPI_ISL_2092958,EPI_ISL_2093963,EPI_ISL_2093810,EPI_ISL_2092959,EPI_ISL_2092960,EPI_ISL_2092961,EPI_ISL_2092962,EPI_ISL_2092963,EPI_ISL_2093964,EPI_ISL_2093852,EPI_ISL_2094361,EPI_ISL_2093547,EPI_ISL_2093965,EPI_ISL_2094386,EPI_ISL_2092964,EPI_ISL_2093548,EPI_ISL_2093853,EPI_ISL_2093848,EPI_ISL_2092965,EPI_ISL_2092966,EPI_ISL_2093549,EPI_ISL_2092967,EPI_ISL_2092968,EPI_ISL_2092969,EPI_ISL_2093854,EPI_ISL_2093855,EPI_ISL_2094313,EPI_ISL_2093966,EPI_ISL_2092970,EPI_ISL_2092882,EPI_ISL_2092971,EPI_ISL_2093856,EPI_ISL_2093811,EPI_ISL_2093967,EPI_ISL_2093550,EPI_ISL_2092972,EPI_ISL_2092973,EPI_ISL_2092974,EPI_ISL_2092975,EPI_ISL_2092976,EPI_ISL_2092977,EPI_ISL_2092978,EPI_ISL_2092979,EPI_ISL_2094362,EPI_ISL_2092980,EPI_ISL_2092981,EPI_ISL_2092982,EPI_ISL_2092983,EPI_ISL_2093969,EPI_ISL_2093970,EPI_ISL_2092986,EPI_ISL_2093971,EPI_ISL_2093552,EPI_ISL_2092987,EPI_ISL_2093857,EPI_ISL_2093850,EPI_ISL_2093973,EPI_ISL_2092885,EPI_ISL_2093974,EPI_ISL_2093975,EPI_ISL_2092989,EPI_ISL_2093554,EPI_ISL_2093976,EPI_ISL_2093555,EPI_ISL_2092990,EPI_ISL_2093977,EPI_ISL_2093978,EPI_ISL_2093979,EPI_ISL_2093980,EPI_ISL_2092992,EPI_ISL_2093981,EPI_ISL_2093982,EPI_ISL_2094373,EPI_ISL_2093824,EPI_ISL_2093557,EPI_ISL_2093983,EPI_ISL_2093984,EPI_ISL_2093985,EPI_ISL_2093986,EPI_ISL_2093987,EPI_ISL_2092995,EPI_ISL_2092997,EPI_ISL_2093558,EPI_ISL_2093988,EPI_ISL_2093858,EPI_ISL_2093989,EPI_ISL_2093000,EPI_ISL_2093002,EPI_ISL_2093003,EPI_ISL_2093004,EPI_ISL_2093005,EPI_ISL_2093006,EPI_ISL_2093007,EPI_ISL_2093008,EPI_ISL_2093993,EPI_ISL_2093014,EPI_ISL_2094011,EPI_ISL_2093015,EPI_ISL_2094012,EPI_ISL_2093016,EPI_ISL_2094014,EPI_ISL_2094316,EPI_ISL_2094015,EPI_ISL_2093017,EPI_ISL_2094016,EPI_ISL_2094017,EPI_ISL_2093019,EPI_ISL_2094377,EPI_ISL_2094018,EPI_ISL_2093021,EPI_ISL_2093614,EPI_ISL_2093022,EPI_ISL_2093023,EPI_ISL_2094378,EPI_ISL_2093024,EPI_ISL_2094379,EPI_ISL_2093618,EPI_ISL_2093619,EPI_ISL_2093025,EPI_ISL_2094380,EPI_ISL_2094021,EPI_ISL_2094022,EPI_ISL_2094381,EPI_ISL_2093026,EPI_ISL_2094024,EPI_ISL_2094382,EPI_ISL_2093027,EPI_ISL_2093028,EPI_ISL_2093629,EPI_ISL_2093030,EPI_ISL_2094317,EPI_ISL_2093031,EPI_ISL_2093032,EPI_ISL_2093033,EPI_ISL_2093035,EPI_ISL_2093036,EPI_ISL_2093037,EPI_ISL_2093038,EPI_ISL_2093039,EPI_ISL_2093040,EPI_ISL_2093041,EPI_ISL_2093042,EPI_ISL_2093043,EPI_ISL_2093044,EPI_ISL_2094026,EPI_ISL_2093045,EPI_ISL_2093046,EPI_ISL_2093047,EPI_ISL_2094027,EPI_ISL_2093048,EPI_ISL_2093049,EPI_ISL_2093799,EPI_ISL_2093050,EPI_ISL_2093051,EPI_ISL_2093052,EPI_ISL_2093638,EPI_ISL_2093053,EPI_ISL_2093054,EPI_ISL_2094028,EPI_ISL_2093055,EPI_ISL_2093056,EPI_ISL_2093057,EPI_ISL_2093058,EPI_ISL_2093059,EPI_ISL_2093060,EPI_ISL_2094329,EPI_ISL_2093639,EPI_ISL_2093061,EPI_ISL_2093062,EPI_ISL_2093640,EPI_ISL_2093063,EPI_ISL_2093064,EPI_ISL_2093065,EPI_ISL_2093066,EPI_ISL_2094029,EPI_ISL_2093067,EPI_ISL_2093068,EPI_ISL_2093864,EPI_ISL_2093069,EPI_ISL_2093070,EPI_ISL_2094031,EPI_ISL_2094307,EPI_ISL_2094350,EPI_ISL_2093644,EPI_ISL_2094398,EPI_ISL_2094033,EPI_ISL_2093646,EPI_ISL_2093647,EPI_ISL_2094034,EPI_ISL_2093072,EPI_ISL_2094035,EPI_ISL_2093851,EPI_ISL_2093075,EPI_ISL_2093076,EPI_ISL_2093649,EPI_ISL_2093077,EPI_ISL_2093078,EPI_ISL_2094037,EPI_ISL_2094038,EPI_ISL_2094318,EPI_ISL_2093079,EPI_ISL_2093080,EPI_ISL_2093081,EPI_ISL_2093082,EPI_ISL_2093083,EPI_ISL_2093865,EPI_ISL_2093084,EPI_ISL_2094039,EPI_ISL_2093507,EPI_ISL_2094040,EPI_ISL_2094041,EPI_ISL_2093866,EPI_ISL_2093085,EPI_ISL_2093086,EPI_ISL_2093656,EPI_ISL_2093087,EPI_ISL_2093088,EPI_ISL_2093867,EPI_ISL_2093089,EPI_ISL_2093090,EPI_ISL_2093091,EPI_ISL_2093900,EPI_ISL_2093092,EPI_ISL_2094042,EPI_ISL_2093093,EPI_ISL_2093658,EPI_ISL_2093094,EPI_ISL_2093800,EPI_ISL_2093095,EPI_ISL_2093096,EPI_ISL_2093868,EPI_ISL_2094044,EPI_ISL_2094045,EPI_ISL_2092886,EPI_ISL_2094046,EPI_ISL_2093509,EPI_ISL_2094047,EPI_ISL_2093097,EPI_ISL_2093098,EPI_ISL_2093099,EPI_ISL_2094048,EPI_ISL_2094049,EPI_ISL_2093100,EPI_ISL_2094050,EPI_ISL_2093101,EPI_ISL_2094051,EPI_ISL_2093103,EPI_ISL_2094052,EPI_ISL_2093104,EPI_ISL_2094053,EPI_ISL_2094054,EPI_ISL_2093105,EPI_ISL_2093106,EPI_ISL_2094055,EPI_ISL_2093107,EPI_ISL_2093108,EPI_ISL_2094056,EPI_ISL_2094057,EPI_ISL_2093109,EPI_ISL_2094058,EPI_ISL_2094059,EPI_ISL_2093662,EPI_ISL_2093907,EPI_ISL_2093111,EPI_ISL_2093112,EPI_ISL_2094060,EPI_ISL_2094061,EPI_ISL_2093113,EPI_ISL_2094062,EPI_ISL_2094063,EPI_ISL_2093664,EPI_ISL_2093665,EPI_ISL_2093115,EPI_ISL_2094064,EPI_ISL_2093116,EPI_ISL_2094065,EPI_ISL_2093666,EPI_ISL_2093667,EPI_ISL_2093668,EPI_ISL_2094066,EPI_ISL_2093117,EPI_ISL_2093118,EPI_ISL_2093816,EPI_ISL_2093795,EPI_ISL_2093120,EPI_ISL_2093121,EPI_ISL_2094067,EPI_ISL_2094068,EPI_ISL_2094069,EPI_ISL_2093901,EPI_ISL_2093817,EPI_ISL_2094070,EPI_ISL_2093669,EPI_ISL_2093122,EPI_ISL_2094071,EPI_ISL_2093123,EPI_ISL_2093124,EPI_ISL_2093818,EPI_ISL_2094072,EPI_ISL_2093670,EPI_ISL_2093125,EPI_ISL_2093671,EPI_ISL_2094073,EPI_ISL_2093126,EPI_ISL_2094074,EPI_ISL_2094075,EPI_ISL_2094076,EPI_ISL_2094077,EPI_ISL_2094078,EPI_ISL_2093127,EPI_ISL_2094079,EPI_ISL_2093128,EPI_ISL_2093129,EPI_ISL_2093130,EPI_ISL_2094080,EPI_ISL_2093131,EPI_ISL_2094081,EPI_ISL_2094082,EPI_ISL_2093132,EPI_ISL_2093133,EPI_ISL_2093838,EPI_ISL_2094083,EPI_ISL_2092888,EPI_ISL_2093819,EPI_ISL_2094084,EPI_ISL_2094085,EPI_ISL_2094086,EPI_ISL_2093134,EPI_ISL_2093870,EPI_ISL_2094087,EPI_ISL_2094088,EPI_ISL_2093672,EPI_ISL_2093135,EPI_ISL_2093673,EPI_ISL_2094089,EPI_ISL_2093136,EPI_ISL_2094090,EPI_ISL_2093137,EPI_ISL_2094091,EPI_ISL_2093138,EPI_ISL_2094092,EPI_ISL_2094093,EPI_ISL_2094094,EPI_ISL_2093139,EPI_ISL_2093871,EPI_ISL_2093820,EPI_ISL_2093674,EPI_ISL_2093675,EPI_ISL_2093140,EPI_ISL_2094095,EPI_ISL_2094096,EPI_ISL_2093141,EPI_ISL_2092889,EPI_ISL_2093142,EPI_ISL_2093839,EPI_ISL_2094097,EPI_ISL_2093143,EPI_ISL_2094098,EPI_ISL_2093144,EPI_ISL_2093145,EPI_ISL_2094099,EPI_ISL_2094100,EPI_ISL_2093146,EPI_ISL_2093147,EPI_ISL_2094101,EPI_ISL_2093148,EPI_ISL_2093676,EPI_ISL_2094102,EPI_ISL_2094103,EPI_ISL_2094104,EPI_ISL_2093149,EPI_ISL_2094105,EPI_ISL_2094106,EPI_ISL_2093150,EPI_ISL_2093151,EPI_ISL_2093152,EPI_ISL_2093153,EPI_ISL_2094107,EPI_ISL_2094108,EPI_ISL_2094109,EPI_ISL_2093154,EPI_ISL_2093677,EPI_ISL_2094110,EPI_ISL_2093155,EPI_ISL_2093678,EPI_ISL_2094320,EPI_ISL_2093156,EPI_ISL_2093840,EPI_ISL_2094384,EPI_ISL_2094111,EPI_ISL_2093679,EPI_ISL_2094112,EPI_ISL_2094113,EPI_ISL_2094114,EPI_ISL_2093158,EPI_ISL_2093159,EPI_ISL_2094356,EPI_ISL_2094115,EPI_ISL_2093161,EPI_ISL_2094116,EPI_ISL_2094117,EPI_ISL_2094118,EPI_ISL_2093162,EPI_ISL_2093163,EPI_ISL_2093681,EPI_ISL_2093164,EPI_ISL_2093165,EPI_ISL_2094121,EPI_ISL_2094122,EPI_ISL_2094123,EPI_ISL_2093683,EPI_ISL_2093167,EPI_ISL_2094125,EPI_ISL_2093684,EPI_ISL_2093168,EPI_ISL_2093172,EPI_ISL_2094321,EPI_ISL_2094126,EPI_ISL_2093173,EPI_ISL_2094127,EPI_ISL_2093685,EPI_ISL_2094128,EPI_ISL_2094129,EPI_ISL_2094130,EPI_ISL_2093826,EPI_ISL_2093177,EPI_ISL_2093178,EPI_ISL_2093179,EPI_ISL_2094131,EPI_ISL_2093686,EPI_ISL_2093181,EPI_ISL_2094132,EPI_ISL_2093183,EPI_ISL_2093689,EPI_ISL_2093184,EPI_ISL_2093185,EPI_ISL_2093902,EPI_ISL_2093186,EPI_ISL_2093187,EPI_ISL_2094133,EPI_ISL_2093691,EPI_ISL_2093189,EPI_ISL_2093190,EPI_ISL_2093191,EPI_ISL_2094134,EPI_ISL_2093192,EPI_ISL_2094135,EPI_ISL_2094136,EPI_ISL_2093693,EPI_ISL_2094137,EPI_ISL_2094138,EPI_ISL_2094139,EPI_ISL_2094140,EPI_ISL_2093194,EPI_ISL_2094141,EPI_ISL_2093195,EPI_ISL_2093694,EPI_ISL_2093196,EPI_ISL_2093197,EPI_ISL_2094142,EPI_ISL_2093695,EPI_ISL_2094143,EPI_ISL_2094144,EPI_ISL_2094145,EPI_ISL_2093199,EPI_ISL_2093200,EPI_ISL_2093202,EPI_ISL_2094146,EPI_ISL_2094147,EPI_ISL_2093203,EPI_ISL_2093696,EPI_ISL_2093204,EPI_ISL_2093205,EPI_ISL_2093206,EPI_ISL_2094148,EPI_ISL_2093207,EPI_ISL_2093208,EPI_ISL_2094149,EPI_ISL_2094150,EPI_ISL_2092879,EPI_ISL_2093697,EPI_ISL_2093209,EPI_ISL_2093210,EPI_ISL_2093211,EPI_ISL_2093212,EPI_ISL_2093213,EPI_ISL_2093214,EPI_ISL_2093215,EPI_ISL_2094389,EPI_ISL_2094151,EPI_ISL_2093698,EPI_ISL_2093216,EPI_ISL_2094152,EPI_ISL_2093699,EPI_ISL_2093217,EPI_ISL_2094153,EPI_ISL_2093827,EPI_ISL_2094154,EPI_ISL_2092890,EPI_ISL_2094155,EPI_ISL_2094156,EPI_ISL_2093218,EPI_ISL_2093219,EPI_ISL_2093828,EPI_ISL_2093220,EPI_ISL_2094157,EPI_ISL_2094158,EPI_ISL_2093221,EPI_ISL_2093222,EPI_ISL_2093223,EPI_ISL_2093224,EPI_ISL_2093225,EPI_ISL_2093226,EPI_ISL_2093227,EPI_ISL_2092876,EPI_ISL_2093700,EPI_ISL_2093229,EPI_ISL_2093231,EPI_ISL_2094358,EPI_ISL_2093234,EPI_ISL_2093235,EPI_ISL_2093236,EPI_ISL_2094170,EPI_ISL_2092878,EPI_ISL_2093238,EPI_ISL_2093702,EPI_ISL_2094173,EPI_ISL_2093239,EPI_ISL_2094174,EPI_ISL_2093240,EPI_ISL_2094175,EPI_ISL_2093241,EPI_ISL_2093242,EPI_ISL_2094176,EPI_ISL_2093243,EPI_ISL_2093244,EPI_ISL_2093703,EPI_ISL_2093704,EPI_ISL_2093245,EPI_ISL_2093705,EPI_ISL_2094177,EPI_ISL_2094178,EPI_ISL_2092884,EPI_ISL_2093246,EPI_ISL_2093247,EPI_ISL_2094179,EPI_ISL_2093248,EPI_ISL_2093249,EPI_ISL_2094180,EPI_ISL_2093250,EPI_ISL_2093251,EPI_ISL_2093252,EPI_ISL_2094181,EPI_ISL_2093253,EPI_ISL_2093254,EPI_ISL_2093255,EPI_ISL_2093256,EPI_ISL_2093257,EPI_ISL_2094182,EPI_ISL_2093258,EPI_ISL_2094183,EPI_ISL_2094184,EPI_ISL_2093259,EPI_ISL_2093260,EPI_ISL_2093874,EPI_ISL_2093706,EPI_ISL_2094185,EPI_ISL_2093261,EPI_ISL_2094186,EPI_ISL_2093262,EPI_ISL_2093707,EPI_ISL_2093263,EPI_ISL_2093264,EPI_ISL_2093265,EPI_ISL_2093266,EPI_ISL_2093875,EPI_ISL_2093267,EPI_ISL_2092875,EPI_ISL_2093268,EPI_ISL_2093269,EPI_ISL_2094187,EPI_ISL_2093270,EPI_ISL_2094351,EPI_ISL_2094188,EPI_ISL_2093271,EPI_ISL_2093708,EPI_ISL_2093272,EPI_ISL_2093273,EPI_ISL_2094309,EPI_ISL_2094189,EPI_ISL_2094190,EPI_ISL_2094191,EPI_ISL_2093274,EPI_ISL_2093275,EPI_ISL_2093276,EPI_ISL_2093277,EPI_ISL_2093278,EPI_ISL_2093279,EPI_ISL_2093280,EPI_ISL_2093281,EPI_ISL_2093282,EPI_ISL_2094192,EPI_ISL_2093283,EPI_ISL_2093709,EPI_ISL_2093710,EPI_ISL_2093284,EPI_ISL_2092874,EPI_ISL_2093285,EPI_ISL_2093286,EPI_ISL_2094193,EPI_ISL_2093287,EPI_ISL_2093711,EPI_ISL_2094368,EPI_ISL_2093843,EPI_ISL_2093288,EPI_ISL_2093289,EPI_ISL_2093290,EPI_ISL_2093291,EPI_ISL_2093292,EPI_ISL_2094194,EPI_ISL_2094195,EPI_ISL_2093293,EPI_ISL_2093294,EPI_ISL_2093295,EPI_ISL_2093296,EPI_ISL_2093297,EPI_ISL_2093298,EPI_ISL_2093712,EPI_ISL_2093299,EPI_ISL_2093713,EPI_ISL_2094196,EPI_ISL_2094197,EPI_ISL_2093300,EPI_ISL_2093301,EPI_ISL_2094198,EPI_ISL_2093302,EPI_ISL_2093303,EPI_ISL_2093304,EPI_ISL_2093305,EPI_ISL_2093306,EPI_ISL_2093307,EPI_ISL_2093714,EPI_ISL_2094363,EPI_ISL_2093308,EPI_ISL_2093715,EPI_ISL_2094199,EPI_ISL_2093309,EPI_ISL_2093310,EPI_ISL_2093311,EPI_ISL_2094200,EPI_ISL_2093312,EPI_ISL_2093716,EPI_ISL_2093717,EPI_ISL_2094201,EPI_ISL_2094202,EPI_ISL_2093313,EPI_ISL_2093314,EPI_ISL_2093315,EPI_ISL_2094203,EPI_ISL_2093316,EPI_ISL_2093317,EPI_ISL_2093318,EPI_ISL_2093319,EPI_ISL_2093320,EPI_ISL_2092880,EPI_ISL_2093321,EPI_ISL_2093322,EPI_ISL_2093323,EPI_ISL_2094204,EPI_ISL_2094205,EPI_ISL_2094206,EPI_ISL_2094207,EPI_ISL_2092877,EPI_ISL_2094208,EPI_ISL_2093718,EPI_ISL_2094209,EPI_ISL_2093324,EPI_ISL_2093325,EPI_ISL_2094210,EPI_ISL_2093326,EPI_ISL_2093719,EPI_ISL_2093720,EPI_ISL_2093721,EPI_ISL_2093722,EPI_ISL_2093327,EPI_ISL_2093903,EPI_ISL_2093328,EPI_ISL_2093329,EPI_ISL_2094211,EPI_ISL_2093330,EPI_ISL_2093331,EPI_ISL_2093332,EPI_ISL_2093333,EPI_ISL_2093334,EPI_ISL_2093335,EPI_ISL_2093336,EPI_ISL_2093337,EPI_ISL_2093338,EPI_ISL_2094323,EPI_ISL_2093723,EPI_ISL_2093724,EPI_ISL_2093339,EPI_ISL_2093340,EPI_ISL_2094212,EPI_ISL_2093341,EPI_ISL_2094213,EPI_ISL_2093343,EPI_ISL_2093344,EPI_ISL_2094214,EPI_ISL_2093725,EPI_ISL_2094215,EPI_ISL_2093345,EPI_ISL_2092891,EPI_ISL_2094216,EPI_ISL_2093346,EPI_ISL_2093347,EPI_ISL_2093348,EPI_ISL_2093726,EPI_ISL_2093350,EPI_ISL_2093351,EPI_ISL_2094217,EPI_ISL_2093727,EPI_ISL_2093352,EPI_ISL_2093876,EPI_ISL_2093353,EPI_ISL_2093354,EPI_ISL_2093728,EPI_ISL_2093355,EPI_ISL_2094219,EPI_ISL_2093356,EPI_ISL_2094220,EPI_ISL_2093357,EPI_ISL_2093359,EPI_ISL_2093360,EPI_ISL_2093729,EPI_ISL_2093361,EPI_ISL_2093362,EPI_ISL_2093730,EPI_ISL_2093363,EPI_ISL_2094332,EPI_ISL_2093364,EPI_ISL_2093731,EPI_ISL_2094221,EPI_ISL_2093732,EPI_ISL_2094222,EPI_ISL_2093366,EPI_ISL_2093367,EPI_ISL_2094223,EPI_ISL_2094224,EPI_ISL_2093369,EPI_ISL_2093370,EPI_ISL_2093371,EPI_ISL_2093372,EPI_ISL_2094225,EPI_ISL_2094226,EPI_ISL_2093373,EPI_ISL_2093374,EPI_ISL_2093376,EPI_ISL_2094227,EPI_ISL_2093377,EPI_ISL_2093378,EPI_ISL_2093379,EPI_ISL_2094228,EPI_ISL_2093380,EPI_ISL_2094229,EPI_ISL_2093734,EPI_ISL_2093381,EPI_ISL_2093383,EPI_ISL_2093735,EPI_ISL_2093384,EPI_ISL_2093736,EPI_ISL_2094230,EPI_ISL_2093385,EPI_ISL_2093386,EPI_ISL_2093801,EPI_ISL_2094231,EPI_ISL_2093387,EPI_ISL_2093737,EPI_ISL_2093738,EPI_ISL_2093388,EPI_ISL_2093389,EPI_ISL_2093739,EPI_ISL_2094232,EPI_ISL_2093392,EPI_ISL_2094233,EPI_ISL_2093740,EPI_ISL_2093393,EPI_ISL_2094235,EPI_ISL_2093394,EPI_ISL_2094236,EPI_ISL_2093395,EPI_ISL_2094399,EPI_ISL_2093877,EPI_ISL_2094237,EPI_ISL_2094238,EPI_ISL_2093396,EPI_ISL_2093398,EPI_ISL_2093830,EPI_ISL_2093399,EPI_ISL_2094239,EPI_ISL_2093400,EPI_ISL_2092897,EPI_ISL_2094241,EPI_ISL_2093402,EPI_ISL_2093403,EPI_ISL_2094242,EPI_ISL_2094243,EPI_ISL_2093405,EPI_ISL_2094244,EPI_ISL_2092892,EPI_ISL_2094245,EPI_ISL_2093407,EPI_ISL_2094310,EPI_ISL_2094246,EPI_ISL_2094248,EPI_ISL_2094249,EPI_ISL_2093409,EPI_ISL_2093742,EPI_ISL_2093878,EPI_ISL_2093743,EPI_ISL_2093410,EPI_ISL_2093411,EPI_ISL_2094251,EPI_ISL_2093413,EPI_ISL_2094252,EPI_ISL_2093745,EPI_ISL_2094253,EPI_ISL_2093414,EPI_ISL_2094254,EPI_ISL_2093746,EPI_ISL_2093415,EPI_ISL_2094255,EPI_ISL_2093416,EPI_ISL_2094256,EPI_ISL_2094257,EPI_ISL_2093417,EPI_ISL_2093748,EPI_ISL_2093418,EPI_ISL_2093749,EPI_ISL_2093419,EPI_ISL_2094260,EPI_ISL_2094261,EPI_ISL_2093421,EPI_ISL_2094262,EPI_ISL_2093831,EPI_ISL_2093750,EPI_ISL_2093422,EPI_ISL_2093424,EPI_ISL_2093425,EPI_ISL_2093751,EPI_ISL_2094263,EPI_ISL_2093427,EPI_ISL_2092893,EPI_ISL_2093428,EPI_ISL_2093752,EPI_ISL_2093879,EPI_ISL_2094409,EPI_ISL_2094324,EPI_ISL_2092895,EPI_ISL_2094264,EPI_ISL_2094265,EPI_ISL_2093880,EPI_ISL_2093756,EPI_ISL_2093881,EPI_ISL_2093430,EPI_ISL_2094267,EPI_ISL_2094268,EPI_ISL_2093431,EPI_ISL_2093882,EPI_ISL_2093432,EPI_ISL_2093433,EPI_ISL_2094269,EPI_ISL_2093434,EPI_ISL_2093883,EPI_ISL_2094270,EPI_ISL_2094271,EPI_ISL_2093436,EPI_ISL_2093437,EPI_ISL_2094273,EPI_ISL_2093438,EPI_ISL_2094274,EPI_ISL_2094275,EPI_ISL_2093441,EPI_ISL_2094276,EPI_ISL_2093763,EPI_ISL_2094325,EPI_ISL_2094277,EPI_ISL_2093766,EPI_ISL_2093887,EPI_ISL_2094278,EPI_ISL_2093443,EPI_ISL_2094326,EPI_ISL_2093768,EPI_ISL_2093904,EPI_ISL_2094281,EPI_ISL_2094282,EPI_ISL_2093446,EPI_ISL_2093447,EPI_ISL_2094283,EPI_ISL_2094284,EPI_ISL_2093770,EPI_ISL_2093772,EPI_ISL_2094285,EPI_ISL_2094286,EPI_ISL_2094287,EPI_ISL_2094289,EPI_ISL_2093450,EPI_ISL_2093452,EPI_ISL_2094328,EPI_ISL_2094369,EPI_ISL_2092900,EPI_ISL_2093454,EPI_ISL_2093774,EPI_ISL_2093456,EPI_ISL_2093457,EPI_ISL_2093458,EPI_ISL_2094290,EPI_ISL_2093833,EPI_ISL_2094291,EPI_ISL_2093462,EPI_ISL_2093463,EPI_ISL_2093779,EPI_ISL_2093464,EPI_ISL_2093465,EPI_ISL_2093466,EPI_ISL_2093467,EPI_ISL_2093468,EPI_ISL_2093469,EPI_ISL_2094292,EPI_ISL_2094370,EPI_ISL_2093780,EPI_ISL_2093470,EPI_ISL_2093471,EPI_ISL_2094293,EPI_ISL_2093472,EPI_ISL_2093473,EPI_ISL_2094294,EPI_ISL_2093474,EPI_ISL_2094295,EPI_ISL_2093781,EPI_ISL_2094296,EPI_ISL_2093782,EPI_ISL_2093783,EPI_ISL_2094297,EPI_ISL_2092896,EPI_ISL_2093784,EPI_ISL_2093476,EPI_ISL_2094299,EPI_ISL_2094300,EPI_ISL_2093510,EPI_ISL_2093477,EPI_ISL_2093802,EPI_ISL_2093478,EPI_ISL_2093479,EPI_ISL_2093480,EPI_ISL_2093481,EPI_ISL_2093785,EPI_ISL_2093482,EPI_ISL_2094301,EPI_ISL_2094302,EPI_ISL_2093787,EPI_ISL_2094303,EPI_ISL_2093483,EPI_ISL_2093834,EPI_ISL_2093484,EPI_ISL_2093906,EPI_ISL_2093485,EPI_ISL_2094304,EPI_ISL_2093486,EPI_ISL_2093788,EPI_ISL_2093487,EPI_ISL_2094305,EPI_ISL_2094306,EPI_ISL_2093488,EPI_ISL_2093489,EPI_ISL_2093789,EPI_ISL_2093490,EPI_ISL_2093491,EPI_ISL_2093790,EPI_ISL_2093791,EPI_ISL_2093493,EPI_ISL_2093494,EPI_ISL_2093495,EPI_ISL_2093496,EPI_ISL_2093497,EPI_ISL_2093792,EPI_ISL_2093498,EPI_ISL_2093793,EPI_ISL_2093511,EPI_ISL_2093500,EPI_ISL_2093501,EPI_ISL_2093502,EPI_ISL_2093835,EPI_ISL_2093821,EPI_ISL_2093503,EPI_ISL_2093504,EPI_ISL_2093505,EPI_ISL_2093506,EPI_ISL_2093794,EPI_ISL_2219150,EPI_ISL_2219152,EPI_ISL_2215781,EPI_ISL_2217881,EPI_ISL_2219156,EPI_ISL_2215785,EPI_ISL_2215787,EPI_ISL_2217883,EPI_ISL_2217886,EPI_ISL_2219158,EPI_ISL_2217889,EPI_ISL_2215789,EPI_ISL_2215791,EPI_ISL_2220494,EPI_ISL_2215591,EPI_ISL_2215793,EPI_ISL_2217890,EPI_ISL_2215796,EPI_ISL_2217893,EPI_ISL_2217896,EPI_ISL_2215798,EPI_ISL_2217898,EPI_ISL_2215801,EPI_ISL_2215498,EPI_ISL_2215760,EPI_ISL_2215805,EPI_ISL_2215807,EPI_ISL_2215525,EPI_ISL_2219110,EPI_ISL_2215811,EPI_ISL_2217900,EPI_ISL_2217857,EPI_ISL_2219160,EPI_ISL_2215503,EPI_ISL_2220435,EPI_ISL_2215814,EPI_ISL_2219163,EPI_ISL_2215816,EPI_ISL_2215818,EPI_ISL_2215825,EPI_ISL_2219166,EPI_ISL_2215829,EPI_ISL_2215836,EPI_ISL_2219169,EPI_ISL_2215841,EPI_ISL_2215845,EPI_ISL_2217902,EPI_ISL_2215852,EPI_ISL_2215856,EPI_ISL_2215686,EPI_ISL_2215862,EPI_ISL_2218914,EPI_ISL_2215866,EPI_ISL_2215874,EPI_ISL_2215881,EPI_ISL_2219171,EPI_ISL_2217905,EPI_ISL_2220377,EPI_ISL_2219174,EPI_ISL_2215883,EPI_ISL_2215738,EPI_ISL_2215886,EPI_ISL_2219176,EPI_ISL_2219179,EPI_ISL_2217860,EPI_ISL_2217906,EPI_ISL_2215888,EPI_ISL_2215597,EPI_ISL_2215890,EPI_ISL_2215893,EPI_ISL_2217908,EPI_ISL_2215895,EPI_ISL_2215898,EPI_ISL_2219180,EPI_ISL_2215901,EPI_ISL_2219184,EPI_ISL_2215904,EPI_ISL_2215906,EPI_ISL_2220428,EPI_ISL_2215908,EPI_ISL_2217912,EPI_ISL_2215911,EPI_ISL_2219186,EPI_ISL_2219189,EPI_ISL_2215913,EPI_ISL_2215916,EPI_ISL_2218842,EPI_ISL_2215918,EPI_ISL_2217917,EPI_ISL_2215920,EPI_ISL_2217922,EPI_ISL_2219190,EPI_ISL_2217928,EPI_ISL_2215923,EPI_ISL_2217862,EPI_ISL_2219192,EPI_ISL_2215925,EPI_ISL_2215436,EPI_ISL_2219002,EPI_ISL_2217939,EPI_ISL_2219195,EPI_ISL_2215765,EPI_ISL_2215928,EPI_ISL_2215930,EPI_ISL_2215933,EPI_ISL_2215936,EPI_ISL_2215938,EPI_ISL_2220401,EPI_ISL_2217865,EPI_ISL_2219197,EPI_ISL_2220440,EPI_ISL_2215941,EPI_ISL_2217946,EPI_ISL_2215599,EPI_ISL_2215944,EPI_ISL_2215692,EPI_ISL_2219200,EPI_ISL_2219203,EPI_ISL_2217951,EPI_ISL_2215946,EPI_ISL_2215949,EPI_ISL_2215951,EPI_ISL_2217956,EPI_ISL_2217962,EPI_ISL_2219205,EPI_ISL_2215954,EPI_ISL_2215956,EPI_ISL_2215959,EPI_ISL_2217968,EPI_ISL_2215960,EPI_ISL_2220464,EPI_ISL_2219208,EPI_ISL_2219210,EPI_ISL_2215963,EPI_ISL_2219211,EPI_ISL_2219213,EPI_ISL_2219215,EPI_ISL_2215424,EPI_ISL_2219218,EPI_ISL_2215965,EPI_ISL_2215968,EPI_ISL_2219220,EPI_ISL_2219222,EPI_ISL_2215970,EPI_ISL_2215973,EPI_ISL_2219224,EPI_ISL_2219226,EPI_ISL_2215975,EPI_ISL_2217974,EPI_ISL_2217980,EPI_ISL_2217984,EPI_ISL_2215977,EPI_ISL_2215980,EPI_ISL_2218990,EPI_ISL_2215982,EPI_ISL_2215985,EPI_ISL_2220558,EPI_ISL_2219228,EPI_ISL_2220450,EPI_ISL_2219230,EPI_ISL_2215987,EPI_ISL_2219233,EPI_ISL_2215990,EPI_ISL_2215997,EPI_ISL_2216002,EPI_ISL_2217991,EPI_ISL_2216006,EPI_ISL_2219235,EPI_ISL_2216010,EPI_ISL_2217996,EPI_ISL_2216012,EPI_ISL_2218002,EPI_ISL_2215455,EPI_ISL_2218007,EPI_ISL_2218018,EPI_ISL_2216026,EPI_ISL_2216028,EPI_ISL_2219238,EPI_ISL_2218859,EPI_ISL_2216037,EPI_ISL_2215486,EPI_ISL_2215698,EPI_ISL_2216042,EPI_ISL_2218028,EPI_ISL_2216043,EPI_ISL_2215532,EPI_ISL_2219242,EPI_ISL_2218030,EPI_ISL_2216053,EPI_ISL_2215514,EPI_ISL_2216056,EPI_ISL_2216058,EPI_ISL_2219246,EPI_ISL_2218041,EPI_ISL_2216068,EPI_ISL_2219248,EPI_ISL_2218046,EPI_ISL_2216075,EPI_ISL_2218048,EPI_ISL_2216083,EPI_ISL_2216089,EPI_ISL_2218053,EPI_ISL_2219252,EPI_ISL_2218056,EPI_ISL_2218871,EPI_ISL_2219276,EPI_ISL_2220379,EPI_ISL_2218072,EPI_ISL_2219306,EPI_ISL_2216169,EPI_ISL_2216172,EPI_ISL_2218081,EPI_ISL_2216182,EPI_ISL_2219327,EPI_ISL_2218922,EPI_ISL_2218098,EPI_ISL_2219338,EPI_ISL_2218116,EPI_ISL_2219341,EPI_ISL_2218118,EPI_ISL_2219343,EPI_ISL_2216203,EPI_ISL_2218121,EPI_ISL_2219346,EPI_ISL_2216207,EPI_ISL_2216209,EPI_ISL_2219349,EPI_ISL_2218123,EPI_ISL_2216212,EPI_ISL_2219351,EPI_ISL_2219354,EPI_ISL_2219356,EPI_ISL_2216213,EPI_ISL_2215725,EPI_ISL_2218125,EPI_ISL_2216216,EPI_ISL_2218129,EPI_ISL_2219359,EPI_ISL_2220556,EPI_ISL_2219115,EPI_ISL_2216221,EPI_ISL_2219362,EPI_ISL_2219364,EPI_ISL_2218131,EPI_ISL_2220448,EPI_ISL_2219367,EPI_ISL_2218133,EPI_ISL_2219370,EPI_ISL_2219372,EPI_ISL_2218136,EPI_ISL_2219375,EPI_ISL_2218992,EPI_ISL_2218924,EPI_ISL_2216228,EPI_ISL_2219376,EPI_ISL_2218138,EPI_ISL_2218141,EPI_ISL_2219378,EPI_ISL_2219381,EPI_ISL_2219385,EPI_ISL_2219387,EPI_ISL_2215603,EPI_ISL_2218142,EPI_ISL_2216232,EPI_ISL_2216236,EPI_ISL_2216238,EPI_ISL_2219390,EPI_ISL_2219391,EPI_ISL_2216240,EPI_ISL_2216243,EPI_ISL_2216245,EPI_ISL_2219394,EPI_ISL_2216248,EPI_ISL_2218144,EPI_ISL_2216251,EPI_ISL_2219396,EPI_ISL_2219400,EPI_ISL_2220389,EPI_ISL_2219402,EPI_ISL_2219405,EPI_ISL_2216254,EPI_ISL_2216256,EPI_ISL_2216259,EPI_ISL_2219406,EPI_ISL_2218146,EPI_ISL_2219408,EPI_ISL_2218927,EPI_ISL_2219412,EPI_ISL_2219414,EPI_ISL_2218149,EPI_ISL_2219416,EPI_ISL_2218995,EPI_ISL_2219421,EPI_ISL_2216261,EPI_ISL_2219429,EPI_ISL_2218151,EPI_ISL_2218928,EPI_ISL_2216264,EPI_ISL_2219436,EPI_ISL_2219443,EPI_ISL_2219450,EPI_ISL_2216266,EPI_ISL_2219456,EPI_ISL_2219461,EPI_ISL_2219469,EPI_ISL_2216268,EPI_ISL_2216270,EPI_ISL_2220486,EPI_ISL_2218931,EPI_ISL_2219475,EPI_ISL_2218154,EPI_ISL_2219483,EPI_ISL_2216272,EPI_ISL_2219490,EPI_ISL_2218156,EPI_ISL_2218159,EPI_ISL_2218161,EPI_ISL_2216297,EPI_ISL_2218166,EPI_ISL_2216302,EPI_ISL_2219516,EPI_ISL_2218170,EPI_ISL_2218172,EPI_ISL_2218177,EPI_ISL_2218187,EPI_ISL_2219554,EPI_ISL_2216373,EPI_ISL_2218197,EPI_ISL_2219564,EPI_ISL_2216391,EPI_ISL_2218214,EPI_ISL_2219579,EPI_ISL_2218217,EPI_ISL_2216403,EPI_ISL_2218897,EPI_ISL_2219594,EPI_ISL_2218219,EPI_ISL_2219596,EPI_ISL_2218224,EPI_ISL_2218226,EPI_ISL_2219601,EPI_ISL_2216417,EPI_ISL_2216419,EPI_ISL_2219604,EPI_ISL_2216432,EPI_ISL_2216434,EPI_ISL_2216436,EPI_ISL_2219606,EPI_ISL_2216440,EPI_ISL_2218235,EPI_ISL_2219608,EPI_ISL_2219610,EPI_ISL_2219619,EPI_ISL_2218242,EPI_ISL_2219622,EPI_ISL_2216449,EPI_ISL_2219648,EPI_ISL_2216489,EPI_ISL_2216499,EPI_ISL_2215520,EPI_ISL_2219678,EPI_ISL_2216534,EPI_ISL_2219684,EPI_ISL_2218268,EPI_ISL_2216538,EPI_ISL_2216541,EPI_ISL_2218273,EPI_ISL_2216546,EPI_ISL_2215744,EPI_ISL_2216548,EPI_ISL_2219686,EPI_ISL_2219691,EPI_ISL_2218278,EPI_ISL_2219694,EPI_ISL_2216551,EPI_ISL_2216556,EPI_ISL_2216559,EPI_ISL_2216561,EPI_ISL_2216563,EPI_ISL_2216571,EPI_ISL_2218281,EPI_ISL_2218283,EPI_ISL_2216576,EPI_ISL_2219696,EPI_ISL_2218285,EPI_ISL_2216578,EPI_ISL_2216581,EPI_ISL_2219705,EPI_ISL_2216586,EPI_ISL_2216592,EPI_ISL_2219711,EPI_ISL_2219713,EPI_ISL_2220407,EPI_ISL_2219716,EPI_ISL_2218288,EPI_ISL_2216617,EPI_ISL_2216619,EPI_ISL_2216622,EPI_ISL_2216624,EPI_ISL_2218292,EPI_ISL_2219728,EPI_ISL_2219732,EPI_ISL_2218899,EPI_ISL_2216629,EPI_ISL_2219734,EPI_ISL_2216634,EPI_ISL_2220438,EPI_ISL_2215564,EPI_ISL_2218304,EPI_ISL_2219740,EPI_ISL_2215573,EPI_ISL_2219742,EPI_ISL_2219118,EPI_ISL_2219747,EPI_ISL_2219750,EPI_ISL_2219753,EPI_ISL_2218311,EPI_ISL_2219754,EPI_ISL_2216639,EPI_ISL_2218313,EPI_ISL_2218316,EPI_ISL_2219018,EPI_ISL_2218318,EPI_ISL_2219759,EPI_ISL_2215508,EPI_ISL_2218328,EPI_ISL_2216649,EPI_ISL_2218330,EPI_ISL_2218332,EPI_ISL_2219764,EPI_ISL_2215574,EPI_ISL_2218343,EPI_ISL_2219772,EPI_ISL_2215625,EPI_ISL_2218345,EPI_ISL_2216654,EPI_ISL_2218354,EPI_ISL_2218356,EPI_ISL_2219776,EPI_ISL_2220484,EPI_ISL_2218361,EPI_ISL_2219779,EPI_ISL_2216658,EPI_ISL_2216660,EPI_ISL_2218370,EPI_ISL_2218374,EPI_ISL_2216663,EPI_ISL_2218376,EPI_ISL_2219788,EPI_ISL_2216665,EPI_ISL_2219797,EPI_ISL_2218384,EPI_ISL_2219800,EPI_ISL_2219801,EPI_ISL_2216670,EPI_ISL_2216673,EPI_ISL_2219807,EPI_ISL_2218386,EPI_ISL_2218388,EPI_ISL_2216677,EPI_ISL_2216680,EPI_ISL_2215636,EPI_ISL_2215641,EPI_ISL_2219812,EPI_ISL_2219815,EPI_ISL_2218393,EPI_ISL_2218395,EPI_ISL_2216695,EPI_ISL_2216698,EPI_ISL_2220372,EPI_ISL_2216705,EPI_ISL_2218400,EPI_ISL_2219135,EPI_ISL_2216708,EPI_ISL_2219828,EPI_ISL_2218402,EPI_ISL_2216718,EPI_ISL_2218404,EPI_ISL_2218406,EPI_ISL_2216720,EPI_ISL_2215647,EPI_ISL_2219831,EPI_ISL_2216723,EPI_ISL_2218415,EPI_ISL_2215653,EPI_ISL_2218417,EPI_ISL_2218419,EPI_ISL_2219836,EPI_ISL_2220513,EPI_ISL_2216730,EPI_ISL_2219838,EPI_ISL_2216733,EPI_ISL_2218422,EPI_ISL_2219843,EPI_ISL_2219846,EPI_ISL_2215749,EPI_ISL_2219849,EPI_ISL_2219851,EPI_ISL_2219853,EPI_ISL_2219862,EPI_ISL_2216739,EPI_ISL_2220561,EPI_ISL_2218429,EPI_ISL_2216741,EPI_ISL_2218432,EPI_ISL_2219870,EPI_ISL_2216746,EPI_ISL_2220563,EPI_ISL_2220387,EPI_ISL_2219874,EPI_ISL_2216749,EPI_ISL_2218440,EPI_ISL_2219878,EPI_ISL_2219883,EPI_ISL_2219885,EPI_ISL_2216764,EPI_ISL_2219888,EPI_ISL_2219890,EPI_ISL_2216768,EPI_ISL_2218445,EPI_ISL_2219893,EPI_ISL_2219903,EPI_ISL_2219905,EPI_ISL_2216778,EPI_ISL_2219909,EPI_ISL_2219912,EPI_ISL_2218448,EPI_ISL_2219917,EPI_ISL_2216793,EPI_ISL_2219920,EPI_ISL_2220409,EPI_ISL_2216815,EPI_ISL_2218450,EPI_ISL_2216925,EPI_ISL_2218510,EPI_ISL_2219987,EPI_ISL_2215705,EPI_ISL_2219990,EPI_ISL_2218517,EPI_ISL_2216964,EPI_ISL_2220565,EPI_ISL_2215474,EPI_ISL_2218545,EPI_ISL_2219054,EPI_ISL_2219062,EPI_ISL_2217017,EPI_ISL_2219069,EPI_ISL_2220019,EPI_ISL_2220022,EPI_ISL_2217034,EPI_ISL_2220024,EPI_ISL_2217057,EPI_ISL_2220026,EPI_ISL_2218554,EPI_ISL_2217063,EPI_ISL_2217086,EPI_ISL_2217091,EPI_ISL_2218559,EPI_ISL_2218966,EPI_ISL_2220047,EPI_ISL_2219075,EPI_ISL_2217126,EPI_ISL_2217128,EPI_ISL_2215771,EPI_ISL_2220059,EPI_ISL_2217135,EPI_ISL_2217138,EPI_ISL_2218568,EPI_ISL_2217172,EPI_ISL_2217178,EPI_ISL_2218571,EPI_ISL_2219077,EPI_ISL_2217204,EPI_ISL_2220074,EPI_ISL_2220079,EPI_ISL_2217234,EPI_ISL_2218971,EPI_ISL_2220082,EPI_ISL_2220088,EPI_ISL_2219000,EPI_ISL_2220090,EPI_ISL_2220092,EPI_ISL_2215571,EPI_ISL_2220100,EPI_ISL_2220101,EPI_ISL_2220103,EPI_ISL_2220106,EPI_ISL_2217294,EPI_ISL_2220109,EPI_ISL_2220111,EPI_ISL_2217309,EPI_ISL_2217312,EPI_ISL_2217314,EPI_ISL_2220114,EPI_ISL_2218591,EPI_ISL_2217322,EPI_ISL_2220118,EPI_ISL_2217324,EPI_ISL_2220125,EPI_ISL_2217333,EPI_ISL_2220128,EPI_ISL_2220130,EPI_ISL_2218594,EPI_ISL_2220140,EPI_ISL_2220143,EPI_ISL_2220145,EPI_ISL_2220147,EPI_ISL_2217345,EPI_ISL_2220153,EPI_ISL_2218600,EPI_ISL_2217373,EPI_ISL_2217376,EPI_ISL_2217378,EPI_ISL_2217381,EPI_ISL_2219124,EPI_ISL_2220159,EPI_ISL_2217871,EPI_ISL_2218975,EPI_ISL_2220164,EPI_ISL_2217391,EPI_ISL_2217393,EPI_ISL_2217398,EPI_ISL_2220169,EPI_ISL_2220172,EPI_ISL_2218621,EPI_ISL_2217450,EPI_ISL_2217456,EPI_ISL_2220445,EPI_ISL_2218628,EPI_ISL_2217463,EPI_ISL_2218636,EPI_ISL_2217468,EPI_ISL_2220187,EPI_ISL_2217499,EPI_ISL_2217515,EPI_ISL_2220213,EPI_ISL_2217531,EPI_ISL_2218679,EPI_ISL_2405649,EPI_ISL_2610155,EPI_ISL_2610156,EPI_ISL_2610137,EPI_ISL_2672497,EPI_ISL_2672563,EPI_ISL_2981653,EPI_ISL_2220015,EPI_ISL_2217008,EPI_ISL_2610163,EPI_ISL_2405763,EPI_ISL_2610182,EPI_ISL_2405751,EPI_ISL_2216996,EPI_ISL_2405687,EPI_ISL_2217032,EPI_ISL_2216959,EPI_ISL_2405688,EPI_ISL_2219994,EPI_ISL_2217022,EPI_ISL_2217002,EPI_ISL_2220001,EPI_ISL_2218533,EPI_ISL_2405640,EPI_ISL_2220384,EPI_ISL_2216939,EPI_ISL_2672532,EPI_ISL_2672544,EPI_ISL_2405670,EPI_ISL_2405702,EPI_ISL_2981639,EPI_ISL_2981641,EPI_ISL_2981643,EPI_ISL_2981646,EPI_ISL_2981648,EPI_ISL_2405660,EPI_ISL_2672511,EPI_ISL_2405684,EPI_ISL_2405706,EPI_ISL_2405725,EPI_ISL_2405715,EPI_ISL_2405703,EPI_ISL_2405714,EPI_ISL_2405679,EPI_ISL_2405720,EPI_ISL_2981654,EPI_ISL_2981650,EPI_ISL_2610185,EPI_ISL_2610136,EPI_ISL_2610124,EPI_ISL_2405750,EPI_ISL_2220004,EPI_ISL_2216971,EPI_ISL_2218512,EPI_ISL_2218528,EPI_ISL_2610168,EPI_ISL_2610166,EPI_ISL_2610193,EPI_ISL_2405659,EPI_ISL_2218522,EPI_ISL_2220010,EPI_ISL_2219997,EPI_ISL_2405675,EPI_ISL_2405663,EPI_ISL_2405718,EPI_ISL_2405710,EPI_ISL_2405648,EPI_ISL_2672540,EPI_ISL_2788378,EPI_ISL_2672533,EPI_ISL_2672565,EPI_ISL_2672488,EPI_ISL_2405686,EPI_ISL_2981640,EPI_ISL_2405711,EPI_ISL_2405699,EPI_ISL_2405641,EPI_ISL_2405813,EPI_ISL_2405652,EPI_ISL_2405677,EPI_ISL_2405676,EPI_ISL_2219993,EPI_ISL_2217029,EPI_ISL_2220375,EPI_ISL_2220018,EPI_ISL_2405667,EPI_ISL_2219991,EPI_ISL_2405678,EPI_ISL_2405654,EPI_ISL_2405642,EPI_ISL_2405691,EPI_ISL_2405708,EPI_ISL_2405722,EPI_ISL_2216930,EPI_ISL_2217024,EPI_ISL_2217027,EPI_ISL_2220012,EPI_ISL_2218507,EPI_ISL_2218549,EPI_ISL_2218542,EPI_ISL_2218530,EPI_ISL_2218515,EPI_ISL_2218525,EPI_ISL_2218546,EPI_ISL_2217879,EPI_ISL_2218537,EPI_ISL_2610192,EPI_ISL_2610121,EPI_ISL_2610154,EPI_ISL_2672541,EPI_ISL_2405668,EPI_ISL_2405692,EPI_ISL_2405666,EPI_ISL_2405701,EPI_ISL_2610175,EPI_ISL_2610144,EPI_ISL_2610195,EPI_ISL_2610173,EPI_ISL_2405724,EPI_ISL_2405721,EPI_ISL_2405719,EPI_ISL_2405712,EPI_ISL_2405645,EPI_ISL_2405713,EPI_ISL_2405690,EPI_ISL_2405707,EPI_ISL_2215657,EPI_ISL_2218540,EPI_ISL_2216949,EPI_ISL_2216968,EPI_ISL_2672553,EPI_ISL_2672562,EPI_ISL_2405656,EPI_ISL_2405644,EPI_ISL_2405664,EPI_ISL_2405672,EPI_ISL_2405695,EPI_ISL_2216953,EPI_ISL_2216936,EPI_ISL_2216927,EPI_ISL_2405661,EPI_ISL_2405717,EPI_ISL_2405685,EPI_ISL_2405671,EPI_ISL_2405682,EPI_ISL_2405716,EPI_ISL_2405653,EPI_ISL_2788379,EPI_ISL_2610125,EPI_ISL_2610158,EPI_ISL_2610164,EPI_ISL_2405694,EPI_ISL_2405705,EPI_ISL_2405669,EPI_ISL_2405683,EPI_ISL_2405647,EPI_ISL_2981310,EPI_ISL_2405681,EPI_ISL_2405698,EPI_ISL_2405655,EPI_ISL_2405657,EPI_ISL_2405643,EPI_ISL_2405665,EPI_ISL_2405680,EPI_ISL_2610148,EPI_ISL_2672564,EPI_ISL_2981645,EPI_ISL_2610176,EPI_ISL_2610165,EPI_ISL_2610123,EPI_ISL_2405689,EPI_ISL_2405700,EPI_ISL_2672529,EPI_ISL_2672508,EPI_ISL_2672485,EPI_ISL_2672530,EPI_ISL_2672518,EPI_ISL_2672528,EPI_ISL_2981649,EPI_ISL_2981661,EPI_ISL_2672534,EPI_ISL_2672522,EPI_ISL_2672512,EPI_ISL_2672501,EPI_ISL_2672489,EPI_ISL_2981644,EPI_ISL_2981637,EPI_ISL_2981636,EPI_ISL_2405784,EPI_ISL_2405739,EPI_ISL_2405774,EPI_ISL_2981705,EPI_ISL_2672509,EPI_ISL_2672519,EPI_ISL_2610194,EPI_ISL_2610134,EPI_ISL_2610174,EPI_ISL_2610162,EPI_ISL_2610153,EPI_ISL_2405696,EPI_ISL_2405650,EPI_ISL_2405662,EPI_ISL_2405674,EPI_ISL_2405673,EPI_ISL_2981657,EPI_ISL_2981656,EPI_ISL_2610132,EPI_ISL_2610181,EPI_ISL_2405783,EPI_ISL_2405804,EPI_ISL_2405794,EPI_ISL_2405729,EPI_ISL_2405773,EPI_ISL_2672499,EPI_ISL_2405726,EPI_ISL_2405709,EPI_ISL_2405762,EPI_ISL_2405728,EPI_ISL_2405727,EPI_ISL_2610183,EPI_ISL_2405738,EPI_ISL_2405697,EPI_ISL_2672552,EPI_ISL_2610147,EPI_ISL_2610191,EPI_ISL_2610122,EPI_ISL_2610133,EPI_ISL_2672542,EPI_ISL_2672554,EPI_ISL_2610157,EPI_ISL_2981647,EPI_ISL_2672486,EPI_ISL_2672555,EPI_ISL_2672496,EPI_ISL_2610167,EPI_ISL_2672510,EPI_ISL_2672498,EPI_ISL_2672487,EPI_ISL_2672531,EPI_ISL_2672543,EPI_ISL_2981658,EPI_ISL_2981666,EPI_ISL_2610196,EPI_ISL_2672500,EPI_ISL_2610184,EPI_ISL_2610145,EPI_ISL_2610135,EPI_ISL_2610146,EPI_ISL_2673400,EPI_ISL_2672556,EPI_ISL_2672520,EPI_ISL_2981663,EPI_ISL_2981665,EPI_ISL_2672545,EPI_ISL_2672566,EPI_ISL_2981642,EPI_ISL_2981655,EPI_ISL_2672521,EPI_ISL_2981638,EPI_ISL_2981706,EPI_ISL_2981651,EPI_ISL_3057993,EPI_ISL_3057975,EPI_ISL_3057983,EPI_ISL_3058015,EPI_ISL_3057950,EPI_ISL_3058055,EPI_ISL_3057982,EPI_ISL_3058014,EPI_ISL_3058004,EPI_ISL_2981685,EPI_ISL_2981683,EPI_ISL_2981670,EPI_ISL_3057972,EPI_ISL_3058034,EPI_ISL_3058090,EPI_ISL_3058099,EPI_ISL_3058070,EPI_ISL_3058044,EPI_ISL_3058081,EPI_ISL_3058069,EPI_ISL_3058080,EPI_ISL_3058089,EPI_ISL_2981673,EPI_ISL_2981687,EPI_ISL_2981677,EPI_ISL_2981674,EPI_ISL_2981678,EPI_ISL_2981686,EPI_ISL_3057994,EPI_ISL_3057961,EPI_ISL_3058054,EPI_ISL_3058091,EPI_ISL_3058023,EPI_ISL_3058013,EPI_ISL_3058053,EPI_ISL_3058043,EPI_ISL_3058033,EPI_ISL_2981832,EPI_ISL_2981212,EPI_ISL_2981693,EPI_ISL_3058042,EPI_ISL_3058052,EPI_ISL_3058012,EPI_ISL_3058079,EPI_ISL_2981668,EPI_ISL_2981672,EPI_ISL_2981681,EPI_ISL_3058002,EPI_ISL_3058031,EPI_ISL_3058061,EPI_ISL_3057992,EPI_ISL_3057991,EPI_ISL_2981692,EPI_ISL_2981682,EPI_ISL_2981688,EPI_ISL_2981829,EPI_ISL_3058098,EPI_ISL_3058032,EPI_ISL_3058068,EPI_ISL_3058003,EPI_ISL_3057963,EPI_ISL_3058005,EPI_ISL_3057995,EPI_ISL_3058016,EPI_ISL_3057962,EPI_ISL_3058024,EPI_ISL_3057951,EPI_ISL_3057984,EPI_ISL_2302553,EPI_ISL_2302552,EPI_ISL_2303643,EPI_ISL_2303108,EPI_ISL_2302197,EPI_ISL_2303591,EPI_ISL_2302508,EPI_ISL_2303578,EPI_ISL_2219591,EPI_ISL_2216398,EPI_ISL_2303569,EPI_ISL_2302449,EPI_ISL_2303076,EPI_ISL_2303344,EPI_ISL_2303099,EPI_ISL_2216368,EPI_ISL_2218239,EPI_ISL_2303546,EPI_ISL_2303548,EPI_ISL_2216445,EPI_ISL_2302638,EPI_ISL_2303617,EPI_ISL_2219137,EPI_ISL_2303547,EPI_ISL_2302447,EPI_ISL_2303172,EPI_ISL_2303551,EPI_ISL_2303124,EPI_ISL_2303093,EPI_ISL_2303301,EPI_ISL_2302507,EPI_ISL_2302506,EPI_ISL_2302650,EPI_ISL_2302651,EPI_ISL_2302566,EPI_ISL_2302646,EPI_ISL_2215733,EPI_ISL_2216378,EPI_ISL_2303968,EPI_ISL_2303633,EPI_ISL_2303632,EPI_ISL_2303557,EPI_ISL_2303550,EPI_ISL_2216292,EPI_ISL_2220392,EPI_ISL_2216388,EPI_ISL_2303618,EPI_ISL_2303600,EPI_ISL_2303588,EPI_ISL_2218195,EPI_ISL_2217869,EPI_ISL_2219575,EPI_ISL_2219546,EPI_ISL_2216404,EPI_ISL_2303947,EPI_ISL_2219498,EPI_ISL_2216308,EPI_ISL_2219513,EPI_ISL_2303132,EPI_ISL_2219519,EPI_ISL_2303128,EPI_ISL_2303409,EPI_ISL_2303941,EPI_ISL_2303145,EPI_ISL_2302476,EPI_ISL_2302554,EPI_ISL_2303938,EPI_ISL_2219551,EPI_ISL_2216393,EPI_ISL_2302466,EPI_ISL_2219537,EPI_ISL_2216412,EPI_ISL_2216400,EPI_ISL_2219013,EPI_ISL_2218202,EPI_ISL_2302462,EPI_ISL_2303553,EPI_ISL_2303913,EPI_ISL_2303549,EPI_ISL_2303061,EPI_ISL_2303066,EPI_ISL_2303318,EPI_ISL_2302495,EPI_ISL_2303917,EPI_ISL_2302615,EPI_ISL_2302494,EPI_ISL_2302487,EPI_ISL_2303048,EPI_ISL_2303125,EPI_ISL_2218200,EPI_ISL_2218183,EPI_ISL_2303673,EPI_ISL_2303572,EPI_ISL_2302627,EPI_ISL_2216347,EPI_ISL_2219542,EPI_ISL_2303589,EPI_ISL_2303345,EPI_ISL_2302452,EPI_ISL_2302639,EPI_ISL_2302446,EPI_ISL_2302637,EPI_ISL_2302463,EPI_ISL_2303394,EPI_ISL_2215609,EPI_ISL_2216322,EPI_ISL_2216349,EPI_ISL_2216365,EPI_ISL_2303564,EPI_ISL_2216355,EPI_ISL_2218237,EPI_ISL_2218229,EPI_ISL_2218164,EPI_ISL_2218207,EPI_ISL_2218168,EPI_ISL_2216439,EPI_ISL_2303310,EPI_ISL_2303311,EPI_ISL_2303067,EPI_ISL_2303660,EPI_ISL_2302633,EPI_ISL_2302456,EPI_ISL_2302451,EPI_ISL_2303072,EPI_ISL_2219523,EPI_ISL_2219543,EPI_ISL_2303090,EPI_ISL_2216424,EPI_ISL_2219574,EPI_ISL_2219556,EPI_ISL_2302499,EPI_ISL_2303634,EPI_ISL_2216376,EPI_ISL_2219528,EPI_ISL_2302601,EPI_ISL_2303698,EPI_ISL_2303674,EPI_ISL_2216281,EPI_ISL_2215430,EPI_ISL_2303166,EPI_ISL_2302647,EPI_ISL_2219599,EPI_ISL_2218175,EPI_ISL_2303611,EPI_ISL_2219614,EPI_ISL_2303925,EPI_ISL_2303737,EPI_ISL_2216443,EPI_ISL_2219561,EPI_ISL_2303130,EPI_ISL_2303593,EPI_ISL_2302441,EPI_ISL_2303734,EPI_ISL_2302626,EPI_ISL_2303341,EPI_ISL_2303640,EPI_ISL_2303300,EPI_ISL_2303325,EPI_ISL_2303058,EPI_ISL_2303160,EPI_ISL_2302493,EPI_ISL_2302572,EPI_ISL_2303560,EPI_ISL_2303082,EPI_ISL_2303728,EPI_ISL_2303693,EPI_ISL_2303568,EPI_ISL_2302607,EPI_ISL_2303730,EPI_ISL_2302559,EPI_ISL_2303567,EPI_ISL_2303056,EPI_ISL_2219525,EPI_ISL_2219581,EPI_ISL_2216327,EPI_ISL_2216352,EPI_ISL_2216335,EPI_ISL_2216361,EPI_ISL_2302492,EPI_ISL_2216427,EPI_ISL_2303133,EPI_ISL_2216429,EPI_ISL_2303664,EPI_ISL_2303571,EPI_ISL_2303085,EPI_ISL_2303151,EPI_ISL_2303573,EPI_ISL_2303563,EPI_ISL_2303565,EPI_ISL_2303980,EPI_ISL_2303079,EPI_ISL_2302454,EPI_ISL_2303391,EPI_ISL_2303365,EPI_ISL_2302563,EPI_ISL_2303102,EPI_ISL_2303706,EPI_ISL_2302659,EPI_ISL_2303579,EPI_ISL_2303900,EPI_ISL_2303577,EPI_ISL_2302450,EPI_ISL_2303059,EPI_ISL_2303324,EPI_ISL_2302475,EPI_ISL_2218210,EPI_ISL_2216407,EPI_ISL_2303088,EPI_ISL_2303366,EPI_ISL_2218232,EPI_ISL_2216342,EPI_ISL_2219584,EPI_ISL_2303722,EPI_ISL_2302501,EPI_ISL_2302663,EPI_ISL_2216381,EPI_ISL_2218186,EPI_ISL_2219009,EPI_ISL_2218934,EPI_ISL_2302613,EPI_ISL_2219586,EPI_ISL_2219589,EPI_ISL_2215613,EPI_ISL_2303552,EPI_ISL_2303063,EPI_ISL_2303558,EPI_ISL_2303554,EPI_ISL_2303049,EPI_ISL_2302602,EPI_ISL_2303656,EPI_ISL_2303113,EPI_ISL_2302500,EPI_ISL_2302445,EPI_ISL_2303555,EPI_ISL_2303651,EPI_ISL_2302172,EPI_ISL_2303924,EPI_ISL_2303368,EPI_ISL_2302654,EPI_ISL_2303562,EPI_ISL_2302575,EPI_ISL_2302620,EPI_ISL_2302460,EPI_ISL_2303134,EPI_ISL_2302498,EPI_ISL_2303100,EPI_ISL_2303073,EPI_ISL_2215481,EPI_ISL_2303084,EPI_ISL_2303057,EPI_ISL_2303055,EPI_ISL_2303364,EPI_ISL_2303122,EPI_ISL_2303110,EPI_ISL_2303914,EPI_ISL_2302457,EPI_ISL_2303051,EPI_ISL_2303559,EPI_ISL_2303162,EPI_ISL_2303574,EPI_ISL_2303153,EPI_ISL_2303590,EPI_ISL_2216357,EPI_ISL_2215727,EPI_ISL_2303104,EPI_ISL_2302662,EPI_ISL_2218849,EPI_ISL_2303141,EPI_ISL_2303668,EPI_ISL_2303080,EPI_ISL_2216360,EPI_ISL_2216275,EPI_ISL_2219567,EPI_ISL_2302598,EPI_ISL_2302630,EPI_ISL_2219010,EPI_ISL_2216396,EPI_ISL_2302555,EPI_ISL_2303575,EPI_ISL_2216409,EPI_ISL_2218222,EPI_ISL_2216315,EPI_ISL_2220443,EPI_ISL_2302590,EPI_ISL_2215618,EPI_ISL_2218180,EPI_ISL_2219566,EPI_ISL_2303156,EPI_ISL_2219548,EPI_ISL_2219530,EPI_ISL_2303083,EPI_ISL_2303069,EPI_ISL_2303689,EPI_ISL_2303065,EPI_ISL_2303060,EPI_ISL_2303710,EPI_ISL_2216363,EPI_ISL_2303054,EPI_ISL_2303732,EPI_ISL_2303741,EPI_ISL_2303724,EPI_ISL_2303658,EPI_ISL_2303369,EPI_ISL_2303657,EPI_ISL_2302556,EPI_ISL_2303165,EPI_ISL_2303566,EPI_ISL_2303064,EPI_ISL_2303062,EPI_ISL_2302464,EPI_ISL_2216422,EPI_ISL_2303075,EPI_ISL_2303077,EPI_ISL_2216289,EPI_ISL_2220403,EPI_ISL_2218190,EPI_ISL_2302489,EPI_ISL_2218212,EPI_ISL_2303637,EPI_ISL_2303594,EPI_ISL_2219514,EPI_ISL_2303302,EPI_ISL_2303157,EPI_ISL_2302533,EPI_ISL_2219504,EPI_ISL_2219615,EPI_ISL_2216415,EPI_ISL_2219534,EPI_ISL_2303078,EPI_ISL_2216370,EPI_ISL_2303726,EPI_ISL_2302658,EPI_ISL_2303662,EPI_ISL_2303916,EPI_ISL_2219558,EPI_ISL_2218192,EPI_ISL_2216383,EPI_ISL_2218181,EPI_ISL_2303107,EPI_ISL_2219570,EPI_ISL_2216359,EPI_ISL_2219539,EPI_ISL_2303351,EPI_ISL_2303150,EPI_ISL_2302502,EPI_ISL_2302444,EPI_ISL_2303570,EPI_ISL_2302439,EPI_ISL_2302562,EPI_ISL_2302655,EPI_ISL_2302640,EPI_ISL_2303595,EPI_ISL_2216386,EPI_ISL_2218205,EPI_ISL_2303144,EPI_ISL_2219617,EPI_ISL_2302203,EPI_ISL_2303981,EPI_ISL_2302440,EPI_ISL_2303561,EPI_ISL_2610684,EPI_ISL_2610582,EPI_ISL_2672926,EPI_ISL_2610685,EPI_ISL_2672880,EPI_ISL_2405962,EPI_ISL_2405939,EPI_ISL_2405968,EPI_ISL_2788329,EPI_ISL_2673042,EPI_ISL_2475056,EPI_ISL_2476147,EPI_ISL_2476153,EPI_ISL_2406055,EPI_ISL_2787773,EPI_ISL_2476131,EPI_ISL_2476118,EPI_ISL_2475574,EPI_ISL_2475033,EPI_ISL_2475079,EPI_ISL_2405989,EPI_ISL_2406004,EPI_ISL_2406031,EPI_ISL_2405964,EPI_ISL_2475069,EPI_ISL_2406203,EPI_ISL_2476251,EPI_ISL_2610594,EPI_ISL_2303177,EPI_ISL_2673000,EPI_ISL_2673023,EPI_ISL_2673055,EPI_ISL_2406215,EPI_ISL_2406213,EPI_ISL_2673021,EPI_ISL_2673010,EPI_ISL_2672932,EPI_ISL_2673031,EPI_ISL_2405941,EPI_ISL_2476129,EPI_ISL_2405977,EPI_ISL_2610627,EPI_ISL_2476166,EPI_ISL_2475701,EPI_ISL_2475551,EPI_ISL_2475034,EPI_ISL_2406000,EPI_ISL_2405946,EPI_ISL_2610676,EPI_ISL_2672981,EPI_ISL_2406037,EPI_ISL_2406035,EPI_ISL_2406096,EPI_ISL_2406049,EPI_ISL_2406047,EPI_ISL_2406019,EPI_ISL_2475043,EPI_ISL_2475658,EPI_ISL_2475022,EPI_ISL_2476240,EPI_ISL_2405981,EPI_ISL_2405972,EPI_ISL_2405970,EPI_ISL_2405947,EPI_ISL_2406110,EPI_ISL_2406032,EPI_ISL_2672999,EPI_ISL_2673057,EPI_ISL_2673046,EPI_ISL_2673011,EPI_ISL_2672978,EPI_ISL_2673056,EPI_ISL_2474238,EPI_ISL_2475091,EPI_ISL_2475585,EPI_ISL_2673040,EPI_ISL_2610573,EPI_ISL_2610695,EPI_ISL_2787138,EPI_ISL_2788151,EPI_ISL_2475060,EPI_ISL_2476156,EPI_ISL_2475071,EPI_ISL_2673059,EPI_ISL_2788111,EPI_ISL_2672906,EPI_ISL_2673003,EPI_ISL_2673033,EPI_ISL_2672892,EPI_ISL_2672944,EPI_ISL_2672968,EPI_ISL_2673002,EPI_ISL_2672956,EPI_ISL_2672963,EPI_ISL_2475665,EPI_ISL_2610591,EPI_ISL_2610623,EPI_ISL_2610603,EPI_ISL_2672943,EPI_ISL_2672919,EPI_ISL_2672955,EPI_ISL_2672896,EPI_ISL_2672931,EPI_ISL_2672908,EPI_ISL_2787479,EPI_ISL_2788322,EPI_ISL_2787763,EPI_ISL_2788328,EPI_ISL_2788212,EPI_ISL_2476121,EPI_ISL_2672890,EPI_ISL_2406090,EPI_ISL_2476126,EPI_ISL_2672879,EPI_ISL_2610660,EPI_ISL_2610552,EPI_ISL_2673005,EPI_ISL_2610668,EPI_ISL_2476119,EPI_ISL_2475096,EPI_ISL_2672942,EPI_ISL_2672914,EPI_ISL_2672894,EPI_ISL_2672964,EPI_ISL_2475207,EPI_ISL_2475583,EPI_ISL_2610586,EPI_ISL_2406040,EPI_ISL_2672938,EPI_ISL_2672953,EPI_ISL_2302674,EPI_ISL_2475577,EPI_ISL_2475059,EPI_ISL_2672925,EPI_ISL_2476139,EPI_ISL_2610602,EPI_ISL_2476151,EPI_ISL_2475074,EPI_ISL_2406083,EPI_ISL_2406071,EPI_ISL_2405940,EPI_ISL_2405996,EPI_ISL_2405984,EPI_ISL_2610649,EPI_ISL_2610641,EPI_ISL_2610556,EPI_ISL_2610610,EPI_ISL_2610609,EPI_ISL_2610621,EPI_ISL_2475553,EPI_ISL_2475077,EPI_ISL_2475084,EPI_ISL_2475739,EPI_ISL_2476132,EPI_ISL_2475558,EPI_ISL_2475567,EPI_ISL_2474233,EPI_ISL_2673024,EPI_ISL_2673030,EPI_ISL_2406098,EPI_ISL_2406123,EPI_ISL_2476164,EPI_ISL_2672912,EPI_ISL_2476169,EPI_ISL_2475545,EPI_ISL_2672970,EPI_ISL_2672934,EPI_ISL_2672958,EPI_ISL_2672946,EPI_ISL_2672888,EPI_ISL_2672884,EPI_ISL_2788107,EPI_ISL_2406180,EPI_ISL_2406070,EPI_ISL_2610678,EPI_ISL_2475555,EPI_ISL_2475039,EPI_ISL_2406082,EPI_ISL_2475019,EPI_ISL_2406058,EPI_ISL_2405994,EPI_ISL_2405959,EPI_ISL_2406018,EPI_ISL_2405978,EPI_ISL_2406006,EPI_ISL_2672933,EPI_ISL_2476135,EPI_ISL_2672950,EPI_ISL_2672962,EPI_ISL_2672966,EPI_ISL_2406084,EPI_ISL_2406119,EPI_ISL_2405942,EPI_ISL_2406107,EPI_ISL_2406095,EPI_ISL_2405971,EPI_ISL_2672918,EPI_ISL_2406190,EPI_ISL_2475042,EPI_ISL_2475018,EPI_ISL_2406132,EPI_ISL_2476116,EPI_ISL_2406063,EPI_ISL_2406039,EPI_ISL_2475576,EPI_ISL_2406143,EPI_ISL_2476128,EPI_ISL_2788207,EPI_ISL_2673061,EPI_ISL_2672954,EPI_ISL_2610576,EPI_ISL_2474281,EPI_ISL_2476141,EPI_ISL_2475564,EPI_ISL_2476170,EPI_ISL_2476173,EPI_ISL_2475038,EPI_ISL_2672941,EPI_ISL_2672929,EPI_ISL_2787472,EPI_ISL_2672930,EPI_ISL_2475581,EPI_ISL_2610562,EPI_ISL_2303175,EPI_ISL_2475740,EPI_ISL_2672945,EPI_ISL_2672986,EPI_ISL_2406093,EPI_ISL_2406189,EPI_ISL_2406141,EPI_ISL_2475559,EPI_ISL_2406030,EPI_ISL_2406094,EPI_ISL_2406118,EPI_ISL_2406048,EPI_ISL_2406106,EPI_ISL_2672951,EPI_ISL_2406011,EPI_ISL_2610548,EPI_ISL_2610599,EPI_ISL_2610566,EPI_ISL_2610567,EPI_ISL_2405969,EPI_ISL_2405950,EPI_ISL_2303174,EPI_ISL_2406021,EPI_ISL_2405952,EPI_ISL_2672882,EPI_ISL_2787139,EPI_ISL_2787751,EPI_ISL_2787136,EPI_ISL_2476178,EPI_ISL_2475586,EPI_ISL_2475048,EPI_ISL_2475053,EPI_ISL_2406088,EPI_ISL_2406112,EPI_ISL_2406043,EPI_ISL_2406114,EPI_ISL_2475539,EPI_ISL_2406154,EPI_ISL_2406155,EPI_ISL_2405999,EPI_ISL_2406153,EPI_ISL_2475540,EPI_ISL_2406038,EPI_ISL_2405982,EPI_ISL_2406050,EPI_ISL_2406029,EPI_ISL_2475548,EPI_ISL_2303178,EPI_ISL_2405988,EPI_ISL_2787468,EPI_ISL_2788327,EPI_ISL_2788323,EPI_ISL_2610624,EPI_ISL_2610561,EPI_ISL_2610597,EPI_ISL_2672983,EPI_ISL_2673038,EPI_ISL_2672909,EPI_ISL_2672887,EPI_ISL_2672922,EPI_ISL_2672907,EPI_ISL_2610580,EPI_ISL_2610569,EPI_ISL_2610558,EPI_ISL_2610588,EPI_ISL_2610589,EPI_ISL_2406003,EPI_ISL_2475046,EPI_ISL_2475703,EPI_ISL_2406166,EPI_ISL_2303173,EPI_ISL_2788181,EPI_ISL_2672913,EPI_ISL_2476140,EPI_ISL_2672976,EPI_ISL_2672987,EPI_ISL_2673022,EPI_ISL_2672990,EPI_ISL_2406081,EPI_ISL_2787133,EPI_ISL_2787156,EPI_ISL_2788113,EPI_ISL_2406072,EPI_ISL_2406060,EPI_ISL_2476113,EPI_ISL_2475057,EPI_ISL_2475568,EPI_ISL_2406204,EPI_ISL_2406044,EPI_ISL_2406122,EPI_ISL_2406065,EPI_ISL_2406077,EPI_ISL_2406074,EPI_ISL_2406067,EPI_ISL_2406042,EPI_ISL_2406102,EPI_ISL_2406066,EPI_ISL_2406131,EPI_ISL_2406126,EPI_ISL_2406113,EPI_ISL_2475095,EPI_ISL_2610565,EPI_ISL_2788116,EPI_ISL_2672959,EPI_ISL_2672984,EPI_ISL_2406025,EPI_ISL_2610616,EPI_ISL_2788230,EPI_ISL_2672885,EPI_ISL_2788114,EPI_ISL_2406022,EPI_ISL_2406103,EPI_ISL_2475565,EPI_ISL_2475566,EPI_ISL_2475571,EPI_ISL_2476157,EPI_ISL_2610613,EPI_ISL_2787753,EPI_ISL_2672961,EPI_ISL_2610571,EPI_ISL_2406051,EPI_ISL_2406086,EPI_ISL_2406156,EPI_ISL_2406099,EPI_ISL_2672977,EPI_ISL_2610622,EPI_ISL_2672916,EPI_ISL_2476114,EPI_ISL_2476115,EPI_ISL_2475542,EPI_ISL_2475544,EPI_ISL_2475549,EPI_ISL_2672988,EPI_ISL_2672994,EPI_ISL_2672969,EPI_ISL_2672897,EPI_ISL_2672886,EPI_ISL_2476134,EPI_ISL_2475550,EPI_ISL_2406005,EPI_ISL_2405958,EPI_ISL_2405993,EPI_ISL_2406052,EPI_ISL_2610612,EPI_ISL_2610590,EPI_ISL_2610600,EPI_ISL_2610601,EPI_ISL_2672899,EPI_ISL_2672972,EPI_ISL_2672960,EPI_ISL_2673037,EPI_ISL_2672891,EPI_ISL_2610549,EPI_ISL_2610619,EPI_ISL_2610659,EPI_ISL_2475044,EPI_ISL_2476136,EPI_ISL_2787475,EPI_ISL_2672893,EPI_ISL_2673052,EPI_ISL_2610560,EPI_ISL_2610632,EPI_ISL_2610625,EPI_ISL_2672937,EPI_ISL_2610677,EPI_ISL_2406124,EPI_ISL_2406041,EPI_ISL_2476174,EPI_ISL_2673029,EPI_ISL_2673041,EPI_ISL_2672991,EPI_ISL_2672980,EPI_ISL_2303743,EPI_ISL_2475557,EPI_ISL_2476148,EPI_ISL_2475699,EPI_ISL_2787760,EPI_ISL_2787768,EPI_ISL_2405945,EPI_ISL_2475032,EPI_ISL_2406080,EPI_ISL_2302668,EPI_ISL_2406056,EPI_ISL_2406142,EPI_ISL_2406057,EPI_ISL_2406079,EPI_ISL_2405963,EPI_ISL_2787481,EPI_ISL_2474236,EPI_ISL_2475051,EPI_ISL_2475089,EPI_ISL_2476143,EPI_ISL_2476146,EPI_ISL_2476152,EPI_ISL_2672898,EPI_ISL_2476252,EPI_ISL_2406053,EPI_ISL_2406125,EPI_ISL_2406020,EPI_ISL_2673028,EPI_ISL_2673006,EPI_ISL_2672982,EPI_ISL_2405992,EPI_ISL_2673004,EPI_ISL_2787748,EPI_ISL_2475072,EPI_ISL_2475702,EPI_ISL_2474235,EPI_ISL_2475562,EPI_ISL_2787135,EPI_ISL_2673043,EPI_ISL_2673015,EPI_ISL_2673020,EPI_ISL_2610640,EPI_ISL_2475078,EPI_ISL_2475745,EPI_ISL_2610633,EPI_ISL_2475578,EPI_ISL_2610631,EPI_ISL_2474256,EPI_ISL_2476167,EPI_ISL_2475569,EPI_ISL_2475062,EPI_ISL_2475070,EPI_ISL_2610554,EPI_ISL_2610650,EPI_ISL_2610629,EPI_ISL_2405976,EPI_ISL_2405986,EPI_ISL_2406062,EPI_ISL_2406027,EPI_ISL_2405967,EPI_ISL_2406001,EPI_ISL_2406014,EPI_ISL_2406097,EPI_ISL_2406109,EPI_ISL_2405955,EPI_ISL_2406013,EPI_ISL_2405965,EPI_ISL_2788104,EPI_ISL_2787775,EPI_ISL_2787894,EPI_ISL_2787759,EPI_ISL_2787891,EPI_ISL_2787762,EPI_ISL_2610570,EPI_ISL_2610577,EPI_ISL_2610559,EPI_ISL_2788211,EPI_ISL_2787130,EPI_ISL_2475065,EPI_ISL_2405949,EPI_ISL_2405961,EPI_ISL_2406009,EPI_ISL_2405985,EPI_ISL_2405997,EPI_ISL_2405953,EPI_ISL_2406078,EPI_ISL_2406075,EPI_ISL_2406092,EPI_ISL_2405944,EPI_ISL_2406024,EPI_ISL_2405948,EPI_ISL_2405960,EPI_ISL_2475094,EPI_ISL_2475098,EPI_ISL_2787597,EPI_ISL_2405979,EPI_ISL_2610584,EPI_ISL_2610615,EPI_ISL_2610595,EPI_ISL_2475058,EPI_ISL_2475560,EPI_ISL_2672967,EPI_ISL_2672992,EPI_ISL_2672895,EPI_ISL_2672965,EPI_ISL_2610598,EPI_ISL_2672905,EPI_ISL_2610550,EPI_ISL_2672883,EPI_ISL_2672881,EPI_ISL_2788210,EPI_ISL_2610592,EPI_ISL_2672952,EPI_ISL_2672903,EPI_ISL_2476180,EPI_ISL_2475588,EPI_ISL_2475097,EPI_ISL_2475080,EPI_ISL_2476144,EPI_ISL_2475082,EPI_ISL_2476149,EPI_ISL_2476155,EPI_ISL_2788325,EPI_ISL_2788228,EPI_ISL_2787754,EPI_ISL_2787757,EPI_ISL_2610669,EPI_ISL_2672948,EPI_ISL_2672985,EPI_ISL_2673014,EPI_ISL_2673019,EPI_ISL_2672936,EPI_ISL_2672924,EPI_ISL_2672900,EPI_ISL_2673009,EPI_ISL_2672947,EPI_ISL_2672975,EPI_ISL_2787466,EPI_ISL_2788108,EPI_ISL_2788237,EPI_ISL_2475054,EPI_ISL_2474248,EPI_ISL_2610547,EPI_ISL_2474249,EPI_ISL_2475580,EPI_ISL_2406023,EPI_ISL_2475050,EPI_ISL_2475538,EPI_ISL_2405975,EPI_ISL_2405951,EPI_ISL_2405987,EPI_ISL_2787482,EPI_ISL_2406068,EPI_ISL_2672939,EPI_ISL_2672917,EPI_ISL_2788110,EPI_ISL_2476120,EPI_ISL_2406091,EPI_ISL_2406165,EPI_ISL_2406111,EPI_ISL_2610557,EPI_ISL_2610553,EPI_ISL_2610551,EPI_ISL_2610568,EPI_ISL_2788209,EPI_ISL_2673044,EPI_ISL_2673027,EPI_ISL_2673045,EPI_ISL_2673001,EPI_ISL_2788324,EPI_ISL_2672927,EPI_ISL_2672878,EPI_ISL_2610651,EPI_ISL_2610642,EPI_ISL_2476137,EPI_ISL_2476328,EPI_ISL_2475049,EPI_ISL_2476329,EPI_ISL_2476142,EPI_ISL_2406214,EPI_ISL_2406202,EPI_ISL_2406008,EPI_ISL_2475055,EPI_ISL_2610620,EPI_ISL_2672902,EPI_ISL_2476181,EPI_ISL_2673032,EPI_ISL_2673060,EPI_ISL_2405966,EPI_ISL_2405954,EPI_ISL_2405991,EPI_ISL_2406168,EPI_ISL_2474274,EPI_ISL_2672989,EPI_ISL_2476172,EPI_ISL_2406010,EPI_ISL_2610563,EPI_ISL_2610606,EPI_ISL_2610617,EPI_ISL_2610585,EPI_ISL_2610555,EPI_ISL_2406076,EPI_ISL_2610579,EPI_ISL_2610628,EPI_ISL_2610578,EPI_ISL_2610583,EPI_ISL_2475075,EPI_ISL_2474234,EPI_ISL_2474237,EPI_ISL_2474247,EPI_ISL_2406059,EPI_ISL_2672997,EPI_ISL_2787756,EPI_ISL_2788330,EPI_ISL_2672995,EPI_ISL_2673058,EPI_ISL_2673013,EPI_ISL_2406036,EPI_ISL_2406087,EPI_ISL_2405974,EPI_ISL_2406012,EPI_ISL_2475561,EPI_ISL_2475563,EPI_ISL_2610587,EPI_ISL_2673036,EPI_ISL_2610605,EPI_ISL_2405998,EPI_ISL_2406061,EPI_ISL_2406120,EPI_ISL_2406085,EPI_ISL_2406121,EPI_ISL_2406073,EPI_ISL_2406108,EPI_ISL_2302673,EPI_ISL_2406100,EPI_ISL_2406015,EPI_ISL_2406016,EPI_ISL_2406028,EPI_ISL_2672904,EPI_ISL_2788332,EPI_ISL_2787473,EPI_ISL_2673048,EPI_ISL_2610593,EPI_ISL_2610608,EPI_ISL_2610572,EPI_ISL_2610626,EPI_ISL_2610614,EPI_ISL_2475579,EPI_ISL_2476171,EPI_ISL_2476145,EPI_ISL_2475582,EPI_ISL_2476150,EPI_ISL_2475088,EPI_ISL_2475063,EPI_ISL_2475073,EPI_ISL_2476179,EPI_ISL_2476160,EPI_ISL_2476183,EPI_ISL_2673026,EPI_ISL_2672998,EPI_ISL_2672996,EPI_ISL_2673053,EPI_ISL_2673008,EPI_ISL_2406064,EPI_ISL_2475660,EPI_ISL_2474239,EPI_ISL_2406017,EPI_ISL_2475575,EPI_ISL_2475085,EPI_ISL_2475087,EPI_ISL_2672921,EPI_ISL_2405995,EPI_ISL_2405983,EPI_ISL_2475554,EPI_ISL_2406069,EPI_ISL_2788331,EPI_ISL_2787749,EPI_ISL_2610611,EPI_ISL_2610604,EPI_ISL_2787465,EPI_ISL_2787765,EPI_ISL_2673016,EPI_ISL_2673012,EPI_ISL_2673054,EPI_ISL_2672973,EPI_ISL_2672935,EPI_ISL_2476138,EPI_ISL_2475029,EPI_ISL_2787893,EPI_ISL_2787469,EPI_ISL_2788326,EPI_ISL_2787470,EPI_ISL_2475537,EPI_ISL_2406144,EPI_ISL_2406117,EPI_ISL_2406116,EPI_ISL_2476122,EPI_ISL_2406045,EPI_ISL_2406167,EPI_ISL_2406130,EPI_ISL_2475066,EPI_ISL_2476159,EPI_ISL_2672920,EPI_ISL_2610574,EPI_ISL_2474282,EPI_ISL_2475041,EPI_ISL_2475061,EPI_ISL_2475068,EPI_ISL_2672949,EPI_ISL_2405956,EPI_ISL_2475064,EPI_ISL_2474263,EPI_ISL_2476161,EPI_ISL_2787476,EPI_ISL_2475662,EPI_ISL_2475663,EPI_ISL_2475664,EPI_ISL_2475666,EPI_ISL_2475031,EPI_ISL_2475637,EPI_ISL_2476130,EPI_ISL_2475067,EPI_ISL_2673047,EPI_ISL_2405990,EPI_ISL_2610581,EPI_ISL_2672901,EPI_ISL_2476154,EPI_ISL_2476158,EPI_ISL_2788105,EPI_ISL_2672889,EPI_ISL_2672923,EPI_ISL_2672971,EPI_ISL_2673025,EPI_ISL_2672979,EPI_ISL_2673035,EPI_ISL_2787478,EPI_ISL_2672974,EPI_ISL_2673034,EPI_ISL_2475076,EPI_ISL_2475045,EPI_ISL_2673017,EPI_ISL_2672928,EPI_ISL_2672940,EPI_ISL_2475661,EPI_ISL_2406101,EPI_ISL_2475570,EPI_ISL_2406089,EPI_ISL_2406054,EPI_ISL_2475572,EPI_ISL_2672911,EPI_ISL_2474276,EPI_ISL_2672910,EPI_ISL_2788388,EPI_ISL_2787137,EPI_ISL_2475587,EPI_ISL_2476182,EPI_ISL_2476165,EPI_ISL_2406046,EPI_ISL_2406033,EPI_ISL_2405943,EPI_ISL_2476163,EPI_ISL_2475573,EPI_ISL_2476162,EPI_ISL_2475047,EPI_ISL_2475052,EPI_ISL_2475546,EPI_ISL_2476124,EPI_ISL_2406104,EPI_ISL_2406177,EPI_ISL_2475547,EPI_ISL_2406105,EPI_ISL_2406179,EPI_ISL_2474273,EPI_ISL_2672915,EPI_ISL_2406178,EPI_ISL_2475023,EPI_ISL_2474264,EPI_ISL_2475200,EPI_ISL_2475659,EPI_ISL_2475083,EPI_ISL_2476302,EPI_ISL_2672957,EPI_ISL_2475035,EPI_ISL_2406007,EPI_ISL_2406034,EPI_ISL_2406002,EPI_ISL_2405973,EPI_ISL_2405980,EPI_ISL_2405957,EPI_ISL_3137881,EPI_ISL_2862853,EPI_ISL_2862543,EPI_ISL_3137554,EPI_ISL_3137718,EPI_ISL_3137499,EPI_ISL_3137717,EPI_ISL_3137582,EPI_ISL_3137524,EPI_ISL_3137719,EPI_ISL_3137853,EPI_ISL_3137863,EPI_ISL_3137855,EPI_ISL_3137812,EPI_ISL_3137633,EPI_ISL_3137805,EPI_ISL_3137874,EPI_ISL_3137548,EPI_ISL_3137596,EPI_ISL_3137536,EPI_ISL_3137550,EPI_ISL_3137523,EPI_ISL_3137425,EPI_ISL_3137435,EPI_ISL_3137436,EPI_ISL_3057584,EPI_ISL_3137538,EPI_ISL_3137426,EPI_ISL_3137509,EPI_ISL_3137504,EPI_ISL_3057595,EPI_ISL_3137497,EPI_ISL_2981815,EPI_ISL_2981747,EPI_ISL_2981770,EPI_ISL_3057605,EPI_ISL_2981461,EPI_ISL_2862656,EPI_ISL_2981446,EPI_ISL_2862840,EPI_ISL_3057723,EPI_ISL_2981794,EPI_ISL_2981787,EPI_ISL_3137765,EPI_ISL_3137592,EPI_ISL_3137778,EPI_ISL_3137884,EPI_ISL_3137850,EPI_ISL_3137714,EPI_ISL_3137611,EPI_ISL_3137700,EPI_ISL_2981441,EPI_ISL_2981453,EPI_ISL_3137520,EPI_ISL_3138121,EPI_ISL_3138170,EPI_ISL_3057614,EPI_ISL_3057623,EPI_ISL_3057633,EPI_ISL_3057643,EPI_ISL_3057654,EPI_ISL_3137540,EPI_ISL_3137552,EPI_ISL_2981448,EPI_ISL_2981452,EPI_ISL_2788122,EPI_ISL_2981445,EPI_ISL_2981455,EPI_ISL_2981774,EPI_ISL_2981782,EPI_ISL_3137422,EPI_ISL_3137716,EPI_ISL_3137433,EPI_ISL_3137738,EPI_ISL_3137440,EPI_ISL_3137685,EPI_ISL_3137780,EPI_ISL_3057774,EPI_ISL_2981763,EPI_ISL_3259150,EPI_ISL_2981801,EPI_ISL_3138112,EPI_ISL_3057596,EPI_ISL_3057606,EPI_ISL_3057615,EPI_ISL_3057624,EPI_ISL_2863267,EPI_ISL_2862557,EPI_ISL_2862539,EPI_ISL_2862447,EPI_ISL_3057644,EPI_ISL_3057655,EPI_ISL_3057585,EPI_ISL_3057607,EPI_ISL_3057616,EPI_ISL_3057625,EPI_ISL_3138123,EPI_ISL_3057645,EPI_ISL_3057586,EPI_ISL_3057597,EPI_ISL_3137732,EPI_ISL_3137557,EPI_ISL_3137546,EPI_ISL_3057617,EPI_ISL_3057626,EPI_ISL_3057635,EPI_ISL_3057646,EPI_ISL_3057587,EPI_ISL_3057598,EPI_ISL_3057618,EPI_ISL_2862651,EPI_ISL_3057627,EPI_ISL_2862653,EPI_ISL_2863053,EPI_ISL_3057636,EPI_ISL_2981727,EPI_ISL_2787897,EPI_ISL_2981748,EPI_ISL_2981712,EPI_ISL_3137782,EPI_ISL_2981776,EPI_ISL_3137749,EPI_ISL_2981755,EPI_ISL_2981773,EPI_ISL_2981742,EPI_ISL_2981820,EPI_ISL_3137667,EPI_ISL_3137474,EPI_ISL_3137647,EPI_ISL_3137585,EPI_ISL_3137771,EPI_ISL_3137715,EPI_ISL_2862842,EPI_ISL_2862849,EPI_ISL_3137823,EPI_ISL_3137567,EPI_ISL_3137799,EPI_ISL_3137811,EPI_ISL_3137856,EPI_ISL_3137511,EPI_ISL_3137880,EPI_ISL_3137875,EPI_ISL_3137869,EPI_ISL_3137835,EPI_ISL_3137830,EPI_ISL_3137529,EPI_ISL_3137756,EPI_ISL_3137559,EPI_ISL_2981730,EPI_ISL_2787778,EPI_ISL_3137801,EPI_ISL_3137882,EPI_ISL_2981710,EPI_ISL_2862655,EPI_ISL_3057647,EPI_ISL_3137883,EPI_ISL_3137817,EPI_ISL_3137460,EPI_ISL_3137458,EPI_ISL_3137459,EPI_ISL_3137456,EPI_ISL_3137885,EPI_ISL_3137740,EPI_ISL_3137560,EPI_ISL_3137827,EPI_ISL_3137563,EPI_ISL_3137829,EPI_ISL_2788129,EPI_ISL_3057657,EPI_ISL_2981800,EPI_ISL_3057588,EPI_ISL_3057599,EPI_ISL_2981315,EPI_ISL_2981810,EPI_ISL_2981778,EPI_ISL_3137448,EPI_ISL_3137766,EPI_ISL_3138111,EPI_ISL_3137489,EPI_ISL_3138100,EPI_ISL_3057608,EPI_ISL_3057619,EPI_ISL_3138156,EPI_ISL_3137727,EPI_ISL_3137698,EPI_ISL_3137515,EPI_ISL_3137532,EPI_ISL_3057753,EPI_ISL_3057628,EPI_ISL_3138122,EPI_ISL_3137674,EPI_ISL_3137675,EPI_ISL_3137606,EPI_ISL_3137626,EPI_ISL_3137418,EPI_ISL_3137416,EPI_ISL_3137500,EPI_ISL_3137447,EPI_ISL_3137495,EPI_ISL_3137763,EPI_ISL_3137824,EPI_ISL_3138148,EPI_ISL_3138147,EPI_ISL_2981785,EPI_ISL_2981822,EPI_ISL_2981793,EPI_ISL_3057637,EPI_ISL_3057648,EPI_ISL_3137506,EPI_ISL_3057658,EPI_ISL_3137844,EPI_ISL_3137849,EPI_ISL_3137871,EPI_ISL_3137571,EPI_ISL_3137518,EPI_ISL_3137870,EPI_ISL_3137558,EPI_ISL_2981783,EPI_ISL_2981746,EPI_ISL_2981741,EPI_ISL_2981734,EPI_ISL_3137587,EPI_ISL_3137632,EPI_ISL_3137568,EPI_ISL_3137676,EPI_ISL_3137501,EPI_ISL_3137658,EPI_ISL_3137482,EPI_ISL_3137672,EPI_ISL_3137684,EPI_ISL_3137483,EPI_ISL_3137661,EPI_ISL_3138109,EPI_ISL_3138086,EPI_ISL_3137845,EPI_ISL_3137843,EPI_ISL_3137814,EPI_ISL_3137816,EPI_ISL_3137798,EPI_ISL_3137815,EPI_ISL_3137809,EPI_ISL_3137605,EPI_ISL_3057589,EPI_ISL_3057600,EPI_ISL_3057609,EPI_ISL_3137617,EPI_ISL_3057620,EPI_ISL_3057638,EPI_ISL_3057649,EPI_ISL_3057659,EPI_ISL_3057590,EPI_ISL_3057601,EPI_ISL_3057610,EPI_ISL_2862815,EPI_ISL_2862821,EPI_ISL_2787484,EPI_ISL_3137533,EPI_ISL_3137581,EPI_ISL_2981464,EPI_ISL_2981809,EPI_ISL_2981743,EPI_ISL_2981757,EPI_ISL_2788128,EPI_ISL_2862663,EPI_ISL_2863288,EPI_ISL_2981760,EPI_ISL_2981717,EPI_ISL_2981777,EPI_ISL_2981744,EPI_ISL_2981749,EPI_ISL_2862547,EPI_ISL_2788334,EPI_ISL_2787776,EPI_ISL_2788125,EPI_ISL_2787899,EPI_ISL_2981467,EPI_ISL_2981463,EPI_ISL_2981465,EPI_ISL_3137720,EPI_ISL_2981443,EPI_ISL_3057639,EPI_ISL_3057766,EPI_ISL_3137615,EPI_ISL_2787496,EPI_ISL_3137707,EPI_ISL_3137513,EPI_ISL_3137683,EPI_ISL_3137673,EPI_ISL_3137694,EPI_ISL_3057660,EPI_ISL_3057591,EPI_ISL_3057621,EPI_ISL_3057782,EPI_ISL_3137541,EPI_ISL_3057754,EPI_ISL_3057629,EPI_ISL_3057790,EPI_ISL_3137712,EPI_ISL_3137457,EPI_ISL_2981751,EPI_ISL_2862836,EPI_ISL_2981729,EPI_ISL_2863264,EPI_ISL_2981772,EPI_ISL_2981784,EPI_ISL_2981745,EPI_ISL_2981821,EPI_ISL_2981713,EPI_ISL_2981804,EPI_ISL_3057799,EPI_ISL_2862556,EPI_ISL_2788353,EPI_ISL_2863265,EPI_ISL_2863456,EPI_ISL_2863293,EPI_ISL_2788346,EPI_ISL_3137678,EPI_ISL_2862834,EPI_ISL_3137790,EPI_ISL_3137730,EPI_ISL_3137736,EPI_ISL_3137842,EPI_ISL_3137775,EPI_ISL_3137764,EPI_ISL_3137743,EPI_ISL_3137543,EPI_ISL_3137544,EPI_ISL_3137603,EPI_ISL_3137569,EPI_ISL_3137591,EPI_ISL_3137517,EPI_ISL_3137580,EPI_ISL_3137724,EPI_ISL_3137774,EPI_ISL_3137750,EPI_ISL_3137583,EPI_ISL_3137710,EPI_ISL_3137507,EPI_ISL_3137490,EPI_ISL_3137496,EPI_ISL_3137761,EPI_ISL_3137577,EPI_ISL_3137590,EPI_ISL_3137792,EPI_ISL_3137729,EPI_ISL_3137545,EPI_ISL_3137742,EPI_ISL_3137677,EPI_ISL_2863299,EPI_ISL_2981803,EPI_ISL_2981716,EPI_ISL_3137534,EPI_ISL_3137878,EPI_ISL_3137851,EPI_ISL_3137828,EPI_ISL_3137593,EPI_ISL_3137867,EPI_ISL_3137759,EPI_ISL_3137861,EPI_ISL_3137826,EPI_ISL_3137876,EPI_ISL_2863297,EPI_ISL_2863275,EPI_ISL_2862562,EPI_ISL_2981765,EPI_ISL_2981736,EPI_ISL_3057735,EPI_ISL_2862828,EPI_ISL_2981756,EPI_ISL_2981721,EPI_ISL_2981054,EPI_ISL_2981780,EPI_ISL_3057592,EPI_ISL_3057602,EPI_ISL_3057759,EPI_ISL_2981817,EPI_ISL_3057612,EPI_ISL_3057622,EPI_ISL_3057630,EPI_ISL_2981750,EPI_ISL_2981714,EPI_ISL_2981740,EPI_ISL_2862846,EPI_ISL_2981711,EPI_ISL_2981752,EPI_ISL_2981767,EPI_ISL_3057651,EPI_ISL_3137607,EPI_ISL_3137609,EPI_ISL_3137428,EPI_ISL_3137608,EPI_ISL_3137452,EPI_ISL_3138099,EPI_ISL_3137666,EPI_ISL_3137454,EPI_ISL_3137645,EPI_ISL_3137475,EPI_ISL_3137757,EPI_ISL_3137487,EPI_ISL_3138110,EPI_ISL_3137794,EPI_ISL_3138155,EPI_ISL_3137776,EPI_ISL_3137472,EPI_ISL_3137586,EPI_ISL_3137725,EPI_ISL_3137783,EPI_ISL_3137480,EPI_ISL_3137753,EPI_ISL_3057662,EPI_ISL_3137481,EPI_ISL_3137722,EPI_ISL_3137479,EPI_ISL_3137485,EPI_ISL_3137627,EPI_ISL_3138098,EPI_ISL_3137463,EPI_ISL_3137476,EPI_ISL_3137644,EPI_ISL_3137669,EPI_ISL_3137473,EPI_ISL_3137484,EPI_ISL_3137462,EPI_ISL_3137646,EPI_ISL_3137443,EPI_ISL_2981805,EPI_ISL_3057783,EPI_ISL_3057593,EPI_ISL_3057603,EPI_ISL_2981102,EPI_ISL_3137600,EPI_ISL_3137514,EPI_ISL_2863283,EPI_ISL_2863285,EPI_ISL_2863022,EPI_ISL_2788119,EPI_ISL_2787784,EPI_ISL_2787779,EPI_ISL_2787489,EPI_ISL_2981739,EPI_ISL_2862827,EPI_ISL_2863262,EPI_ISL_2981723,EPI_ISL_2981719,EPI_ISL_3057744,EPI_ISL_3137834,EPI_ISL_3137806,EPI_ISL_3137838,EPI_ISL_3137858,EPI_ISL_3137802,EPI_ISL_3137733,EPI_ISL_3137437,EPI_ISL_3137704,EPI_ISL_2981462,EPI_ISL_2981468,EPI_ISL_3137786,EPI_ISL_3137735,EPI_ISL_3057760,EPI_ISL_3057631,EPI_ISL_3057641,EPI_ISL_3057652,EPI_ISL_2862652,EPI_ISL_3137791,EPI_ISL_3137711,EPI_ISL_3137793,EPI_ISL_3137420,EPI_ISL_3137492,EPI_ISL_3137503,EPI_ISL_3137688,EPI_ISL_3137747,EPI_ISL_3057663,EPI_ISL_3057594,EPI_ISL_3137508,EPI_ISL_3137653,EPI_ISL_3057613,EPI_ISL_3137643,EPI_ISL_3138159,EPI_ISL_3057642,EPI_ISL_2788117,EPI_ISL_2787896,EPI_ISL_2787486,EPI_ISL_3137478,EPI_ISL_3137613,EPI_ISL_3137822,EPI_ISL_3137836,EPI_ISL_3137810,EPI_ISL_3137860,EPI_ISL_3137847,EPI_ISL_3137579,EPI_ISL_3137820,EPI_ISL_3137825,EPI_ISL_3137837,EPI_ISL_3057653,EPI_ISL_3057664,EPI_ISL_2981715,EPI_ISL_2981799,EPI_ISL_3137670,EPI_ISL_3137636,EPI_ISL_3137701,EPI_ISL_3138144,EPI_ISL_3138120,EPI_ISL_3138097,EPI_ISL_2862551,EPI_ISL_2862550,EPI_ISL_2862548,EPI_ISL_3057665,EPI_ISL_2981733,EPI_ISL_3137502,EPI_ISL_3137461,EPI_ISL_3057677,EPI_ISL_2787490,EPI_ISL_3057791,EPI_ISL_3057689,EPI_ISL_3057700,EPI_ISL_3057712,EPI_ISL_3057724,EPI_ISL_3057736,EPI_ISL_3137746,EPI_ISL_3137785,EPI_ISL_3137578,EPI_ISL_3057745,EPI_ISL_3137642,EPI_ISL_3137601,EPI_ISL_2981219,EPI_ISL_3138085,EPI_ISL_3138087,EPI_ISL_3137477,EPI_ISL_3137631,EPI_ISL_3137468,EPI_ISL_3137641,EPI_ISL_3137652,EPI_ISL_3138088,EPI_ISL_2862823,EPI_ISL_2981737,EPI_ISL_3137639,EPI_ISL_3137651,EPI_ISL_3057666,EPI_ISL_3138157,EPI_ISL_3138132,EPI_ISL_3138158,EPI_ISL_3057678,EPI_ISL_3137752,EPI_ISL_3057690,EPI_ISL_3057701,EPI_ISL_3137423,EPI_ISL_3057713,EPI_ISL_3057725,EPI_ISL_3137886,EPI_ISL_2787598,EPI_ISL_2788335,EPI_ISL_3137604,EPI_ISL_3137530,EPI_ISL_3137865,EPI_ISL_2981754,EPI_ISL_2981771,EPI_ISL_2981819,EPI_ISL_2981797,EPI_ISL_2981761,EPI_ISL_3137797,EPI_ISL_3137619,EPI_ISL_3137800,EPI_ISL_3057667,EPI_ISL_3057679,EPI_ISL_3057691,EPI_ISL_2981720,EPI_ISL_3057702,EPI_ISL_3057714,EPI_ISL_3137854,EPI_ISL_3057726,EPI_ISL_2788123,EPI_ISL_3057746,EPI_ISL_3057804,EPI_ISL_3137527,EPI_ISL_3137598,EPI_ISL_3137551,EPI_ISL_3137575,EPI_ISL_3137539,EPI_ISL_3137488,EPI_ISL_3137629,EPI_ISL_3137620,EPI_ISL_3137628,EPI_ISL_3057668,EPI_ISL_3057680,EPI_ISL_3138171,EPI_ISL_3137630,EPI_ISL_2787505,EPI_ISL_2787600,EPI_ISL_3137772,EPI_ISL_3137784,EPI_ISL_3137767,EPI_ISL_3137576,EPI_ISL_3137739,EPI_ISL_3137561,EPI_ISL_3057692,EPI_ISL_3057703,EPI_ISL_3137493,EPI_ISL_3137659,EPI_ISL_3137438,EPI_ISL_3137424,EPI_ISL_3137446,EPI_ISL_3137439,EPI_ISL_3137755,EPI_ISL_3137731,EPI_ISL_3137432,EPI_ISL_3137419,EPI_ISL_3138124,EPI_ISL_3137602,EPI_ISL_3137431,EPI_ISL_3137773,EPI_ISL_3137671,EPI_ISL_3138113,EPI_ISL_3057715,EPI_ISL_3057727,EPI_ISL_3138136,EPI_ISL_3057747,EPI_ISL_3138134,EPI_ISL_3138135,EPI_ISL_3057669,EPI_ISL_3057681,EPI_ISL_3137521,EPI_ISL_2862564,EPI_ISL_3137455,EPI_ISL_3137453,EPI_ISL_3137528,EPI_ISL_3137852,EPI_ISL_3137841,EPI_ISL_3137572,EPI_ISL_3137519,EPI_ISL_3137555,EPI_ISL_3137471,EPI_ISL_3137470,EPI_ISL_3137709,EPI_ISL_3137713,EPI_ISL_2862824,EPI_ISL_2862561,EPI_ISL_2787487,EPI_ISL_3057704,EPI_ISL_2981759,EPI_ISL_3138133,EPI_ISL_3137866,EPI_ISL_3137795,EPI_ISL_3137864,EPI_ISL_3137877,EPI_ISL_3137726,EPI_ISL_3137614,EPI_ISL_3137762,EPI_ISL_3137467,EPI_ISL_3057716,EPI_ISL_2981731,EPI_ISL_3057758,EPI_ISL_2862667,EPI_ISL_2862566,EPI_ISL_3137723,EPI_ISL_3137451,EPI_ISL_3138169,EPI_ISL_3137697,EPI_ISL_3137703,EPI_ISL_3137625,EPI_ISL_3137623,EPI_ISL_3137624,EPI_ISL_3137486,EPI_ISL_3137618,EPI_ISL_3137494,EPI_ISL_3137873,EPI_ISL_3137465,EPI_ISL_3057728,EPI_ISL_3057738,EPI_ISL_3137781,EPI_ISL_3137498,EPI_ISL_3137699,EPI_ISL_3138146,EPI_ISL_3138168,EPI_ISL_3137721,EPI_ISL_3137745,EPI_ISL_2788120,EPI_ISL_2862553,EPI_ISL_2862546,EPI_ISL_2863273,EPI_ISL_3057767,EPI_ISL_2981766,EPI_ISL_3137859,EPI_ISL_3137848,EPI_ISL_2981101,EPI_ISL_2981056,EPI_ISL_2981055,EPI_ISL_2981451,EPI_ISL_3057748,EPI_ISL_3057670,EPI_ISL_3138089,EPI_ISL_3137650,EPI_ISL_3137464,EPI_ISL_3057682,EPI_ISL_3137638,EPI_ISL_2981444,EPI_ISL_3137635,EPI_ISL_2981439,EPI_ISL_2981457,EPI_ISL_2981758,EPI_ISL_2981449,EPI_ISL_3137734,EPI_ISL_3137708,EPI_ISL_3137621,EPI_ISL_3137491,EPI_ISL_3137522,EPI_ISL_2788336,EPI_ISL_3057694,EPI_ISL_2981728,EPI_ISL_2862654,EPI_ISL_2981779,EPI_ISL_2981816,EPI_ISL_2981786,EPI_ISL_2981823,EPI_ISL_2981791,EPI_ISL_2981811,EPI_ISL_3137516,EPI_ISL_3138167,EPI_ISL_3057705,EPI_ISL_3057717,EPI_ISL_3057729,EPI_ISL_3137665,EPI_ISL_3137686,EPI_ISL_3057739,EPI_ISL_3137421,EPI_ISL_3137695,EPI_ISL_3137441,EPI_ISL_3137449,EPI_ISL_3137450,EPI_ISL_3137660,EPI_ISL_3137649,EPI_ISL_3057792,EPI_ISL_3138145,EPI_ISL_3057749,EPI_ISL_3137754,EPI_ISL_3057671,EPI_ISL_3057683,EPI_ISL_3137574,EPI_ISL_3137664,EPI_ISL_3137656,EPI_ISL_2981814,EPI_ISL_3137687,EPI_ISL_3137417,EPI_ISL_2981769,EPI_ISL_2981792,EPI_ISL_2981798,EPI_ISL_2981775,EPI_ISL_2981724,EPI_ISL_3137818,EPI_ISL_3057695,EPI_ISL_3057706,EPI_ISL_3057718,EPI_ISL_2981057,EPI_ISL_3057730,EPI_ISL_3057740,EPI_ISL_3137690,EPI_ISL_3137657,EPI_ISL_3057672,EPI_ISL_3057684,EPI_ISL_3057696,EPI_ISL_2863440,EPI_ISL_3137553,EPI_ISL_3137788,EPI_ISL_3137564,EPI_ISL_3137599,EPI_ISL_3137758,EPI_ISL_3137768,EPI_ISL_3137588,EPI_ISL_3137751,EPI_ISL_2787787,EPI_ISL_3057707,EPI_ISL_2981768,EPI_ISL_3137640,EPI_ISL_3137705,EPI_ISL_3137570,EPI_ISL_3137706,EPI_ISL_3137744,EPI_ISL_3057719,EPI_ISL_3057731,EPI_ISL_3137556,EPI_ISL_2862838,EPI_ISL_3057741,EPI_ISL_3057750,EPI_ISL_2981813,EPI_ISL_3057673,EPI_ISL_3057685,EPI_ISL_2981818,EPI_ISL_3057697,EPI_ISL_3057708,EPI_ISL_3057720,EPI_ISL_3057732,EPI_ISL_3057742,EPI_ISL_2981753,EPI_ISL_3057751,EPI_ISL_3137728,EPI_ISL_3137769,EPI_ISL_3137535,EPI_ISL_3137741,EPI_ISL_3137634,EPI_ISL_3137525,EPI_ISL_3137648,EPI_ISL_3137868,EPI_ISL_3137796,EPI_ISL_3137692,EPI_ISL_2862538,EPI_ISL_3137839,EPI_ISL_3137862,EPI_ISL_3137573,EPI_ISL_3137654,EPI_ISL_3137691,EPI_ISL_3137594,EPI_ISL_3137584,EPI_ISL_3137531,EPI_ISL_2788337,EPI_ISL_3137833,EPI_ISL_2862775,EPI_ISL_3057674,EPI_ISL_2787869,EPI_ISL_3057686,EPI_ISL_3057698,EPI_ISL_3137622,EPI_ISL_3137612,EPI_ISL_3137682,EPI_ISL_2862552,EPI_ISL_3137832,EPI_ISL_3137542,EPI_ISL_3137813,EPI_ISL_3137819,EPI_ISL_3137821,EPI_ISL_3137887,EPI_ISL_3137737,EPI_ISL_3137803,EPI_ISL_3137804,EPI_ISL_3137779,EPI_ISL_3137748,EPI_ISL_3137807,EPI_ISL_3137857,EPI_ISL_3137846,EPI_ISL_3057765,EPI_ISL_2862544,EPI_ISL_2862659,EPI_ISL_2863024,EPI_ISL_2862554,EPI_ISL_2981709,EPI_ISL_2863020,EPI_ISL_2981732,EPI_ISL_2981726,EPI_ISL_2981764,EPI_ISL_3138160,EPI_ISL_3137547,EPI_ISL_3137466,EPI_ISL_2981735,EPI_ISL_2981725,EPI_ISL_2981762,EPI_ISL_3137879,EPI_ISL_3137808,EPI_ISL_3137777,EPI_ISL_3137702,EPI_ISL_3057709,EPI_ISL_3057721,EPI_ISL_2862832,EPI_ISL_3057733,EPI_ISL_3057743,EPI_ISL_3057752,EPI_ISL_3057675,EPI_ISL_3057687,EPI_ISL_3057699,EPI_ISL_3057710,EPI_ISL_3057722,EPI_ISL_3057734,EPI_ISL_3057676,EPI_ISL_3137668,EPI_ISL_3137681,EPI_ISL_3137510,EPI_ISL_3137549,EPI_ISL_3137566,EPI_ISL_3137696,EPI_ISL_3057688,EPI_ISL_3137679,EPI_ISL_3137689,EPI_ISL_3137680,EPI_ISL_3137610,EPI_ISL_3137637,EPI_ISL_3137589,EPI_ISL_3137597,EPI_ISL_2981812,EPI_ISL_3137616,EPI_ISL_3137655,EPI_ISL_3137770,EPI_ISL_3137789,EPI_ISL_3057711,EPI_ISL_3137562,EPI_ISL_3137787,EPI_ISL_3137662,EPI_ISL_3137469,EPI_ISL_3137663,EPI_ISL_2862661,EPI_ISL_3137512,EPI_ISL_3137537,EPI_ISL_3137505,EPI_ISL_3137427,EPI_ISL_3137434,EPI_ISL_3137429,EPI_ISL_3137442,EPI_ISL_3137526,EPI_ISL_2981722,EPI_ISL_2981456,EPI_ISL_2981458,EPI_ISL_2981440,EPI_ISL_2981447,EPI_ISL_2981454,EPI_ISL_2981450,EPI_ISL_3137831,EPI_ISL_3137444,EPI_ISL_3137693,EPI_ISL_3137445,EPI_ISL_3137430,EPI_ISL_3057768,EPI_ISL_3057800,EPI_ISL_3057805,EPI_ISL_2981808,EPI_ISL_2981790,EPI_ISL_2093198,EPI_ISL_2093201,EPI_ISL_2093797,EPI_ISL_2216869,EPI_ISL_2216876,EPI_ISL_2216884,EPI_ISL_2219004,EPI_ISL_2218506,EPI_ISL_2218462,EPI_ISL_2216847,EPI_ISL_2216864,EPI_ISL_2216879,EPI_ISL_2219969,EPI_ISL_2219985,EPI_ISL_2216836,EPI_ISL_2218877,EPI_ISL_2218963,EPI_ISL_2216851,EPI_ISL_2216871,EPI_ISL_2302705,EPI_ISL_2302711,EPI_ISL_2303751,EPI_ISL_2303756,EPI_ISL_2302692,EPI_ISL_2303759,EPI_ISL_2303762,EPI_ISL_2303327,EPI_ISL_2302679,EPI_ISL_2303752,EPI_ISL_2303757,EPI_ISL_2302693,EPI_ISL_2303760,EPI_ISL_2302706,EPI_ISL_2303328,EPI_ISL_2303750,EPI_ISL_2302686,EPI_ISL_2302688,EPI_ISL_2303186,EPI_ISL_2302695,EPI_ISL_2406270,EPI_ISL_2406282,EPI_ISL_2406303,EPI_ISL_2406226,EPI_ISL_2406237,EPI_ISL_2406249,EPI_ISL_2406260,EPI_ISL_2406271,EPI_ISL_2475012,EPI_ISL_2475534,EPI_ISL_2476101,EPI_ISL_2474998,EPI_ISL_2475000,EPI_ISL_2475528,EPI_ISL_2475007,EPI_ISL_2475531,EPI_ISL_2475013,EPI_ISL_2610518,EPI_ISL_2610529,EPI_ISL_2610539,EPI_ISL_2610463,EPI_ISL_2610475,EPI_ISL_2672832,EPI_ISL_2672820,EPI_ISL_2672843,EPI_ISL_2787445,EPI_ISL_2787740,EPI_ISL_2862527,EPI_ISL_2787451,EPI_ISL_2863214,EPI_ISL_2862530,EPI_ISL_2862533,EPI_ISL_3057850,EPI_ISL_3057859,EPI_ISL_3138161,EPI_ISL_3138079,EPI_ISL_2217813,EPI_ISL_2217816,EPI_ISL_2217824,EPI_ISL_2217811,EPI_ISL_2217808,EPI_ISL_2303290,EPI_ISL_2303897,EPI_ISL_2474807,EPI_ISL_2405789,EPI_ISL_2220050,EPI_ISL_2218563,EPI_ISL_2474820,EPI_ISL_2302177,EPI_ISL_2218968,EPI_ISL_2610045,EPI_ISL_2610069,EPI_ISL_2302990,EPI_ISL_2303484,EPI_ISL_2218551,EPI_ISL_2303353,EPI_ISL_2474813,EPI_ISL_2303358,EPI_ISL_2303002,EPI_ISL_2303316,EPI_ISL_2217140,EPI_ISL_2405731,EPI_ISL_2218556,EPI_ISL_2219121,EPI_ISL_2302344,EPI_ISL_2302334,EPI_ISL_2302323,EPI_ISL_2303483,EPI_ISL_2302325,EPI_ISL_2303485,EPI_ISL_2303356,EPI_ISL_2303000,EPI_ISL_2405768,EPI_ISL_2303476,EPI_ISL_2303472,EPI_ISL_2303471,EPI_ISL_2405752,EPI_ISL_2303357,EPI_ISL_2303977,EPI_ISL_2475413,EPI_ISL_2405807,EPI_ISL_2405756,EPI_ISL_2405778,EPI_ISL_2220067,EPI_ISL_2219072,EPI_ISL_2303352,EPI_ISL_2303354,EPI_ISL_2405766,EPI_ISL_2218912,EPI_ISL_2303001,EPI_ISL_2302321,EPI_ISL_2217120,EPI_ISL_2405777,EPI_ISL_2405740,EPI_ISL_2405805,EPI_ISL_2475686,EPI_ISL_2475959,EPI_ISL_2220060,EPI_ISL_2475958,EPI_ISL_2475399,EPI_ISL_2475683,EPI_ISL_2302324,EPI_ISL_2303478,EPI_ISL_2303482,EPI_ISL_2217141,EPI_ISL_2303474,EPI_ISL_2218574,EPI_ISL_2405733,EPI_ISL_2405806,EPI_ISL_2405798,EPI_ISL_2405732,EPI_ISL_2405755,EPI_ISL_2405743,EPI_ISL_2672730,EPI_ISL_2610071,EPI_ISL_2672770,EPI_ISL_2672781,EPI_ISL_2610046,EPI_ISL_2610078,EPI_ISL_2405730,EPI_ISL_2302329,EPI_ISL_2672752,EPI_ISL_2405797,EPI_ISL_2474823,EPI_ISL_2303479,EPI_ISL_2475400,EPI_ISL_2475977,EPI_ISL_2474803,EPI_ISL_2475404,EPI_ISL_2475976,EPI_ISL_2475411,EPI_ISL_2475209,EPI_ISL_2475403,EPI_ISL_2303475,EPI_ISL_2405742,EPI_ISL_2610109,EPI_ISL_2610054,EPI_ISL_2475405,EPI_ISL_2476237,EPI_ISL_2405744,EPI_ISL_2475978,EPI_ISL_2405788,EPI_ISL_2610067,EPI_ISL_2405741,EPI_ISL_2303473,EPI_ISL_2405795,EPI_ISL_2476267,EPI_ISL_2474816,EPI_ISL_2475648,EPI_ISL_2474822,EPI_ISL_2405785,EPI_ISL_2475684,EPI_ISL_2474798,EPI_ISL_2672750,EPI_ISL_2610081,EPI_ISL_2610103,EPI_ISL_2475408,EPI_ISL_2405809,EPI_ISL_2405754,EPI_ISL_2610062,EPI_ISL_2474799,EPI_ISL_2302342,EPI_ISL_2405765,EPI_ISL_2405796,EPI_ISL_2610091,EPI_ISL_2475416,EPI_ISL_2475971,EPI_ISL_2610099,EPI_ISL_2610060,EPI_ISL_2610101,EPI_ISL_2610108,EPI_ISL_2672674,EPI_ISL_2405757,EPI_ISL_2405808,EPI_ISL_2405764,EPI_ISL_2302992,EPI_ISL_2610107,EPI_ISL_2610088,EPI_ISL_2672718,EPI_ISL_2610079,EPI_ISL_2610080,EPI_ISL_2302335,EPI_ISL_2302343,EPI_ISL_2302999,EPI_ISL_2302998,EPI_ISL_2672754,EPI_ISL_2672707,EPI_ISL_2610094,EPI_ISL_2405767,EPI_ISL_2610077,EPI_ISL_2672739,EPI_ISL_2788384,EPI_ISL_2610052,EPI_ISL_2610068,EPI_ISL_2405775,EPI_ISL_2610061,EPI_ISL_2610070,EPI_ISL_2610082,EPI_ISL_2610093,EPI_ISL_2610044,EPI_ISL_2610100,EPI_ISL_2672740,EPI_ISL_2475968,EPI_ISL_2475414,EPI_ISL_2405776,EPI_ISL_2405753,EPI_ISL_2672729,EPI_ISL_2672741,EPI_ISL_2475201,EPI_ISL_2474802,EPI_ISL_2405745,EPI_ISL_2405799,EPI_ISL_2475961,EPI_ISL_2475685,EPI_ISL_2405786,EPI_ISL_2610089,EPI_ISL_2475409,EPI_ISL_2475967,EPI_ISL_2672695,EPI_ISL_2405787,EPI_ISL_2475402,EPI_ISL_2672684,EPI_ISL_2672672,EPI_ISL_2610053,EPI_ISL_2610092,EPI_ISL_2476244,EPI_ISL_2610102,EPI_ISL_2474797,EPI_ISL_2474812,EPI_ISL_2610090,EPI_ISL_2672765,EPI_ISL_2610110,EPI_ISL_2672780,EPI_ISL_2672706,EPI_ISL_2672673,EPI_ISL_2672728,EPI_ISL_2672786,EPI_ISL_2672751,EPI_ISL_2672766,EPI_ISL_2672791,EPI_ISL_2672787,EPI_ISL_2672755,EPI_ISL_2672760,EPI_ISL_2672759,EPI_ISL_2672686,EPI_ISL_2672764,EPI_ISL_2672709,EPI_ISL_2672775,EPI_ISL_2672776,EPI_ISL_2672790,EPI_ISL_2672771,EPI_ISL_2672719,EPI_ISL_2672769,EPI_ISL_2672758,EPI_ISL_2672685,EPI_ISL_2672708,EPI_ISL_2672696,EPI_ISL_2672697,EPI_ISL_2672753,EPI_ISL_2303382,EPI_ISL_2303253,EPI_ISL_2094272,EPI_ISL_2303384,EPI_ISL_2303386,EPI_ISL_2302849,EPI_ISL_2302855,EPI_ISL_2673083,EPI_ISL_2303381,EPI_ISL_3137955,EPI_ISL_2303847,EPI_ISL_2302834,EPI_ISL_2093886,EPI_ISL_3137967,EPI_ISL_3137979,EPI_ISL_3137895,EPI_ISL_2303383,EPI_ISL_2302841,EPI_ISL_3137907,EPI_ISL_2303387,EPI_ISL_2303261,EPI_ISL_3137919,EPI_ISL_3137931,EPI_ISL_2788357,EPI_ISL_2406247,EPI_ISL_2406269,EPI_ISL_3137943,EPI_ISL_2406281,EPI_ISL_2406293,EPI_ISL_2406225,EPI_ISL_2610654,EPI_ISL_2093832,EPI_ISL_2406236,EPI_ISL_2093889,EPI_ISL_2406248,EPI_ISL_2406259,EPI_ISL_2610051,EPI_ISL_2610059,EPI_ISL_2673399,EPI_ISL_2981208,EPI_ISL_2610663,EPI_ISL_2610672,EPI_ISL_2218486,EPI_ISL_2219027,EPI_ISL_2219030,EPI_ISL_2216922,EPI_ISL_2218884,EPI_ISL_2219038,EPI_ISL_2219041,EPI_ISL_2216973,EPI_ISL_2216985,EPI_ISL_2219999,EPI_ISL_2219057,EPI_ISL_2217019,EPI_ISL_2219033,EPI_ISL_2216944,EPI_ISL_2219043,EPI_ISL_2219046,EPI_ISL_2219048,EPI_ISL_2218535,EPI_ISL_2219065,EPI_ISL_2405411,EPI_ISL_2303192,EPI_ISL_2219666,EPI_ISL_2216504,EPI_ISL_2219676,EPI_ISL_2303375,EPI_ISL_2303331,EPI_ISL_2302745,EPI_ISL_2303206,EPI_ISL_2405377,EPI_ISL_2475366,EPI_ISL_2475363,EPI_ISL_2610466,EPI_ISL_2303775,EPI_ISL_2405363,EPI_ISL_2302742,EPI_ISL_2302739,EPI_ISL_2405443,EPI_ISL_2405432,EPI_ISL_2405387,EPI_ISL_2216471,EPI_ISL_2302744,EPI_ISL_2302717,EPI_ISL_2405420,EPI_ISL_2405364,EPI_ISL_2405375,EPI_ISL_2405376,EPI_ISL_2405410,EPI_ISL_2610520,EPI_ISL_2610509,EPI_ISL_2610542,EPI_ISL_2218252,EPI_ISL_2218258,EPI_ISL_2475370,EPI_ISL_2303770,EPI_ISL_2303773,EPI_ISL_2302731,EPI_ISL_2303957,EPI_ISL_2302716,EPI_ISL_2302724,EPI_ISL_2303788,EPI_ISL_2303779,EPI_ISL_2302748,EPI_ISL_2303203,EPI_ISL_2474723,EPI_ISL_2218254,EPI_ISL_2610497,EPI_ISL_2216479,EPI_ISL_2218938,EPI_ISL_2302718,EPI_ISL_2405399,EPI_ISL_2219672,EPI_ISL_2216521,EPI_ISL_2787544,EPI_ISL_2787558,EPI_ISL_2788142,EPI_ISL_2610464,EPI_ISL_3137057,EPI_ISL_2475367,EPI_ISL_2610531,EPI_ISL_2610530,EPI_ISL_2219142,EPI_ISL_2219656,EPI_ISL_2475351,EPI_ISL_2216454,EPI_ISL_2405401,EPI_ISL_2405366,EPI_ISL_2219632,EPI_ISL_2218266,EPI_ISL_2219145,EPI_ISL_2219680,EPI_ISL_2405378,EPI_ISL_2405389,EPI_ISL_2303776,EPI_ISL_2303963,EPI_ISL_2219663,EPI_ISL_2216531,EPI_ISL_2216461,EPI_ISL_2303962,EPI_ISL_2303204,EPI_ISL_2303196,EPI_ISL_2303777,EPI_ISL_2302198,EPI_ISL_2302749,EPI_ISL_2302719,EPI_ISL_2303789,EPI_ISL_2302737,EPI_ISL_2672872,EPI_ISL_2303334,EPI_ISL_2303792,EPI_ISL_2303202,EPI_ISL_2405365,EPI_ISL_2405421,EPI_ISL_2405444,EPI_ISL_2405433,EPI_ISL_2302733,EPI_ISL_2216491,EPI_ISL_2219646,EPI_ISL_2216469,EPI_ISL_2218936,EPI_ISL_2219651,EPI_ISL_2219661,EPI_ISL_2216457,EPI_ISL_2216525,EPI_ISL_2405445,EPI_ISL_2405422,EPI_ISL_2405434,EPI_ISL_2216501,EPI_ISL_2219671,EPI_ISL_2474728,EPI_ISL_2475928,EPI_ISL_2474223,EPI_ISL_2474715,EPI_ISL_2474727,EPI_ISL_2474710,EPI_ISL_2474722,EPI_ISL_2220489,EPI_ISL_2216467,EPI_ISL_2216519,EPI_ISL_2474733,EPI_ISL_2302727,EPI_ISL_2302732,EPI_ISL_2302734,EPI_ISL_2302726,EPI_ISL_2216528,EPI_ISL_2216458,EPI_ISL_2475355,EPI_ISL_2216481,EPI_ISL_2610486,EPI_ISL_2405398,EPI_ISL_2405409,EPI_ISL_2302720,EPI_ISL_2302725,EPI_ISL_2610519,EPI_ISL_2405386,EPI_ISL_2303780,EPI_ISL_2476259,EPI_ISL_2475360,EPI_ISL_2862464,EPI_ISL_2475933,EPI_ISL_2474709,EPI_ISL_2405412,EPI_ISL_2610541,EPI_ISL_2476305,EPI_ISL_2476301,EPI_ISL_2474724,EPI_ISL_2474711,EPI_ISL_2474716,EPI_ISL_2474702,EPI_ISL_2672850,EPI_ISL_2672840,EPI_ISL_2610476,EPI_ISL_2610540,EPI_ISL_2610487,EPI_ISL_2474708,EPI_ISL_2474732,EPI_ISL_2474714,EPI_ISL_2610508,EPI_ISL_2610521,EPI_ISL_2610498,EPI_ISL_2474701,EPI_ISL_2474736,EPI_ISL_3137047,EPI_ISL_3137010,EPI_ISL_2610499,EPI_ISL_2610510,EPI_ISL_2610500,EPI_ISL_2610478,EPI_ISL_2610489,EPI_ISL_2610511,EPI_ISL_2610532,EPI_ISL_3057201,EPI_ISL_3057221,EPI_ISL_3137024,EPI_ISL_2672829,EPI_ISL_2788225,EPI_ISL_2672818,EPI_ISL_3137022,EPI_ISL_2610477,EPI_ISL_2610488,EPI_ISL_2610465,EPI_ISL_3137000,EPI_ISL_3137036,EPI_ISL_3136988,EPI_ISL_3137035,EPI_ISL_3137046,EPI_ISL_2672809,EPI_ISL_2787867,EPI_ISL_3136999,EPI_ISL_3057213,EPI_ISL_3057231,EPI_ISL_3057192,EPI_ISL_3057212,EPI_ISL_2787569,EPI_ISL_3057232,EPI_ISL_2862777,EPI_ISL_2862733,EPI_ISL_2862526,EPI_ISL_3057260,EPI_ISL_3057241,EPI_ISL_3137023,EPI_ISL_3057251,EPI_ISL_3057222,EPI_ISL_3057202,EPI_ISL_3057259,EPI_ISL_3137011,EPI_ISL_3137001,EPI_ISL_3136990,EPI_ISL_3137067,EPI_ISL_3137044,EPI_ISL_3137056,EPI_ISL_3137055,EPI_ISL_3137012,EPI_ISL_3137045,EPI_ISL_3137013,EPI_ISL_3136987,EPI_ISL_3137033,EPI_ISL_3137065,EPI_ISL_3137002,EPI_ISL_3137034,EPI_ISL_3137066,EPI_ISL_3137021,EPI_ISL_3136989,EPI_ISL_2219611,EPI_ISL_2219624,EPI_ISL_2219627,EPI_ISL_2219636,EPI_ISL_2219653,EPI_ISL_2218256,EPI_ISL_2216506,EPI_ISL_2218261,EPI_ISL_2218263,EPI_ISL_2218247,EPI_ISL_2216484,EPI_ISL_2219658,EPI_ISL_2303342,EPI_ISL_2303967,EPI_ISL_2302936,EPI_ISL_2302939,EPI_ISL_2302944,EPI_ISL_2302948,EPI_ISL_2302225,EPI_ISL_2302952,EPI_ISL_2303428,EPI_ISL_2302219,EPI_ISL_2302950,EPI_ISL_2302953,EPI_ISL_2302235,EPI_ISL_2303431,EPI_ISL_2303411,EPI_ISL_2303414,EPI_ISL_2303419,EPI_ISL_2302220,EPI_ISL_2302226,EPI_ISL_2302231,EPI_ISL_2303412,EPI_ISL_2303415,EPI_ISL_2303420,EPI_ISL_2302221,EPI_ISL_2302227,EPI_ISL_2303427,EPI_ISL_2303425,EPI_ISL_2303423,EPI_ISL_2303416,EPI_ISL_2302209,EPI_ISL_2302243,EPI_ISL_2303430,EPI_ISL_2302232,EPI_ISL_2302228,EPI_ISL_2303422,EPI_ISL_2302945,EPI_ISL_2302176,EPI_ISL_2302938,EPI_ISL_2302242,EPI_ISL_2303907,EPI_ISL_2405394,EPI_ISL_2405405,EPI_ISL_2405417,EPI_ISL_2405428,EPI_ISL_2405439,EPI_ISL_2405372,EPI_ISL_2405383,EPI_ISL_2405395,EPI_ISL_2405406,EPI_ISL_2405418,EPI_ISL_2405429,EPI_ISL_2405440,EPI_ISL_2405450,EPI_ISL_2405373,EPI_ISL_2405384,EPI_ISL_2405396,EPI_ISL_2405430,EPI_ISL_2405441,EPI_ISL_2405451,EPI_ISL_2405374,EPI_ISL_2405385,EPI_ISL_2405431,EPI_ISL_2405442,EPI_ISL_2405452,EPI_ISL_2405453,EPI_ISL_2405465,EPI_ISL_2405477,EPI_ISL_2405489,EPI_ISL_2405501,EPI_ISL_2405512,EPI_ISL_2475818,EPI_ISL_2474491,EPI_ISL_2475826,EPI_ISL_2475276,EPI_ISL_2475831,EPI_ISL_2475835,EPI_ISL_2474703,EPI_ISL_2475916,EPI_ISL_2475356,EPI_ISL_2475923,EPI_ISL_2475364,EPI_ISL_2475929,EPI_ISL_2474734,EPI_ISL_2474696,EPI_ISL_2474704,EPI_ISL_2475917,EPI_ISL_2609982,EPI_ISL_2609993,EPI_ISL_2610003,EPI_ISL_2610013,EPI_ISL_2610024,EPI_ISL_2610034,EPI_ISL_2609960,EPI_ISL_2609972,EPI_ISL_2609983,EPI_ISL_2609994,EPI_ISL_2610004,EPI_ISL_2610014,EPI_ISL_2610025,EPI_ISL_2610035,EPI_ISL_2609961,EPI_ISL_2609973,EPI_ISL_2609995,EPI_ISL_2610005,EPI_ISL_2610015,EPI_ISL_2610026,EPI_ISL_2610036,EPI_ISL_2609962,EPI_ISL_2609985,EPI_ISL_2610788,EPI_ISL_2610797,EPI_ISL_2610807,EPI_ISL_2610816,EPI_ISL_2610826,EPI_ISL_2610836,EPI_ISL_2610846,EPI_ISL_2610856,EPI_ISL_2610798,EPI_ISL_2673378,EPI_ISL_2673382,EPI_ISL_2787546,EPI_ISL_2788140,EPI_ISL_2788389,EPI_ISL_2788390,EPI_ISL_2862458,EPI_ISL_2862671,EPI_ISL_3137068,EPI_ISL_3136991,EPI_ISL_3137003,EPI_ISL_3058103,EPI_ISL_3058039,EPI_ISL_3058060,EPI_ISL_3058065,EPI_ISL_3058075,EPI_ISL_3058086,EPI_ISL_3058104,EPI_ISL_3058040,EPI_ISL_2405397,EPI_ISL_2405408,EPI_ISL_2405419,EPI_ISL_2405407,EPI_ISL_2609984,EPI_ISL_3058049,EPI_ISL_3137014,EPI_ISL_3137025,EPI_ISL_3137037,EPI_ISL_2303421,EPI_ISL_2303429,EPI_ISL_2302954,EPI_ISL_2474690,EPI_ISL_2302937,EPI_ISL_2405449,EPI_ISL_2219629,EPI_ISL_3137048,EPI_ISL_3137058,EPI_ISL_3137069,EPI_ISL_3137070,EPI_ISL_3137082,EPI_ISL_2302940,EPI_ISL_2303418,EPI_ISL_2302241,EPI_ISL_2609996,EPI_ISL_2216463,EPI_ISL_2787821,EPI_ISL_2787823,EPI_ISL_2787563,EPI_ISL_2787571,EPI_ISL_3137094,EPI_ISL_2787530,EPI_ISL_2787548,EPI_ISL_2787552,EPI_ISL_2475910,EPI_ISL_2475911,EPI_ISL_2862673,EPI_ISL_2475921,EPI_ISL_2475361,EPI_ISL_2475365,EPI_ISL_2475737,EPI_ISL_2219050,EPI_ISL_2219052,EPI_ISL_2219059,EPI_ISL_2219068,EPI_ISL_2219035,EPI_ISL_2216947,EPI_ISL_2218519,EPI_ISL_2216979,EPI_ISL_2216990,EPI_ISL_2405523,EPI_ISL_2405534,EPI_ISL_2405454,EPI_ISL_2405466,EPI_ISL_2405478,EPI_ISL_2405490,EPI_ISL_2405502,EPI_ISL_2405513,EPI_ISL_2405524,EPI_ISL_2405535,EPI_ISL_2405455,EPI_ISL_2405467,EPI_ISL_2405479,EPI_ISL_2672800,EPI_ISL_2672810,EPI_ISL_2672801,EPI_ISL_2672811,EPI_ISL_2672802,EPI_ISL_2303216,EPI_ISL_2610799,EPI_ISL_3058059,EPI_ISL_3058073,EPI_ISL_3058074,EPI_ISL_3058094,EPI_ISL_3058085,EPI_ISL_3058064,EPI_ISL_3058095,EPI_ISL_3058102,EPI_ISL_3058037,EPI_ISL_2303820,EPI_ISL_2303816,EPI_ISL_2303798,EPI_ISL_3058063,EPI_ISL_2610847,EPI_ISL_2610817,EPI_ISL_3058084,EPI_ISL_3058038,EPI_ISL_2610789,EPI_ISL_3058057,EPI_ISL_3058083,EPI_ISL_3058047,EPI_ISL_3058058,EPI_ISL_2610857,EPI_ISL_2610808,EPI_ISL_3058072,EPI_ISL_2302769,EPI_ISL_2302762,EPI_ISL_2303803,EPI_ISL_2610827,EPI_ISL_2672861,EPI_ISL_2672873,EPI_ISL_2672819,EPI_ISL_2672830,EPI_ISL_2672841,EPI_ISL_2672851,EPI_ISL_2672862,EPI_ISL_2672874,EPI_ISL_2672831,EPI_ISL_2672842,EPI_ISL_2672852,EPI_ISL_2672863,EPI_ISL_2672875,EPI_ISL_2862709,EPI_ISL_2220231,EPI_ISL_2220262,EPI_ISL_2303893,EPI_ISL_2303285,EPI_ISL_2303881,EPI_ISL_2609979,EPI_ISL_2609990,EPI_ISL_2610033,EPI_ISL_2303282,EPI_ISL_2609992,EPI_ISL_2303280,EPI_ISL_2609991,EPI_ISL_2609957,EPI_ISL_2610023,EPI_ISL_2220229,EPI_ISL_2220249,EPI_ISL_2217526,EPI_ISL_2218676,EPI_ISL_2302915,EPI_ISL_2217480,EPI_ISL_2302895,EPI_ISL_2303286,EPI_ISL_2610002,EPI_ISL_2220197,EPI_ISL_2219703,EPI_ISL_2217550,EPI_ISL_2302906,EPI_ISL_2217520,EPI_ISL_2218660,EPI_ISL_2220437,EPI_ISL_2218289,EPI_ISL_2303888,EPI_ISL_2302889,EPI_ISL_2302900,EPI_ISL_2303882,EPI_ISL_2217513,EPI_ISL_2302910,EPI_ISL_2610012,EPI_ISL_2610011,EPI_ISL_2610001,EPI_ISL_2216607,EPI_ISL_2220208,EPI_ISL_2217494,EPI_ISL_2218639,EPI_ISL_2609980,EPI_ISL_2303288,EPI_ISL_2609981,EPI_ISL_2218661,EPI_ISL_2217478,EPI_ISL_2218674,EPI_ISL_2302901,EPI_ISL_2610022,EPI_ISL_2303314,EPI_ISL_2218647,EPI_ISL_2218824,EPI_ISL_2610021,EPI_ISL_2610031,EPI_ISL_2610000,EPI_ISL_2609969,EPI_ISL_2303890,EPI_ISL_2303885,EPI_ISL_2609968,EPI_ISL_2609956,EPI_ISL_2609970,EPI_ISL_2610010,EPI_ISL_2302894,EPI_ISL_2218889,EPI_ISL_2220244,EPI_ISL_2303884,EPI_ISL_2219091,EPI_ISL_2303287,EPI_ISL_2220201,EPI_ISL_2302883,EPI_ISL_2303894,EPI_ISL_2302420,EPI_ISL_2302422,EPI_ISL_2302431,EPI_ISL_2303047,EPI_ISL_3057361,EPI_ISL_2672681,EPI_ISL_2217116,EPI_ISL_2217123,EPI_ISL_2217208,EPI_ISL_2474882,EPI_ISL_2474903,EPI_ISL_3057386,EPI_ISL_3057353,EPI_ISL_2218562,EPI_ISL_2406230,EPI_ISL_2406241,EPI_ISL_2406253,EPI_ISL_2406264,EPI_ISL_2406275,EPI_ISL_2406287,EPI_ISL_2406297,EPI_ISL_2406231,EPI_ISL_2406307,EPI_ISL_2406242,EPI_ISL_2406254,EPI_ISL_2406265,EPI_ISL_2406276,EPI_ISL_2406298,EPI_ISL_2406308,EPI_ISL_2406288,EPI_ISL_2406232,EPI_ISL_2406255,EPI_ISL_2406243,EPI_ISL_2406266,EPI_ISL_2474886,EPI_ISL_2476047,EPI_ISL_2476049,EPI_ISL_2475668,EPI_ISL_2475472,EPI_ISL_2474891,EPI_ISL_2474914,EPI_ISL_2475451,EPI_ISL_2474896,EPI_ISL_2474887,EPI_ISL_2476048,EPI_ISL_2474895,EPI_ISL_2474885,EPI_ISL_2475210,EPI_ISL_2476054,EPI_ISL_2474230,EPI_ISL_2476041,EPI_ISL_2476044,EPI_ISL_2610403,EPI_ISL_2610404,EPI_ISL_2610383,EPI_ISL_2610405,EPI_ISL_2672738,EPI_ISL_2672670,EPI_ISL_2787154,EPI_ISL_2787151,EPI_ISL_2788086,EPI_ISL_2787409,EPI_ISL_2862455,EPI_ISL_2862535,EPI_ISL_2303532,EPI_ISL_2302418,EPI_ISL_2303348,EPI_ISL_2302401,EPI_ISL_2302410,EPI_ISL_2610395,EPI_ISL_2610425,EPI_ISL_2302429,EPI_ISL_2302425,EPI_ISL_2220034,EPI_ISL_2672727,EPI_ISL_2672737,EPI_ISL_2787428,EPI_ISL_2787589,EPI_ISL_2863220,EPI_ISL_2862647,EPI_ISL_2862646,EPI_ISL_2787413,EPI_ISL_2863228,EPI_ISL_2863254,EPI_ISL_2863201,EPI_ISL_2862529,EPI_ISL_3057369,EPI_ISL_2863207,EPI_ISL_2863241,EPI_ISL_2862648,EPI_ISL_3057381,EPI_ISL_2610381,EPI_ISL_2610437,EPI_ISL_2610448,EPI_ISL_2610414,EPI_ISL_2610449,EPI_ISL_2610415,EPI_ISL_2610382,EPI_ISL_2610426,EPI_ISL_2610394,EPI_ISL_2787420,EPI_ISL_2672705,EPI_ISL_2610371,EPI_ISL_2788201,EPI_ISL_2788311,EPI_ISL_2672748,EPI_ISL_2788202,EPI_ISL_2788224,EPI_ISL_2672682,EPI_ISL_2672704,EPI_ISL_2672693,EPI_ISL_2672726,EPI_ISL_2672671,EPI_ISL_2672749,EPI_ISL_2672716,EPI_ISL_2672717,EPI_ISL_2610393,EPI_ISL_2610370,EPI_ISL_2610369,EPI_ISL_2405470,EPI_ISL_2303862,EPI_ISL_3137006,EPI_ISL_3138208,EPI_ISL_3138219,EPI_ISL_2405518,EPI_ISL_2476088,EPI_ISL_2303844,EPI_ISL_2405494,EPI_ISL_2405506,EPI_ISL_2303252,EPI_ISL_2405472,EPI_ISL_2405507,EPI_ISL_2219726,EPI_ISL_2474975,EPI_ISL_2475697,EPI_ISL_2302848,EPI_ISL_2303385,EPI_ISL_2303408,EPI_ISL_2302827,EPI_ISL_2303247,EPI_ISL_2303264,EPI_ISL_2303255,EPI_ISL_2474970,EPI_ISL_2476102,EPI_ISL_2476099,EPI_ISL_2476291,EPI_ISL_2475657,EPI_ISL_2672570,EPI_ISL_2672505,EPI_ISL_2672524,EPI_ISL_2672536,EPI_ISL_2672504,EPI_ISL_2672571,EPI_ISL_2672525,EPI_ISL_2672549,EPI_ISL_2672550,EPI_ISL_2219723,EPI_ISL_2405482,EPI_ISL_2672569,EPI_ISL_2672539,EPI_ISL_2302200,EPI_ISL_2302840,EPI_ISL_2302845,EPI_ISL_2302854,EPI_ISL_2303855,EPI_ISL_2303241,EPI_ISL_2981603,EPI_ISL_2405459,EPI_ISL_2405517,EPI_ISL_2405496,EPI_ISL_2405495,EPI_ISL_2405483,EPI_ISL_2405529,EPI_ISL_2303850,EPI_ISL_2405528,EPI_ISL_2672492,EPI_ISL_2405540,EPI_ISL_2405539,EPI_ISL_2303260,EPI_ISL_2405471,EPI_ISL_2302836,EPI_ISL_2303848,EPI_ISL_2302842,EPI_ISL_2303306,EPI_ISL_2302837,EPI_ISL_2672560,EPI_ISL_2302846,EPI_ISL_2302830,EPI_ISL_2302933,EPI_ISL_2303861,EPI_ISL_2474964,EPI_ISL_2476106,EPI_ISL_2303858,EPI_ISL_2672526,EPI_ISL_2475524,EPI_ISL_2302831,EPI_ISL_2303860,EPI_ISL_2302844,EPI_ISL_2303242,EPI_ISL_2303246,EPI_ISL_2303851,EPI_ISL_2303854,EPI_ISL_2303849,EPI_ISL_2216614,EPI_ISL_2219719,EPI_ISL_2303846,EPI_ISL_2302826,EPI_ISL_2302839,EPI_ISL_2303859,EPI_ISL_2475513,EPI_ISL_2981628,EPI_ISL_2981589,EPI_ISL_2672557,EPI_ISL_2303251,EPI_ISL_2216537,EPI_ISL_2672513,EPI_ISL_2219737,EPI_ISL_2216598,EPI_ISL_2405460,EPI_ISL_2219708,EPI_ISL_2672502,EPI_ISL_2672567,EPI_ISL_2405484,EPI_ISL_2672535,EPI_ISL_2672523,EPI_ISL_2672516,EPI_ISL_2476080,EPI_ISL_2476085,EPI_ISL_2672494,EPI_ISL_2475502,EPI_ISL_2981617,EPI_ISL_2476098,EPI_ISL_2672559,EPI_ISL_2672515,EPI_ISL_2672506,EPI_ISL_2672517,EPI_ISL_2672493,EPI_ISL_2672537,EPI_ISL_2672551,EPI_ISL_2981618,EPI_ISL_2981605,EPI_ISL_2474978,EPI_ISL_2672491,EPI_ISL_2672527,EPI_ISL_2672572,EPI_ISL_2672514,EPI_ISL_2672503,EPI_ISL_2672538,EPI_ISL_2302843,EPI_ISL_2672568,EPI_ISL_2302852,EPI_ISL_2302847,EPI_ISL_2474990,EPI_ISL_2302853,EPI_ISL_2475525,EPI_ISL_2475533,EPI_ISL_3137017,EPI_ISL_2981622,EPI_ISL_2981590,EPI_ISL_2672490,EPI_ISL_2981616,EPI_ISL_2981596,EPI_ISL_3137028,EPI_ISL_3137004,EPI_ISL_3136929,EPI_ISL_2981631,EPI_ISL_2981625,EPI_ISL_2981600,EPI_ISL_2981595,EPI_ISL_3136906,EPI_ISL_2475199,EPI_ISL_2474976,EPI_ISL_2474982,EPI_ISL_2475506,EPI_ISL_2476097,EPI_ISL_2476092,EPI_ISL_2474993,EPI_ISL_2476093,EPI_ISL_2476079,EPI_ISL_2475501,EPI_ISL_2475498,EPI_ISL_2474962,EPI_ISL_2672547,EPI_ISL_2672548,EPI_ISL_2672558,EPI_ISL_2672561,EPI_ISL_3136942,EPI_ISL_2476108,EPI_ISL_2981597,EPI_ISL_2474995,EPI_ISL_2474999,EPI_ISL_2475510,EPI_ISL_2474963,EPI_ISL_2474997,EPI_ISL_2474988,EPI_ISL_2476111,EPI_ISL_2476094,EPI_ISL_2474994,EPI_ISL_2476109,EPI_ISL_2476292,EPI_ISL_2476255,EPI_ISL_2475526,EPI_ISL_2475003,EPI_ISL_2474987,EPI_ISL_2475509,EPI_ISL_2475532,EPI_ISL_2672595,EPI_ISL_2672653,EPI_ISL_2981601,EPI_ISL_2981626,EPI_ISL_2981615,EPI_ISL_2981604,EPI_ISL_2981599,EPI_ISL_2981588,EPI_ISL_2981607,EPI_ISL_3137040,EPI_ISL_2672630,EPI_ISL_2672606,EPI_ISL_2981624,EPI_ISL_2672618,EPI_ISL_2672584,EPI_ISL_2981629,EPI_ISL_2672573,EPI_ISL_2981611,EPI_ISL_2981584,EPI_ISL_2672642,EPI_ISL_2981598,EPI_ISL_3136943,EPI_ISL_2981606,EPI_ISL_2981623,EPI_ISL_2981602,EPI_ISL_2981609,EPI_ISL_2981594,EPI_ISL_2981619,EPI_ISL_2981630,EPI_ISL_2981591,EPI_ISL_3136907,EPI_ISL_3136967,EPI_ISL_2981627,EPI_ISL_2981610,EPI_ISL_3136979,EPI_ISL_3136955,EPI_ISL_3136953,EPI_ISL_3136977,EPI_ISL_3136896,EPI_ISL_3136978,EPI_ISL_3136966,EPI_ISL_3136897,EPI_ISL_3136918,EPI_ISL_3136930,EPI_ISL_3136965,EPI_ISL_2981585,EPI_ISL_2981592,EPI_ISL_3136919,EPI_ISL_3136931,EPI_ISL_3137015,EPI_ISL_3136954,EPI_ISL_3136980,EPI_ISL_3136917,EPI_ISL_3136941,EPI_ISL_2981614,EPI_ISL_2981620,EPI_ISL_2981583,EPI_ISL_3137049,EPI_ISL_3137016,EPI_ISL_3137005,EPI_ISL_3136993,EPI_ISL_3136983,EPI_ISL_2981612,EPI_ISL_2981586,EPI_ISL_2981613,EPI_ISL_2981587,EPI_ISL_2981621,EPI_ISL_2981632,EPI_ISL_2981593,EPI_ISL_3138196,EPI_ISL_3138175,EPI_ISL_3138218,EPI_ISL_3138191,EPI_ISL_3138239,EPI_ISL_3138200,EPI_ISL_3137059,EPI_ISL_3137026,EPI_ISL_3136994,EPI_ISL_3137050,EPI_ISL_3137061,EPI_ISL_3137027,EPI_ISL_3137060,EPI_ISL_3137038,EPI_ISL_3136982,EPI_ISL_3136995,EPI_ISL_3136981,EPI_ISL_3137039,EPI_ISL_3138221,EPI_ISL_3138173,EPI_ISL_3138179,EPI_ISL_3138198,EPI_ISL_3138228,EPI_ISL_3138205,EPI_ISL_3138190,EPI_ISL_3138249,EPI_ISL_3138188,EPI_ISL_3138177,EPI_ISL_3138207,EPI_ISL_3138197,EPI_ISL_3138248,EPI_ISL_3138238,EPI_ISL_3138178,EPI_ISL_3138187,EPI_ISL_3138253,EPI_ISL_3138250,EPI_ISL_3138229,EPI_ISL_3138232,EPI_ISL_3138251,EPI_ISL_3138216,EPI_ISL_3138230,EPI_ISL_3138206,EPI_ISL_3138227,EPI_ISL_3138210,EPI_ISL_3138180,EPI_ISL_3138240,EPI_ISL_3138242,EPI_ISL_3138186,EPI_ISL_3138252,EPI_ISL_3138176,EPI_ISL_3138199,EPI_ISL_3138217,EPI_ISL_3138241,EPI_ISL_3138185,EPI_ISL_2216627,EPI_ISL_2216636,EPI_ISL_2216543,EPI_ISL_2216553,EPI_ISL_2216573,EPI_ISL_2303470,EPI_ISL_2302977,EPI_ISL_2302967,EPI_ISL_2302970,EPI_ISL_2302983,EPI_ISL_2302981,EPI_ISL_2303456,EPI_ISL_2303453,EPI_ISL_2302289,EPI_ISL_2303451,EPI_ISL_2302986,EPI_ISL_2303457,EPI_ISL_2302163,EPI_ISL_2303231,EPI_ISL_2303257,EPI_ISL_2303404,EPI_ISL_2303857,EPI_ISL_2303837,EPI_ISL_2303843,EPI_ISL_2475820,EPI_ISL_2476271,EPI_ISL_2475821,EPI_ISL_2475272,EPI_ISL_2609964,EPI_ISL_2610020,EPI_ISL_2609974,EPI_ISL_2610043,EPI_ISL_2610106,EPI_ISL_2672456,EPI_ISL_2672484,EPI_ISL_2672481,EPI_ISL_3137986,EPI_ISL_2303258,EPI_ISL_2303249,EPI_ISL_2303250,EPI_ISL_2303461,EPI_ISL_2302313,EPI_ISL_2302296,EPI_ISL_2303908,EPI_ISL_3138037,EPI_ISL_3138025,EPI_ISL_3138009,EPI_ISL_3138057,EPI_ISL_3137988,EPI_ISL_3138058,EPI_ISL_3138045,EPI_ISL_2303400,EPI_ISL_2303399,EPI_ISL_2610066,EPI_ISL_2303307,EPI_ISL_2303448,EPI_ISL_2303452,EPI_ISL_2302311,EPI_ISL_2610040,EPI_ISL_2609977,EPI_ISL_2302294,EPI_ISL_2303465,EPI_ISL_2302828,EPI_ISL_2302850,EPI_ISL_2302793,EPI_ISL_2303244,EPI_ISL_2303462,EPI_ISL_2303338,EPI_ISL_3138024,EPI_ISL_2302832,EPI_ISL_2303229,EPI_ISL_2302966,EPI_ISL_2302293,EPI_ISL_2474513,EPI_ISL_2474484,EPI_ISL_2302292,EPI_ISL_2302307,EPI_ISL_2303466,EPI_ISL_2303469,EPI_ISL_2303835,EPI_ISL_2302973,EPI_ISL_2302312,EPI_ISL_2302975,EPI_ISL_2302290,EPI_ISL_2302987,EPI_ISL_2302297,EPI_ISL_2303840,EPI_ISL_2303245,EPI_ISL_2303263,EPI_ISL_2302298,EPI_ISL_2303449,EPI_ISL_2302982,EPI_ISL_2302788,EPI_ISL_2672398,EPI_ISL_2302301,EPI_ISL_2610027,EPI_ISL_2303856,EPI_ISL_2302813,EPI_ISL_2303922,EPI_ISL_2303239,EPI_ISL_2303235,EPI_ISL_2302833,EPI_ISL_2303340,EPI_ISL_2302851,EPI_ISL_2303468,EPI_ISL_2303458,EPI_ISL_2475639,EPI_ISL_2475822,EPI_ISL_2610076,EPI_ISL_2610087,EPI_ISL_2476312,EPI_ISL_2476313,EPI_ISL_2474499,EPI_ISL_2474507,EPI_ISL_2474500,EPI_ISL_2475825,EPI_ISL_2475730,EPI_ISL_2609963,EPI_ISL_2475265,EPI_ISL_2474493,EPI_ISL_2302829,EPI_ISL_2475817,EPI_ISL_2475815,EPI_ISL_2475640,EPI_ISL_2475279,EPI_ISL_2476311,EPI_ISL_2303845,EPI_ISL_2303971,EPI_ISL_2303939,EPI_ISL_2302295,EPI_ISL_2302978,EPI_ISL_2302825,EPI_ISL_2303459,EPI_ISL_2302814,EPI_ISL_2302969,EPI_ISL_2303460,EPI_ISL_2303454,EPI_ISL_2302306,EPI_ISL_2302796,EPI_ISL_2302310,EPI_ISL_2302976,EPI_ISL_2302806,EPI_ISL_2303828,EPI_ISL_2302302,EPI_ISL_2302305,EPI_ISL_2303831,EPI_ISL_2302797,EPI_ISL_2475833,EPI_ISL_2474495,EPI_ISL_2475828,EPI_ISL_2303240,EPI_ISL_2303254,EPI_ISL_2303248,EPI_ISL_2475832,EPI_ISL_2303842,EPI_ISL_2303234,EPI_ISL_2303259,EPI_ISL_2302838,EPI_ISL_2475277,EPI_ISL_2303853,EPI_ISL_2609999,EPI_ISL_2475829,EPI_ISL_2474481,EPI_ISL_2302835,EPI_ISL_2303852,EPI_ISL_2610006,EPI_ISL_2672457,EPI_ISL_2672459,EPI_ISL_2672433,EPI_ISL_2672482,EPI_ISL_2672421,EPI_ISL_2475676,EPI_ISL_2474480,EPI_ISL_2475827,EPI_ISL_2475278,EPI_ISL_2474508,EPI_ISL_2610037,EPI_ISL_3057990,EPI_ISL_2610019,EPI_ISL_2609965,EPI_ISL_2610039,EPI_ISL_2610028,EPI_ISL_2610009,EPI_ISL_2474270,EPI_ISL_2610017,EPI_ISL_2474485,EPI_ISL_2474494,EPI_ISL_2474510,EPI_ISL_2474515,EPI_ISL_2610050,EPI_ISL_2610030,EPI_ISL_2475638,EPI_ISL_2474509,EPI_ISL_2609978,EPI_ISL_2609967,EPI_ISL_2610041,EPI_ISL_2610042,EPI_ISL_3057997,EPI_ISL_3058028,EPI_ISL_2672422,EPI_ISL_2672409,EPI_ISL_2672447,EPI_ISL_2672411,EPI_ISL_2672507,EPI_ISL_2672468,EPI_ISL_2672397,EPI_ISL_2610016,EPI_ISL_2672495,EPI_ISL_2475819,EPI_ISL_2474492,EPI_ISL_2474503,EPI_ISL_2609975,EPI_ISL_2609988,EPI_ISL_2609997,EPI_ISL_2610018,EPI_ISL_2609987,EPI_ISL_2610038,EPI_ISL_2609986,EPI_ISL_2672423,EPI_ISL_2672434,EPI_ISL_2474514,EPI_ISL_2475816,EPI_ISL_2475824,EPI_ISL_2475280,EPI_ISL_2475273,EPI_ISL_2474504,EPI_ISL_2672458,EPI_ISL_2672470,EPI_ISL_2610007,EPI_ISL_2609966,EPI_ISL_2610098,EPI_ISL_2672480,EPI_ISL_2609998,EPI_ISL_2609976,EPI_ISL_2610029,EPI_ISL_3138010,EPI_ISL_3138068,EPI_ISL_3057996,EPI_ISL_3058000,EPI_ISL_3057986,EPI_ISL_3057985,EPI_ISL_3057989,EPI_ISL_2610008,EPI_ISL_2672446,EPI_ISL_2672445,EPI_ISL_2672469,EPI_ISL_2672483,EPI_ISL_2609989,EPI_ISL_2610058,EPI_ISL_2672435,EPI_ISL_2672410,EPI_ISL_2672399,EPI_ISL_2672471,EPI_ISL_3137998,EPI_ISL_3138043,EPI_ISL_3058006,EPI_ISL_3058029,EPI_ISL_3058001,EPI_ISL_3138031,EPI_ISL_3137989,EPI_ISL_3058020,EPI_ISL_3057981,EPI_ISL_3058019,EPI_ISL_3057988,EPI_ISL_3057998,EPI_ISL_3058007,EPI_ISL_3058010,EPI_ISL_3058009,EPI_ISL_3057979,EPI_ISL_3058030,EPI_ISL_3057954,EPI_ISL_3057999,EPI_ISL_3057953,EPI_ISL_3057977,EPI_ISL_3058027,EPI_ISL_3058026,EPI_ISL_3057971,EPI_ISL_3058021,EPI_ISL_3058018,EPI_ISL_3057987,EPI_ISL_3057966,EPI_ISL_3057980,EPI_ISL_3057958,EPI_ISL_3057957,EPI_ISL_3057956,EPI_ISL_3057978,EPI_ISL_3137991,EPI_ISL_3138000,EPI_ISL_3057968,EPI_ISL_3058022,EPI_ISL_3138011,EPI_ISL_3058017,EPI_ISL_3057976,EPI_ISL_3058008,EPI_ISL_3057969,EPI_ISL_3057970,EPI_ISL_3057964,EPI_ISL_3057965,EPI_ISL_3058011,EPI_ISL_3057955,EPI_ISL_3057967,EPI_ISL_3138012,EPI_ISL_3138032,EPI_ISL_3138044,EPI_ISL_3138020,EPI_ISL_3138022,EPI_ISL_3138021,EPI_ISL_3138069,EPI_ISL_3138019,EPI_ISL_3138056,EPI_ISL_3138046,EPI_ISL_3137999,EPI_ISL_3138067,EPI_ISL_3138055,EPI_ISL_3138070,EPI_ISL_3138001,EPI_ISL_3138034,EPI_ISL_3138033,EPI_ISL_3137987,EPI_ISL_3137990,EPI_ISL_3138060,EPI_ISL_3138003,EPI_ISL_3138071,EPI_ISL_3138036,EPI_ISL_3138047,EPI_ISL_3138014,EPI_ISL_3138048,EPI_ISL_3138059,EPI_ISL_3138002,EPI_ISL_3138013,EPI_ISL_3138035,EPI_ISL_3138023,EPI_ISL_2406134,EPI_ISL_2406145,EPI_ISL_2406157,EPI_ISL_2406169,EPI_ISL_2406181,EPI_ISL_2406193,EPI_ISL_2406205,EPI_ISL_2406217,EPI_ISL_2406135,EPI_ISL_2406146,EPI_ISL_2406158,EPI_ISL_2406170,EPI_ISL_2406182,EPI_ISL_2406194,EPI_ISL_2406206,EPI_ISL_2406218,EPI_ISL_2406136,EPI_ISL_2406147,EPI_ISL_2406159,EPI_ISL_2406171,EPI_ISL_2406207,EPI_ISL_2406195,EPI_ISL_2406183,EPI_ISL_2406219,EPI_ISL_2406137,EPI_ISL_2406148,EPI_ISL_2406172,EPI_ISL_2406160,EPI_ISL_2406184,EPI_ISL_2406196,EPI_ISL_2406208,EPI_ISL_2406220,EPI_ISL_2406138,EPI_ISL_2406149,EPI_ISL_2406161,EPI_ISL_2406197,EPI_ISL_2406173,EPI_ISL_2406185,EPI_ISL_2406209,EPI_ISL_2406221,EPI_ISL_2475515,EPI_ISL_2476095,EPI_ISL_2475495,EPI_ISL_2474966,EPI_ISL_2476081,EPI_ISL_2476083,EPI_ISL_2474957,EPI_ISL_2476323,EPI_ISL_2474971,EPI_ISL_2475503,EPI_ISL_2476086,EPI_ISL_2474983,EPI_ISL_2476087,EPI_ISL_2476089,EPI_ISL_2476090,EPI_ISL_2476096,EPI_ISL_2474959,EPI_ISL_2475742,EPI_ISL_2475514,EPI_ISL_2476324,EPI_ISL_2474958,EPI_ISL_2474973,EPI_ISL_2474965,EPI_ISL_2474972,EPI_ISL_2474977,EPI_ISL_2475507,EPI_ISL_2474984,EPI_ISL_2476290,EPI_ISL_2474979,EPI_ISL_2474985,EPI_ISL_2476091,EPI_ISL_2475518,EPI_ISL_2474960,EPI_ISL_2475497,EPI_ISL_2476082,EPI_ISL_2475504,EPI_ISL_2475655,EPI_ISL_2475511,EPI_ISL_2474989,EPI_ISL_2475519,EPI_ISL_2673251,EPI_ISL_2673273,EPI_ISL_2673212,EPI_ISL_2673261,EPI_ISL_2673284,EPI_ISL_3137985,EPI_ISL_2302677,EPI_ISL_2302684,EPI_ISL_2218597,EPI_ISL_2303748,EPI_ISL_2303765,EPI_ISL_2093744,EPI_ISL_3138201,EPI_ISL_3137220,EPI_ISL_2610528,EPI_ISL_2610446,EPI_ISL_3138233,EPI_ISL_3138254,EPI_ISL_3138222,EPI_ISL_3136619,EPI_ISL_3137271,EPI_ISL_3136620,EPI_ISL_3136655,EPI_ISL_3136642,EPI_ISL_3136635,EPI_ISL_3137267,EPI_ISL_3137310,EPI_ISL_2302678,EPI_ISL_2610380,EPI_ISL_2217510,EPI_ISL_2218611,EPI_ISL_2217473,EPI_ISL_2303758,EPI_ISL_3137304,EPI_ISL_3136582,EPI_ISL_3137314,EPI_ISL_3137334,EPI_ISL_3137303,EPI_ISL_3137272,EPI_ISL_3137997,EPI_ISL_3137294,EPI_ISL_3137262,EPI_ISL_3137315,EPI_ISL_3137283,EPI_ISL_3137325,EPI_ISL_2610424,EPI_ISL_3138195,EPI_ISL_2218616,EPI_ISL_2217445,EPI_ISL_3136656,EPI_ISL_2302697,EPI_ISL_2303293,EPI_ISL_2610507,EPI_ISL_2673222,EPI_ISL_2673211,EPI_ISL_2610472,EPI_ISL_3137175,EPI_ISL_2610459,EPI_ISL_3137244,EPI_ISL_3137259,EPI_ISL_2217362,EPI_ISL_2217874,EPI_ISL_2303920,EPI_ISL_2303188,EPI_ISL_2303755,EPI_ISL_2217360,EPI_ISL_2303190,EPI_ISL_2302704,EPI_ISL_2303370,EPI_ISL_2303951,EPI_ISL_2217475,EPI_ISL_3138255,EPI_ISL_3138182,EPI_ISL_3138244,EPI_ISL_2220185,EPI_ISL_2673207,EPI_ISL_3137309,EPI_ISL_3137329,EPI_ISL_3137258,EPI_ISL_3137320,EPI_ISL_3137300,EPI_ISL_2303761,EPI_ISL_2302709,EPI_ISL_2302685,EPI_ISL_3138008,EPI_ISL_3137281,EPI_ISL_3136565,EPI_ISL_3136573,EPI_ISL_3137331,EPI_ISL_3137279,EPI_ISL_2673199,EPI_ISL_3137322,EPI_ISL_3136660,EPI_ISL_2610434,EPI_ISL_3138194,EPI_ISL_3138183,EPI_ISL_3138202,EPI_ISL_2215581,EPI_ISL_3138223,EPI_ISL_2673140,EPI_ISL_2673191,EPI_ISL_2673180,EPI_ISL_2673159,EPI_ISL_2610505,EPI_ISL_2610484,EPI_ISL_3137332,EPI_ISL_2673148,EPI_ISL_3137290,EPI_ISL_3137233,EPI_ISL_3137199,EPI_ISL_3137210,EPI_ISL_2673142,EPI_ISL_2673149,EPI_ISL_3137209,EPI_ISL_2610527,EPI_ISL_2303373,EPI_ISL_2093404,EPI_ISL_3138192,EPI_ISL_3138181,EPI_ISL_3138234,EPI_ISL_3138212,EPI_ISL_2610402,EPI_ISL_2610413,EPI_ISL_2610537,EPI_ISL_3136589,EPI_ISL_2610495,EPI_ISL_3136643,EPI_ISL_3136636,EPI_ISL_2673167,EPI_ISL_3136654,EPI_ISL_2610494,EPI_ISL_2610392,EPI_ISL_2673158,EPI_ISL_2218602,EPI_ISL_3138256,EPI_ISL_3138245,EPI_ISL_2610517,EPI_ISL_2610506,EPI_ISL_2610474,EPI_ISL_2673177,EPI_ISL_2673206,EPI_ISL_2673166,EPI_ISL_2673188,EPI_ISL_3137312,EPI_ISL_3137302,EPI_ISL_3137323,EPI_ISL_3136566,EPI_ISL_3136583,EPI_ISL_3136574,EPI_ISL_3136628,EPI_ISL_3136590,EPI_ISL_3136661,EPI_ISL_2093408,EPI_ISL_2094247,EPI_ISL_2217388,EPI_ISL_2217434,EPI_ISL_2303904,EPI_ISL_2218618,EPI_ISL_2218613,EPI_ISL_2220167,EPI_ISL_3138211,EPI_ISL_3137268,EPI_ISL_3137289,EPI_ISL_3137200,EPI_ISL_2610457,EPI_ISL_2610423,EPI_ISL_2610433,EPI_ISL_2610391,EPI_ISL_2610379,EPI_ISL_2610445,EPI_ISL_2610412,EPI_ISL_2303950,EPI_ISL_3137313,EPI_ISL_3137292,EPI_ISL_2303749,EPI_ISL_2303954,EPI_ISL_2303326,EPI_ISL_2220479,EPI_ISL_2217422,EPI_ISL_2218608,EPI_ISL_2220162,EPI_ISL_2093420,EPI_ISL_2302691,EPI_ISL_2302687,EPI_ISL_3136629,EPI_ISL_3136630,EPI_ISL_3138204,EPI_ISL_3138214,EPI_ISL_3138225,EPI_ISL_2673179,EPI_ISL_2673190,EPI_ISL_2673198,EPI_ISL_2218606,EPI_ISL_2220476,EPI_ISL_2302683,EPI_ISL_2303754,EPI_ISL_2218978,EPI_ISL_2220182,EPI_ISL_2302698,EPI_ISL_2220481,EPI_ISL_2217458,EPI_ISL_3136649,EPI_ISL_3138224,EPI_ISL_2610435,EPI_ISL_3137291,EPI_ISL_3137280,EPI_ISL_2217439,EPI_ISL_2217409,EPI_ISL_2093747,EPI_ISL_2093397,EPI_ISL_2303185,EPI_ISL_3138236,EPI_ISL_3137293,EPI_ISL_2673139,EPI_ISL_3137232,EPI_ISL_2673147,EPI_ISL_2218623,EPI_ISL_2220177,EPI_ISL_2093412,EPI_ISL_2217372,EPI_ISL_2217383,EPI_ISL_3136648,EPI_ISL_3136665,EPI_ISL_3136641,EPI_ISL_2218633,EPI_ISL_2302702,EPI_ISL_3138243,EPI_ISL_3136631,EPI_ISL_3136666,EPI_ISL_3137260,EPI_ISL_3137270,EPI_ISL_2217416,EPI_ISL_2610473,EPI_ISL_2610496,EPI_ISL_2610485,EPI_ISL_2610458,EPI_ISL_2673168,EPI_ISL_3137269,EPI_ISL_3137330,EPI_ISL_2673141,EPI_ISL_2673208,EPI_ISL_2220180,EPI_ISL_2220148,EPI_ISL_2093426,EPI_ISL_2094234,EPI_ISL_3137278,EPI_ISL_3137222,EPI_ISL_3137234,EPI_ISL_3137256,EPI_ISL_3137257,EPI_ISL_3137246,EPI_ISL_3138235,EPI_ISL_3138246,EPI_ISL_3138184,EPI_ISL_3138257,EPI_ISL_3137188,EPI_ISL_3137288,EPI_ISL_3137301,EPI_ISL_2673169,EPI_ISL_3137198,EPI_ISL_3137333,EPI_ISL_3137261,EPI_ISL_3137282,EPI_ISL_3137324,EPI_ISL_2217461,EPI_ISL_2302701,EPI_ISL_2610538,EPI_ISL_2610462,EPI_ISL_3137221,EPI_ISL_3136670,EPI_ISL_3137299,EPI_ISL_3137277,EPI_ISL_2302703,EPI_ISL_2302690,EPI_ISL_3138213,EPI_ISL_3138193,EPI_ISL_3138203,EPI_ISL_3137187,EPI_ISL_3137255,EPI_ISL_3136609,EPI_ISL_2302710,EPI_ISL_2303747,EPI_ISL_2303955,EPI_ISL_2673157,EPI_ISL_2673178,EPI_ISL_3136600,EPI_ISL_3136634,EPI_ISL_3137176,EPI_ISL_3137245,EPI_ISL_3137311,EPI_ISL_3137321,EPI_ISL_2610401,EPI_ISL_2673197,EPI_ISL_3136599,EPI_ISL_2673189,EPI_ISL_2217336,EPI_ISL_2093796,EPI_ISL_2219147,EPI_ISL_2220474,EPI_ISL_2216477,EPI_ISL_2610180,EPI_ISL_2405371,EPI_ISL_2218589,EPI_ISL_2672424,EPI_ISL_2217286,EPI_ISL_2094119,EPI_ISL_2303019,EPI_ISL_2217253,EPI_ISL_2474744,EPI_ISL_2216494,EPI_ISL_2475943,EPI_ISL_2476072,EPI_ISL_2474755,EPI_ISL_2093180,EPI_ISL_2474752,EPI_ISL_2474756,EPI_ISL_2474747,EPI_ISL_2474761,EPI_ISL_2475372,EPI_ISL_2220419,EPI_ISL_2303946,EPI_ISL_2302366,EPI_ISL_2302354,EPI_ISL_2474738,EPI_ISL_2218248,EPI_ISL_2405425,EPI_ISL_2405403,EPI_ISL_2405414,EPI_ISL_2303214,EPI_ISL_2476236,EPI_ISL_2475627,EPI_ISL_2405415,EPI_ISL_2405393,EPI_ISL_2673063,EPI_ISL_3057407,EPI_ISL_2610492,EPI_ISL_2610545,EPI_ISL_2672865,EPI_ISL_2475385,EPI_ISL_2302773,EPI_ISL_2302760,EPI_ISL_2302746,EPI_ISL_2303783,EPI_ISL_2218941,EPI_ISL_2302924,EPI_ISL_2302751,EPI_ISL_2217248,EPI_ISL_2672413,EPI_ISL_2220132,EPI_ISL_2303199,EPI_ISL_2216509,EPI_ISL_2216452,EPI_ISL_2405427,EPI_ISL_2672474,EPI_ISL_2672391,EPI_ISL_2474758,EPI_ISL_2474741,EPI_ISL_2216516,EPI_ISL_2218245,EPI_ISL_2219643,EPI_ISL_2217855,EPI_ISL_2475378,EPI_ISL_2303028,EPI_ISL_2303499,EPI_ISL_2302363,EPI_ISL_2303020,EPI_ISL_2302168,EPI_ISL_2302350,EPI_ISL_2302356,EPI_ISL_2302351,EPI_ISL_2474262,EPI_ISL_2215493,EPI_ISL_2216511,EPI_ISL_2474760,EPI_ISL_2610536,EPI_ISL_2788184,EPI_ISL_2302761,EPI_ISL_2474742,EPI_ISL_2610515,EPI_ISL_2672462,EPI_ISL_2610504,EPI_ISL_2610469,EPI_ISL_2610535,EPI_ISL_2610481,EPI_ISL_2610491,EPI_ISL_2610502,EPI_ISL_2610480,EPI_ISL_2474757,EPI_ISL_2474749,EPI_ISL_2475669,EPI_ISL_2672871,EPI_ISL_2863458,EPI_ISL_2672438,EPI_ISL_2474750,EPI_ISL_2787977,EPI_ISL_2302184,EPI_ISL_2405436,EPI_ISL_2217219,EPI_ISL_2093193,EPI_ISL_2303015,EPI_ISL_2862875,EPI_ISL_3057188,EPI_ISL_3057229,EPI_ISL_3136576,EPI_ISL_3137197,EPI_ISL_3137172,EPI_ISL_2093690,EPI_ISL_2093160,EPI_ISL_3137243,EPI_ISL_3137185,EPI_ISL_3057421,EPI_ISL_3057190,EPI_ISL_2302362,EPI_ISL_2862440,EPI_ISL_2217277,EPI_ISL_2216524,EPI_ISL_2787161,EPI_ISL_2672425,EPI_ISL_2474947,EPI_ISL_2474923,EPI_ISL_2672472,EPI_ISL_2610140,EPI_ISL_2474743,EPI_ISL_2672876,EPI_ISL_2672437,EPI_ISL_2302768,EPI_ISL_2303814,EPI_ISL_2303961,EPI_ISL_2302367,EPI_ISL_2303490,EPI_ISL_2405437,EPI_ISL_2217304,EPI_ISL_2610526,EPI_ISL_2218974,EPI_ISL_2405404,EPI_ISL_2216514,EPI_ISL_2475628,EPI_ISL_2094124,EPI_ISL_2302368,EPI_ISL_2787172,EPI_ISL_2302358,EPI_ISL_2217282,EPI_ISL_2610534,EPI_ISL_2303498,EPI_ISL_2302349,EPI_ISL_2217305,EPI_ISL_2220115,EPI_ISL_2220135,EPI_ISL_2220077,EPI_ISL_2217263,EPI_ISL_2218580,EPI_ISL_2220120,EPI_ISL_2215662,EPI_ISL_2302185,EPI_ISL_2405391,EPI_ISL_2405448,EPI_ISL_2218575,EPI_ISL_2405370,EPI_ISL_2474737,EPI_ISL_2474740,EPI_ISL_2475938,EPI_ISL_2474748,EPI_ISL_2475941,EPI_ISL_2475380,EPI_ISL_2474759,EPI_ISL_2474268,EPI_ISL_2303218,EPI_ISL_2217317,EPI_ISL_3136623,EPI_ISL_3137229,EPI_ISL_2302750,EPI_ISL_2302756,EPI_ISL_2303810,EPI_ISL_2787166,EPI_ISL_2787830,EPI_ISL_2672803,EPI_ISL_2672844,EPI_ISL_2405438,EPI_ISL_2302374,EPI_ISL_2219638,EPI_ISL_2219668,EPI_ISL_2216465,EPI_ISL_2216474,EPI_ISL_2405380,EPI_ISL_2302359,EPI_ISL_2475375,EPI_ISL_2405381,EPI_ISL_2302740,EPI_ISL_2474751,EPI_ISL_2610468,EPI_ISL_2610513,EPI_ISL_2672401,EPI_ISL_2216496,EPI_ISL_2610128,EPI_ISL_2474932,EPI_ISL_2217329,EPI_ISL_2673007,EPI_ISL_2474754,EPI_ISL_2302752,EPI_ISL_2303215,EPI_ISL_2672833,EPI_ISL_2787978,EPI_ISL_2672821,EPI_ISL_2787612,EPI_ISL_2405392,EPI_ISL_3136577,EPI_ISL_2475653,EPI_ISL_2474745,EPI_ISL_2610470,EPI_ISL_2476057,EPI_ISL_2610171,EPI_ISL_2610119,EPI_ISL_2303502,EPI_ISL_2303802,EPI_ISL_2216486,EPI_ISL_2220453,EPI_ISL_2474232,EPI_ISL_2475484,EPI_ISL_2475206,EPI_ISL_2475487,EPI_ISL_2474927,EPI_ISL_2474919,EPI_ISL_3057167,EPI_ISL_2474926,EPI_ISL_2475942,EPI_ISL_2672400,EPI_ISL_2672461,EPI_ISL_2475383,EPI_ISL_2672412,EPI_ISL_2672460,EPI_ISL_2475371,EPI_ISL_2672864,EPI_ISL_2672860,EPI_ISL_2474746,EPI_ISL_2475490,EPI_ISL_2475477,EPI_ISL_2475480,EPI_ISL_2474936,EPI_ISL_2303207,EPI_ISL_2302780,EPI_ISL_2405369,EPI_ISL_2302355,EPI_ISL_2303023,EPI_ISL_2610188,EPI_ISL_2475940,EPI_ISL_2405382,EPI_ISL_2405447,EPI_ISL_2405416,EPI_ISL_2475382,EPI_ISL_2673018,EPI_ISL_2672853,EPI_ISL_2672812,EPI_ISL_2610482,EPI_ISL_2610493,EPI_ISL_2474946,EPI_ISL_2610141,EPI_ISL_2610118,EPI_ISL_2610179,EPI_ISL_2787157,EPI_ISL_2673051,EPI_ISL_2672473,EPI_ISL_2672449,EPI_ISL_2672390,EPI_ISL_3136559,EPI_ISL_3137207,EPI_ISL_3137218,EPI_ISL_2672450,EPI_ISL_2672448,EPI_ISL_3137253,EPI_ISL_2610514,EPI_ISL_2672414,EPI_ISL_2610503,EPI_ISL_3137219,EPI_ISL_2672436,EPI_ISL_2672799,EPI_ISL_2474753,EPI_ISL_2405426,EPI_ISL_2610129,EPI_ISL_2610151,EPI_ISL_2475489,EPI_ISL_2610142,EPI_ISL_2610131,EPI_ISL_2610190,EPI_ISL_2610120,EPI_ISL_2610152,EPI_ISL_2788222,EPI_ISL_2787986,EPI_ISL_2475629,EPI_ISL_2610525,EPI_ISL_2610524,EPI_ISL_2787985,EPI_ISL_3057210,EPI_ISL_3057403,EPI_ISL_3136558,EPI_ISL_3136575,EPI_ISL_3136622,EPI_ISL_3057417,EPI_ISL_2863442,EPI_ISL_2788240,EPI_ISL_3057209,EPI_ISL_2981261,EPI_ISL_3137242,EPI_ISL_3057411,EPI_ISL_3057189,EPI_ISL_2672828,EPI_ISL_2672426,EPI_ISL_2862489,EPI_ISL_2981263,EPI_ISL_3137231,EPI_ISL_3136612,EPI_ISL_2787158,EPI_ISL_2787604,EPI_ISL_2787980,EPI_ISL_2610544,EPI_ISL_2610172,EPI_ISL_2610161,EPI_ISL_3137230,EPI_ISL_3137184,EPI_ISL_3137241,EPI_ISL_3136601,EPI_ISL_3136603,EPI_ISL_3057422,EPI_ISL_3136567,EPI_ISL_3057399,EPI_ISL_3057410,EPI_ISL_2672402,EPI_ISL_2610130,EPI_ISL_2610189,EPI_ISL_3136557,EPI_ISL_3136621,EPI_ISL_3137196,EPI_ISL_2475384,EPI_ISL_3136611,EPI_ISL_3137217,EPI_ISL_3137254,EPI_ISL_3137208,EPI_ISL_3137195,EPI_ISL_3136568,EPI_ISL_3137173,EPI_ISL_3137174,EPI_ISL_3137186,EPI_ISL_3137183,EPI_ISL_3057257,EPI_ISL_3057248,EPI_ISL_3136593,EPI_ISL_3136591,EPI_ISL_3136592,EPI_ISL_2788253,EPI_ISL_3057177,EPI_ISL_2863108,EPI_ISL_3057425,EPI_ISL_2862876,EPI_ISL_3057416,EPI_ISL_3136602,EPI_ISL_3057220,EPI_ISL_2787178,EPI_ISL_2788246,EPI_ISL_2862771,EPI_ISL_2862446,EPI_ISL_2219781,EPI_ISL_2406299,EPI_ISL_2406277,EPI_ISL_2406233,EPI_ISL_2406244,EPI_ISL_2406289,EPI_ISL_2406309,EPI_ISL_2406256,EPI_ISL_2406278,EPI_ISL_2406290,EPI_ISL_2406300,EPI_ISL_2406310,EPI_ISL_2406234,EPI_ISL_2406245,EPI_ISL_2406257,EPI_ISL_2406267,EPI_ISL_2406279,EPI_ISL_2406291,EPI_ISL_2406301,EPI_ISL_2406311,EPI_ISL_2406235,EPI_ISL_2406246,EPI_ISL_2406258,EPI_ISL_2406280,EPI_ISL_2406268,EPI_ISL_2406385,EPI_ISL_2406361,EPI_ISL_2406349,EPI_ISL_2406373,EPI_ISL_2406337,EPI_ISL_2406325,EPI_ISL_2406313,EPI_ISL_2406312,EPI_ISL_2406302,EPI_ISL_2406292,EPI_ISL_2406326,EPI_ISL_2406338,EPI_ISL_2406350,EPI_ISL_2406362,EPI_ISL_2406374,EPI_ISL_2406386,EPI_ISL_2406396,EPI_ISL_2406314,EPI_ISL_2406397,EPI_ISL_2406315,EPI_ISL_2406327,EPI_ISL_2406339,EPI_ISL_2406351,EPI_ISL_2406363,EPI_ISL_2406375,EPI_ISL_2474950,EPI_ISL_2475493,EPI_ISL_2476075,EPI_ISL_2475478,EPI_ISL_2474242,EPI_ISL_2476063,EPI_ISL_2474934,EPI_ISL_2475488,EPI_ISL_2475491,EPI_ISL_2475654,EPI_ISL_2474920,EPI_ISL_2474930,EPI_ISL_2474935,EPI_ISL_2474937,EPI_ISL_2474943,EPI_ISL_2474951,EPI_ISL_2474954,EPI_ISL_2476250,EPI_ISL_2474231,EPI_ISL_2474931,EPI_ISL_2476066,EPI_ISL_2474938,EPI_ISL_2474944,EPI_ISL_2476073,EPI_ISL_2476076,EPI_ISL_2474921,EPI_ISL_2474243,EPI_ISL_2475483,EPI_ISL_2475485,EPI_ISL_2474939,EPI_ISL_2475492,EPI_ISL_2476074,EPI_ISL_2476077,EPI_ISL_2475486,EPI_ISL_2474940,EPI_ISL_2476064,EPI_ISL_2474922,EPI_ISL_2474925,EPI_ISL_2475714,EPI_ISL_2474245,EPI_ISL_2474955,EPI_ISL_2475482,EPI_ISL_2475479,EPI_ISL_2476067,EPI_ISL_2476065,EPI_ISL_2475494,EPI_ISL_2474941,EPI_ISL_2474945,EPI_ISL_2474956,EPI_ISL_2219826,EPI_ISL_2302735,EPI_ISL_2610859,EPI_ISL_2610820,EPI_ISL_2673154,EPI_ISL_2216685,EPI_ISL_2218409,EPI_ISL_2219820,EPI_ISL_2303200,EPI_ISL_2302741,EPI_ISL_2303767,EPI_ISL_2303332,EPI_ISL_2303330,EPI_ISL_2303333,EPI_ISL_2302715,EPI_ISL_2302729,EPI_ISL_2302736,EPI_ISL_2303193,EPI_ISL_2302699,EPI_ISL_2610818,EPI_ISL_2610848,EPI_ISL_2610809,EPI_ISL_2610790,EPI_ISL_2610791,EPI_ISL_2610829,EPI_ISL_2610819,EPI_ISL_2610802,EPI_ISL_2673201,EPI_ISL_2673151,EPI_ISL_2610852,EPI_ISL_2302738,EPI_ISL_2303785,EPI_ISL_2303187,EPI_ISL_2303374,EPI_ISL_2302728,EPI_ISL_2218390,EPI_ISL_2219791,EPI_ISL_2219744,EPI_ISL_2093841,EPI_ISL_2215629,EPI_ISL_2216643,EPI_ISL_2216651,EPI_ISL_2218335,EPI_ISL_2216668,EPI_ISL_2218956,EPI_ISL_2218381,EPI_ISL_2219833,EPI_ISL_2216725,EPI_ISL_2219793,EPI_ISL_2218372,EPI_ISL_2218951,EPI_ISL_2216703,EPI_ISL_2216715,EPI_ISL_2218946,EPI_ISL_2216700,EPI_ISL_2219132,EPI_ISL_2216713,EPI_ISL_2216675,EPI_ISL_2218398,EPI_ISL_2219786,EPI_ISL_2302714,EPI_ISL_2302721,EPI_ISL_2302707,EPI_ISL_2303906,EPI_ISL_2302188,EPI_ISL_2303329,EPI_ISL_2302680,EPI_ISL_2787448,EPI_ISL_2094240,EPI_ISL_2303195,EPI_ISL_2302743,EPI_ISL_2093842,EPI_ISL_2092894,EPI_ISL_2094258,EPI_ISL_2094250,EPI_ISL_2093406,EPI_ISL_2303764,EPI_ISL_2303372,EPI_ISL_2303371,EPI_ISL_2302183,EPI_ISL_2302700,EPI_ISL_2302182,EPI_ISL_2302722,EPI_ISL_2302747,EPI_ISL_2302689,EPI_ISL_2303784,EPI_ISL_2302712,EPI_ISL_2302696,EPI_ISL_2673195,EPI_ISL_2673186,EPI_ISL_2673204,EPI_ISL_2610812,EPI_ISL_2610849,EPI_ISL_2610832,EPI_ISL_2610810,EPI_ISL_2610839,EPI_ISL_2610861,EPI_ISL_2673161,EPI_ISL_2673146,EPI_ISL_2673175,EPI_ISL_2610842,EPI_ISL_2610822,EPI_ISL_2610803,EPI_ISL_2610841,EPI_ISL_2610792,EPI_ISL_2610793,EPI_ISL_2219817,EPI_ISL_2218958,EPI_ISL_2218413,EPI_ISL_2218953,EPI_ISL_2218948,EPI_ISL_2303376,EPI_ISL_2610858,EPI_ISL_2610800,EPI_ISL_2610811,EPI_ISL_2610801,EPI_ISL_2610851,EPI_ISL_2610830,EPI_ISL_2610831,EPI_ISL_2610813,EPI_ISL_2610850,EPI_ISL_2610840,EPI_ISL_2303766,EPI_ISL_2303182,EPI_ISL_2673165,EPI_ISL_2673171,EPI_ISL_2673138,EPI_ISL_2673205,EPI_ISL_2673210,EPI_ISL_2610794,EPI_ISL_2610862,EPI_ISL_2610821,EPI_ISL_2788373,EPI_ISL_2788370,EPI_ISL_2673163,EPI_ISL_2673194,EPI_ISL_2673182,EPI_ISL_2673170,EPI_ISL_2673174,EPI_ISL_2673160,EPI_ISL_2673176,EPI_ISL_2673187,EPI_ISL_2673196,EPI_ISL_2788200,EPI_ISL_2787734,EPI_ISL_2788372,EPI_ISL_2787446,EPI_ISL_2673137,EPI_ISL_2673185,EPI_ISL_2673164,EPI_ISL_2673155,EPI_ISL_2788094,EPI_ISL_2788371,EPI_ISL_2787443,EPI_ISL_2610860,EPI_ISL_2610838,EPI_ISL_2610828,EPI_ISL_2219805,EPI_ISL_2093423,EPI_ISL_2474924,EPI_ISL_2302713,EPI_ISL_2302708,EPI_ISL_2303763,EPI_ISL_2303753,EPI_ISL_2302681,EPI_ISL_2303395,EPI_ISL_2219784,EPI_ISL_2303396,EPI_ISL_2218363,EPI_ISL_2216656,EPI_ISL_3057373,EPI_ISL_3137298,EPI_ISL_3057429,EPI_ISL_3057437,EPI_ISL_2981196,EPI_ISL_2981205,EPI_ISL_2981201,EPI_ISL_3057401,EPI_ISL_3057396,EPI_ISL_2787460,EPI_ISL_2862704,EPI_ISL_2862534,EPI_ISL_2862995,EPI_ISL_2863209,EPI_ISL_2863003,EPI_ISL_2787454,EPI_ISL_2788317,EPI_ISL_3258364,EPI_ISL_2981199,EPI_ISL_3137340,EPI_ISL_3137408,EPI_ISL_3137398,EPI_ISL_2787449,EPI_ISL_3057382,EPI_ISL_2981210,EPI_ISL_3057357,EPI_ISL_2787455,EPI_ISL_2863231,EPI_ISL_2787743,EPI_ISL_2787153,EPI_ISL_2787461,EPI_ISL_2787452,EPI_ISL_2787746,EPI_ISL_2788376,EPI_ISL_2981213,EPI_ISL_2981442,EPI_ISL_2862457,EPI_ISL_2788204,EPI_ISL_2788205,EPI_ISL_2788375,EPI_ISL_2788374,EPI_ISL_2787742,EPI_ISL_2788320,EPI_ISL_2787958,EPI_ISL_2862461,EPI_ISL_2787739,EPI_ISL_2788318,EPI_ISL_2862528,EPI_ISL_2981209,EPI_ISL_3057349,EPI_ISL_2862525,EPI_ISL_2863063,EPI_ISL_2862650,EPI_ISL_2787458,EPI_ISL_2787956,EPI_ISL_2787152,EPI_ISL_3057427,EPI_ISL_3258357,EPI_ISL_2981214,EPI_ISL_3057365,EPI_ISL_3057372,EPI_ISL_3258355,EPI_ISL_3258405,EPI_ISL_3137362,EPI_ISL_3137407,EPI_ISL_3137349,EPI_ISL_3137350,EPI_ISL_3057344,EPI_ISL_3057377,EPI_ISL_3057350,EPI_ISL_3057378,EPI_ISL_3057423,EPI_ISL_3137308,EPI_ISL_3258378,EPI_ISL_3057366,EPI_ISL_3057383,EPI_ISL_3258381,EPI_ISL_3057418,EPI_ISL_3137359,EPI_ISL_3137371,EPI_ISL_3137381,EPI_ISL_3137339,EPI_ISL_3137406,EPI_ISL_3137396,EPI_ISL_3137348,EPI_ISL_3258406,EPI_ISL_3137287,EPI_ISL_3258403,EPI_ISL_2981097,EPI_ISL_3057391,EPI_ISL_2863018,EPI_ISL_2862537,EPI_ISL_2787457,EPI_ISL_2787745,EPI_ISL_2862645,EPI_ISL_2862536,EPI_ISL_2863014,EPI_ISL_2862649,EPI_ISL_3137319,EPI_ISL_3137399,EPI_ISL_3137361,EPI_ISL_3137391,EPI_ISL_3137383,EPI_ISL_3137372,EPI_ISL_3137276,EPI_ISL_3137410,EPI_ISL_3258412,EPI_ISL_3137389,EPI_ISL_3137351,EPI_ISL_2981211,EPI_ISL_3257648,EPI_ISL_3137266,EPI_ISL_3057413,EPI_ISL_2788267,EPI_ISL_2788190,EPI_ISL_2788266,EPI_ISL_2788271,EPI_ISL_2475417,EPI_ISL_2475979,EPI_ISL_2217522,EPI_ISL_2787187,EPI_ISL_2672654,EPI_ISL_2217541,EPI_ISL_2787622,EPI_ISL_3057166,EPI_ISL_3057108,EPI_ISL_3057120,EPI_ISL_2862970,EPI_ISL_2672620,EPI_ISL_2220255,EPI_ISL_2474809,EPI_ISL_2981369,EPI_ISL_2610244,EPI_ISL_2610268,EPI_ISL_2610209,EPI_ISL_3057131,EPI_ISL_2474814,EPI_ISL_2610221,EPI_ISL_2475964,EPI_ISL_2475412,EPI_ISL_2610197,EPI_ISL_2476316,EPI_ISL_2217534,EPI_ISL_2672574,EPI_ISL_2672585,EPI_ISL_3057185,EPI_ISL_3057174,EPI_ISL_2981365,EPI_ISL_2475972,EPI_ISL_2672608,EPI_ISL_2610280,EPI_ISL_2787189,EPI_ISL_2981370,EPI_ISL_2981371,EPI_ISL_2981363,EPI_ISL_2981373,EPI_ISL_2475969,EPI_ISL_2788194,EPI_ISL_2610210,EPI_ISL_2610233,EPI_ISL_2672631,EPI_ISL_2474824,EPI_ISL_2217555,EPI_ISL_2475962,EPI_ISL_2474821,EPI_ISL_2475973,EPI_ISL_2610256,EPI_ISL_3057164,EPI_ISL_3057175,EPI_ISL_3057121,EPI_ISL_3057132,EPI_ISL_3057143,EPI_ISL_3057155,EPI_ISL_3057109,EPI_ISL_3057186,EPI_ISL_3057154,EPI_ISL_3057165,EPI_ISL_2788196,EPI_ISL_2788195,EPI_ISL_2476294,EPI_ISL_2672643,EPI_ISL_2672644,EPI_ISL_2787628,EPI_ISL_2788255,EPI_ISL_2788193,EPI_ISL_3057142,EPI_ISL_2863135,EPI_ISL_2863126,EPI_ISL_3136894,EPI_ISL_3136905,EPI_ISL_3136964,EPI_ISL_3136952,EPI_ISL_3136895,EPI_ISL_3136940,EPI_ISL_3136975,EPI_ISL_3136928,EPI_ISL_3136976,EPI_ISL_3136916,EPI_ISL_2981367,EPI_ISL_2981372,EPI_ISL_3057153,EPI_ISL_2863103,EPI_ISL_2862631,EPI_ISL_2862488,EPI_ISL_3057141,EPI_ISL_2610222,EPI_ISL_2220192,EPI_ISL_2220203,EPI_ISL_2220195,EPI_ISL_2220236,EPI_ISL_2672632,EPI_ISL_2672596,EPI_ISL_2610198,EPI_ISL_2475406,EPI_ISL_2863147,EPI_ISL_2862723,EPI_ISL_2862725,EPI_ISL_2862721,EPI_ISL_2220252,EPI_ISL_2475401,EPI_ISL_2476260,EPI_ISL_2474808,EPI_ISL_2475965,EPI_ISL_2474225,EPI_ISL_2474224,EPI_ISL_2218640,EPI_ISL_2220190,EPI_ISL_2981368,EPI_ISL_2217734,EPI_ISL_2217711,EPI_ISL_2217741,EPI_ISL_2218772,EPI_ISL_2302946,EPI_ISL_2218754,EPI_ISL_2218766,EPI_ISL_2217709,EPI_ISL_2302222,EPI_ISL_2218734,EPI_ISL_2218777,EPI_ISL_2302941,EPI_ISL_2217793,EPI_ISL_2220333,EPI_ISL_2218804,EPI_ISL_2220351,EPI_ISL_2093342,EPI_ISL_2217719,EPI_ISL_2220331,EPI_ISL_2218782,EPI_ISL_2218797,EPI_ISL_2218894,EPI_ISL_2218787,EPI_ISL_2093368,EPI_ISL_2093375,EPI_ISL_2217707,EPI_ISL_2093349,EPI_ISL_2218892,EPI_ISL_2094218,EPI_ISL_2220346,EPI_ISL_2217696,EPI_ISL_2218795,EPI_ISL_2217876,EPI_ISL_2217803,EPI_ISL_2217723,EPI_ISL_2220336,EPI_ISL_2220344,EPI_ISL_2217763,EPI_ISL_2217757,EPI_ISL_2302641,EPI_ISL_2220341,EPI_ISL_2217731,EPI_ISL_2220354,EPI_ISL_2218785,EPI_ISL_2217700,EPI_ISL_2302205,EPI_ISL_2217698,EPI_ISL_2093382,EPI_ISL_2218769,EPI_ISL_2217721,EPI_ISL_2218750,EPI_ISL_2218988,EPI_ISL_2303398,EPI_ISL_2217770,EPI_ISL_2217319,EPI_ISL_3056734,EPI_ISL_3056723,EPI_ISL_2217268,EPI_ISL_2217229,EPI_ISL_3056776,EPI_ISL_3056764,EPI_ISL_2218586,EPI_ISL_2217291,EPI_ISL_3056803,EPI_ISL_3056765,EPI_ISL_3056777,EPI_ISL_2220084,EPI_ISL_2220123,EPI_ISL_2220086,EPI_ISL_2217338,EPI_ISL_2217225,EPI_ISL_2220138,EPI_ISL_2220097,EPI_ISL_3056724,EPI_ISL_3056786,EPI_ISL_3056754,EPI_ISL_3056743,EPI_ISL_2862698,EPI_ISL_2862541,EPI_ISL_2862700,EPI_ISL_2863277,EPI_ISL_2862702,EPI_ISL_2788314,EPI_ISL_2787594,EPI_ISL_2787417,EPI_ISL_2787737,EPI_ISL_2788312,EPI_ISL_2787827,EPI_ISL_2787422,EPI_ISL_2788092,EPI_ISL_2788091,EPI_ISL_2788391,EPI_ISL_2788098,EPI_ISL_2788387,EPI_ISL_2787829,EPI_ISL_2303742,EPI_ISL_2672797,EPI_ISL_2303303,EPI_ISL_2302694,EPI_ISL_2406333,EPI_ISL_2862559,EPI_ISL_2406367,EPI_ISL_3057938,EPI_ISL_3057913,EPI_ISL_3057891,EPI_ISL_3057930,EPI_ISL_3057230,EPI_ISL_2302664,EPI_ISL_2475459,EPI_ISL_2672798,EPI_ISL_2788175,EPI_ISL_2672859,EPI_ISL_2303167,EPI_ISL_3057944,EPI_ISL_3137096,EPI_ISL_3137142,EPI_ISL_3057934,EPI_ISL_2981292,EPI_ISL_2981289,EPI_ISL_2474889,EPI_ISL_2474917,EPI_ISL_2476056,EPI_ISL_3057249,EPI_ISL_2672846,EPI_ISL_2610450,EPI_ISL_3057932,EPI_ISL_3057915,EPI_ISL_3057905,EPI_ISL_2474894,EPI_ISL_3057904,EPI_ISL_2474906,EPI_ISL_2610372,EPI_ISL_2788173,EPI_ISL_2787441,EPI_ISL_2788088,EPI_ISL_2672815,EPI_ISL_3057943,EPI_ISL_3057889,EPI_ISL_3057928,EPI_ISL_2862813,EPI_ISL_2303169,EPI_ISL_3137130,EPI_ISL_2981287,EPI_ISL_3057258,EPI_ISL_2862817,EPI_ISL_3057922,EPI_ISL_3057903,EPI_ISL_3057912,EPI_ISL_3057919,EPI_ISL_3057946,EPI_ISL_2610384,EPI_ISL_2474910,EPI_ISL_3057191,EPI_ISL_2302675,EPI_ISL_2406357,EPI_ISL_2406379,EPI_ISL_2406402,EPI_ISL_2474892,EPI_ISL_3057937,EPI_ISL_3057880,EPI_ISL_3057921,EPI_ISL_3057893,EPI_ISL_2981298,EPI_ISL_2981303,EPI_ISL_2981307,EPI_ISL_2302642,EPI_ISL_2672837,EPI_ISL_2303304,EPI_ISL_2610416,EPI_ISL_2303738,EPI_ISL_2302666,EPI_ISL_2672796,EPI_ISL_2672795,EPI_ISL_2672805,EPI_ISL_3057240,EPI_ISL_2981251,EPI_ISL_2981294,EPI_ISL_3057911,EPI_ISL_3057901,EPI_ISL_3057890,EPI_ISL_2610407,EPI_ISL_2788386,EPI_ISL_2787415,EPI_ISL_2610406,EPI_ISL_2610417,EPI_ISL_2788316,EPI_ISL_2787438,EPI_ISL_2610440,EPI_ISL_2303163,EPI_ISL_2981302,EPI_ISL_2406381,EPI_ISL_2610451,EPI_ISL_2862660,EPI_ISL_2303176,EPI_ISL_2787971,EPI_ISL_2474907,EPI_ISL_2302665,EPI_ISL_2476042,EPI_ISL_2863295,EPI_ISL_2474905,EPI_ISL_2672817,EPI_ISL_2787974,EPI_ISL_2302672,EPI_ISL_2610428,EPI_ISL_2672808,EPI_ISL_2672856,EPI_ISL_2788172,EPI_ISL_3057948,EPI_ISL_3137072,EPI_ISL_3137154,EPI_ISL_2862830,EPI_ISL_3057883,EPI_ISL_3057959,EPI_ISL_2474283,EPI_ISL_2406359,EPI_ISL_2475463,EPI_ISL_2610375,EPI_ISL_2474312,EPI_ISL_2610398,EPI_ISL_2475218,EPI_ISL_2406336,EPI_ISL_2406383,EPI_ISL_2406405,EPI_ISL_2406395,EPI_ISL_2474306,EPI_ISL_2610374,EPI_ISL_2672836,EPI_ISL_2406344,EPI_ISL_2610388,EPI_ISL_2406320,EPI_ISL_2610442,EPI_ISL_2610376,EPI_ISL_2610418,EPI_ISL_2672814,EPI_ISL_2303735,EPI_ISL_3057884,EPI_ISL_2474901,EPI_ISL_3057875,EPI_ISL_2476045,EPI_ISL_2672855,EPI_ISL_3057894,EPI_ISL_3057897,EPI_ISL_3057945,EPI_ISL_3057916,EPI_ISL_2302649,EPI_ISL_3057933,EPI_ISL_3057923,EPI_ISL_3057920,EPI_ISL_3057882,EPI_ISL_2672807,EPI_ISL_2672826,EPI_ISL_2406394,EPI_ISL_2474888,EPI_ISL_2302676,EPI_ISL_2303181,EPI_ISL_3057929,EPI_ISL_3057940,EPI_ISL_3057949,EPI_ISL_3057924,EPI_ISL_3057881,EPI_ISL_2475458,EPI_ISL_2476043,EPI_ISL_2474899,EPI_ISL_3057876,EPI_ISL_2672848,EPI_ISL_2475461,EPI_ISL_3057896,EPI_ISL_2476052,EPI_ISL_2475460,EPI_ISL_2406406,EPI_ISL_2302934,EPI_ISL_2303292,EPI_ISL_2302656,EPI_ISL_2474254,EPI_ISL_2474884,EPI_ISL_2475457,EPI_ISL_2302165,EPI_ISL_2610427,EPI_ISL_2475468,EPI_ISL_2303164,EPI_ISL_2610439,EPI_ISL_2610438,EPI_ISL_2475474,EPI_ISL_2672867,EPI_ISL_2303740,EPI_ISL_2406371,EPI_ISL_2474908,EPI_ISL_2863279,EPI_ISL_2863065,EPI_ISL_3057914,EPI_ISL_2672839,EPI_ISL_2475456,EPI_ISL_2672849,EPI_ISL_2787826,EPI_ISL_2474898,EPI_ISL_2406322,EPI_ISL_2406390,EPI_ISL_2303189,EPI_ISL_2862439,EPI_ISL_3057211,EPI_ISL_2406334,EPI_ISL_2406391,EPI_ISL_2474900,EPI_ISL_2862560,EPI_ISL_2406403,EPI_ISL_2610385,EPI_ISL_2672868,EPI_ISL_2672825,EPI_ISL_2787972,EPI_ISL_2787824,EPI_ISL_2302928,EPI_ISL_2787726,EPI_ISL_2787429,EPI_ISL_2787435,EPI_ISL_2787431,EPI_ISL_2475464,EPI_ISL_2475469,EPI_ISL_2476051,EPI_ISL_2474893,EPI_ISL_2862549,EPI_ISL_2672838,EPI_ISL_2788382,EPI_ISL_2787729,EPI_ISL_2788381,EPI_ISL_2981300,EPI_ISL_2981308,EPI_ISL_2303179,EPI_ISL_2302644,EPI_ISL_2981306,EPI_ISL_2981582,EPI_ISL_2406323,EPI_ISL_2406346,EPI_ISL_2981288,EPI_ISL_3057939,EPI_ISL_2475750,EPI_ISL_2610396,EPI_ISL_2610452,EPI_ISL_2610387,EPI_ISL_2610408,EPI_ISL_2610429,EPI_ISL_2610397,EPI_ISL_2610373,EPI_ISL_2672813,EPI_ISL_2610453,EPI_ISL_2672847,EPI_ISL_2610454,EPI_ISL_2672816,EPI_ISL_2672870,EPI_ISL_2475467,EPI_ISL_2406324,EPI_ISL_2672857,EPI_ISL_2672858,EPI_ISL_2474909,EPI_ISL_2474229,EPI_ISL_2610430,EPI_ISL_2610419,EPI_ISL_2406356,EPI_ISL_2303161,EPI_ISL_2406368,EPI_ISL_2302660,EPI_ISL_2303168,EPI_ISL_2406332,EPI_ISL_2303949,EPI_ISL_2672835,EPI_ISL_2788223,EPI_ISL_2406401,EPI_ISL_2672824,EPI_ISL_2672823,EPI_ISL_2672804,EPI_ISL_2303180,EPI_ISL_2302166,EPI_ISL_2610386,EPI_ISL_2406404,EPI_ISL_2406369,EPI_ISL_2474897,EPI_ISL_2981252,EPI_ISL_2475453,EPI_ISL_2475465,EPI_ISL_2474911,EPI_ISL_2474916,EPI_ISL_2474890,EPI_ISL_2475454,EPI_ISL_2476053,EPI_ISL_2475475,EPI_ISL_2474915,EPI_ISL_2788227,EPI_ISL_2787595,EPI_ISL_2787864,EPI_ISL_2303171,EPI_ISL_2303296,EPI_ISL_2302643,EPI_ISL_2303934,EPI_ISL_2303183,EPI_ISL_2475748,EPI_ISL_3057250,EPI_ISL_3057895,EPI_ISL_2406348,EPI_ISL_2981295,EPI_ISL_3057200,EPI_ISL_2406384,EPI_ISL_2406321,EPI_ISL_2862765,EPI_ISL_2302648,EPI_ISL_2302670,EPI_ISL_2303184,EPI_ISL_2302671,EPI_ISL_2302652,EPI_ISL_2406380,EPI_ISL_3137110,EPI_ISL_3137121,EPI_ISL_3057887,EPI_ISL_3057918,EPI_ISL_3057878,EPI_ISL_3057935,EPI_ISL_3057910,EPI_ISL_3137122,EPI_ISL_3057907,EPI_ISL_3057877,EPI_ISL_3137099,EPI_ISL_3137085,EPI_ISL_3137120,EPI_ISL_2672827,EPI_ISL_2672869,EPI_ISL_2981250,EPI_ISL_3057874,EPI_ISL_2406393,EPI_ISL_2406382,EPI_ISL_2406370,EPI_ISL_2981309,EPI_ISL_2302682,EPI_ISL_2406392,EPI_ISL_2406335,EPI_ISL_2406358,EPI_ISL_2406360,EPI_ISL_2406345,EPI_ISL_2406372,EPI_ISL_3057925,EPI_ISL_2406347,EPI_ISL_2302196,EPI_ISL_2788102,EPI_ISL_2474918,EPI_ISL_2302669,EPI_ISL_2981305,EPI_ISL_2672806,EPI_ISL_2610409,EPI_ISL_2610441,EPI_ISL_2475452,EPI_ISL_2303746,EPI_ISL_2303170,EPI_ISL_2862542,EPI_ISL_2981291,EPI_ISL_2474883,EPI_ISL_3137134,EPI_ISL_3137146,EPI_ISL_3137147,EPI_ISL_3137077,EPI_ISL_3137113,EPI_ISL_3137101,EPI_ISL_3137112,EPI_ISL_3137123,EPI_ISL_3137088,EPI_ISL_3137076,EPI_ISL_3137135,EPI_ISL_3137111,EPI_ISL_3137075,EPI_ISL_3137089,EPI_ISL_3057899,EPI_ISL_3057888,EPI_ISL_3057900,EPI_ISL_3057931,EPI_ISL_3057892,EPI_ISL_3057917,EPI_ISL_3057947,EPI_ISL_3057885,EPI_ISL_3057879,EPI_ISL_3057908,EPI_ISL_3057936,EPI_ISL_3057927,EPI_ISL_3057926,EPI_ISL_3057942,EPI_ISL_3057941,EPI_ISL_3057909,EPI_ISL_3137074,EPI_ISL_3137098,EPI_ISL_3137097,EPI_ISL_3137109,EPI_ISL_3137087,EPI_ISL_3137158,EPI_ISL_3137124,EPI_ISL_3137073,EPI_ISL_3137155,EPI_ISL_3137108,EPI_ISL_3137119,EPI_ISL_3137131,EPI_ISL_3137084,EPI_ISL_3137143,EPI_ISL_3137156,EPI_ISL_3137086,EPI_ISL_3137157,EPI_ISL_3137132,EPI_ISL_3137133,EPI_ISL_3137144,EPI_ISL_3137145,EPI_ISL_3137100,EPI_ISL_3137159,EPI_ISL_2093445,EPI_ISL_2093448,EPI_ISL_2094266,EPI_ISL_2093757,EPI_ISL_2220226,EPI_ISL_2220241,EPI_ISL_2220260,EPI_ISL_2217561,EPI_ISL_2220274,EPI_ISL_2217607,EPI_ISL_2220420,EPI_ISL_2220300,EPI_ISL_2217563,EPI_ISL_2219105,EPI_ISL_2220280,EPI_ISL_2220397,EPI_ISL_2220308,EPI_ISL_2219140,EPI_ISL_2217654,EPI_ISL_2220278,EPI_ISL_2220269,EPI_ISL_2219095,EPI_ISL_2218699,EPI_ISL_2220290,EPI_ISL_2220297,EPI_ISL_2093439,EPI_ISL_2220305,EPI_ISL_2220285,EPI_ISL_2093897,EPI_ISL_2217659,EPI_ISL_2094279,EPI_ISL_2220288,EPI_ISL_2217565,EPI_ISL_2220299,EPI_ISL_2220276,EPI_ISL_2217577,EPI_ISL_2303046,EPI_ISL_2302193,EPI_ISL_2302427,EPI_ISL_2094327,EPI_ISL_3136662,EPI_ISL_3136672,EPI_ISL_3136671,EPI_ISL_3136664,EPI_ISL_3136647,EPI_ISL_3136653,EPI_ISL_3136646,EPI_ISL_3136639,EPI_ISL_3136651,EPI_ISL_3136652,EPI_ISL_3136645,EPI_ISL_3136632,EPI_ISL_3136667,EPI_ISL_3136640,EPI_ISL_2673388,EPI_ISL_2673377,EPI_ISL_2673381,EPI_ISL_2405508,EPI_ISL_2405530,EPI_ISL_2405462,EPI_ISL_2405531,EPI_ISL_2405463,EPI_ISL_2405543,EPI_ISL_2405522,EPI_ISL_2672757,EPI_ISL_2673389,EPI_ISL_2673366,EPI_ISL_2673372,EPI_ISL_2405913,EPI_ISL_2303541,EPI_ISL_2672768,EPI_ISL_2610048,EPI_ISL_2610085,EPI_ISL_2610064,EPI_ISL_2610096,EPI_ISL_2788231,EPI_ISL_2672783,EPI_ISL_2672773,EPI_ISL_2672774,EPI_ISL_2303545,EPI_ISL_2673380,EPI_ISL_2862616,EPI_ISL_2672792,EPI_ISL_2610086,EPI_ISL_2610075,EPI_ISL_2610063,EPI_ISL_2610112,EPI_ISL_2610047,EPI_ISL_2610057,EPI_ISL_2672789,EPI_ISL_2673379,EPI_ISL_2610114,EPI_ISL_2610083,EPI_ISL_2610072,EPI_ISL_2303534,EPI_ISL_2303537,EPI_ISL_2303539,EPI_ISL_2405464,EPI_ISL_2405544,EPI_ISL_2405541,EPI_ISL_2405461,EPI_ISL_2405511,EPI_ISL_2405533,EPI_ISL_2405488,EPI_ISL_2405500,EPI_ISL_2405498,EPI_ISL_2405509,EPI_ISL_2405520,EPI_ISL_2405542,EPI_ISL_2405510,EPI_ISL_2405476,EPI_ISL_2405532,EPI_ISL_2405497,EPI_ISL_2405473,EPI_ISL_2405931,EPI_ISL_2405938,EPI_ISL_2405486,EPI_ISL_2405521,EPI_ISL_2405475,EPI_ISL_2405519,EPI_ISL_2405487,EPI_ISL_2405485,EPI_ISL_2405474,EPI_ISL_2405499,EPI_ISL_2302430,EPI_ISL_2405934,EPI_ISL_2302432,EPI_ISL_2405918,EPI_ISL_2303544,EPI_ISL_2303540,EPI_ISL_2303531,EPI_ISL_2093777,EPI_ISL_2093776,EPI_ISL_2093459,EPI_ISL_2093449,EPI_ISL_2093905,EPI_ISL_2093453,EPI_ISL_2093773,EPI_ISL_2093451,EPI_ISL_2094288,EPI_ISL_2093455,EPI_ISL_2093460,EPI_ISL_2094354,EPI_ISL_2093778,EPI_ISL_2303543,EPI_ISL_2302181,EPI_ISL_2302428,EPI_ISL_2302419,EPI_ISL_2303948,EPI_ISL_2303536,EPI_ISL_2093775,EPI_ISL_2302435,EPI_ISL_2672763,EPI_ISL_2788233,EPI_ISL_2673383,EPI_ISL_2673396,EPI_ISL_2672762,EPI_ISL_2610056,EPI_ISL_2610073,EPI_ISL_2672756,EPI_ISL_2610084,EPI_ISL_2610105,EPI_ISL_2672772,EPI_ISL_2610097,EPI_ISL_2610074,EPI_ISL_2672767,EPI_ISL_2672761,EPI_ISL_2672788,EPI_ISL_2672793,EPI_ISL_2672779,EPI_ISL_2673365,EPI_ISL_2863423,EPI_ISL_2862628,EPI_ISL_2673390,EPI_ISL_2862444,EPI_ISL_2862605,EPI_ISL_2672794,EPI_ISL_2672778,EPI_ISL_2672784,EPI_ISL_2673392,EPI_ISL_2863377,EPI_ISL_2863397,EPI_ISL_2862478,EPI_ISL_2862623,EPI_ISL_2673384,EPI_ISL_2862959,EPI_ISL_2862754,EPI_ISL_2673371,EPI_ISL_2863369,EPI_ISL_2862966,EPI_ISL_2862608,EPI_ISL_2863077,EPI_ISL_2788229,EPI_ISL_2673373,EPI_ISL_2862618,EPI_ISL_2862472,EPI_ISL_2673393,EPI_ISL_2673397,EPI_ISL_2673385,EPI_ISL_2673367,EPI_ISL_2673394,EPI_ISL_2610104,EPI_ISL_2610113,EPI_ISL_2610065,EPI_ISL_2610049,EPI_ISL_2610095,EPI_ISL_2610055,EPI_ISL_2788232,EPI_ISL_3136657,EPI_ISL_3136650,EPI_ISL_3056791,EPI_ISL_3136668,EPI_ISL_3136633,EPI_ISL_3136658,EPI_ISL_3136659,EPI_ISL_3056744,EPI_ISL_3056796,EPI_ISL_2863048,EPI_ISL_3056797,EPI_ISL_3056726,EPI_ISL_3056801,EPI_ISL_3056725,EPI_ISL_3056766,EPI_ISL_3056768,EPI_ISL_3056757,EPI_ISL_3056787,EPI_ISL_3056727,EPI_ISL_3056736,EPI_ISL_2863425,EPI_ISL_2863436,EPI_ISL_2863371,EPI_ISL_2862693,EPI_ISL_3056780,EPI_ISL_3056735,EPI_ISL_2863391,EPI_ISL_2863410,EPI_ISL_3056738,EPI_ISL_3056737,EPI_ISL_3056739,EPI_ISL_3056789,EPI_ISL_3056798,EPI_ISL_3136638,EPI_ISL_3056728,EPI_ISL_3056799,EPI_ISL_3056788,EPI_ISL_3056779,EPI_ISL_3056729,EPI_ISL_3056745,EPI_ISL_3056767,EPI_ISL_3056756,EPI_ISL_3056746,EPI_ISL_3136637,EPI_ISL_3136663,EPI_ISL_3056800,EPI_ISL_3056755,EPI_ISL_3056778,EPI_ISL_3136644,EPI_ISL_3056783,EPI_ISL_3056758,EPI_ISL_3056747,EPI_ISL_3056790,EPI_ISL_3056730,EPI_ISL_3056759,EPI_ISL_3056770,EPI_ISL_3056748,EPI_ISL_3056782,EPI_ISL_3056781,EPI_ISL_3056769,EPI_ISL_2475394,EPI_ISL_2474792,EPI_ISL_2475956,EPI_ISL_2474765,EPI_ISL_2474773,EPI_ISL_2474777,EPI_ISL_2475647,EPI_ISL_2474786,EPI_ISL_2474789,EPI_ISL_2475396,EPI_ISL_2475398,EPI_ISL_2474766,EPI_ISL_2474774,EPI_ISL_2474272,EPI_ISL_2475393,EPI_ISL_2475951,EPI_ISL_2474790,EPI_ISL_2475397,EPI_ISL_2475957,EPI_ISL_2474767,EPI_ISL_2475390,EPI_ISL_2475947,EPI_ISL_2474782,EPI_ISL_2474279,EPI_ISL_2476315,EPI_ISL_2474793,EPI_ISL_2474796,EPI_ISL_2474768,EPI_ISL_2475391,EPI_ISL_2474778,EPI_ISL_3138464,EPI_ISL_3138472,EPI_ISL_3138456,EPI_ISL_3138448,EPI_ISL_3138478,EPI_ISL_3138463,EPI_ISL_3138455,EPI_ISL_3138471,EPI_ISL_3138485,EPI_ISL_3138447,EPI_ISL_3138492,EPI_ISL_3138439,EPI_ISL_3138491,EPI_ISL_3138484,EPI_ISL_3138462,EPI_ISL_3138483,EPI_ISL_3138440,EPI_ISL_3138470,EPI_ISL_3138477,EPI_ISL_3138490,EPI_ISL_3138446,EPI_ISL_3138454,EPI_ISL_3138469,EPI_ISL_3138476,EPI_ISL_3138453,EPI_ISL_3138461,EPI_ISL_3138482,EPI_ISL_3138475,EPI_ISL_3138445,EPI_ISL_3138489,EPI_ISL_3138481,EPI_ISL_3138468,EPI_ISL_3138452,EPI_ISL_3138460,EPI_ISL_3138438,EPI_ISL_3138437,EPI_ISL_3138488,EPI_ISL_3138444,EPI_ISL_3138436,EPI_ISL_3138474,EPI_ISL_3138451,EPI_ISL_3138443,EPI_ISL_3138435,EPI_ISL_3138467,EPI_ISL_3138423,EPI_ISL_3138459,EPI_ISL_3138401,EPI_ISL_3138434,EPI_ISL_3138412,EPI_ISL_3138354,EPI_ISL_3138365,EPI_ISL_3138377,EPI_ISL_3138389,EPI_ISL_3138422,EPI_ISL_3138364,EPI_ISL_3138400,EPI_ISL_3138388,EPI_ISL_3138411,EPI_ISL_3138421,EPI_ISL_3138353,EPI_ISL_3138433,EPI_ISL_3138267,EPI_ISL_3138277,EPI_ISL_3138376,EPI_ISL_3138288,EPI_ISL_3138330,EPI_ISL_3138319,EPI_ISL_3138341,EPI_ISL_3138297,EPI_ISL_3138309,EPI_ISL_3138410,EPI_ISL_3138287,EPI_ISL_3138340,EPI_ISL_3138266,EPI_ISL_3138329,EPI_ISL_3138276,EPI_ISL_3138318,EPI_ISL_3138399,EPI_ISL_3138286,EPI_ISL_3138308,EPI_ISL_3138296,EPI_ISL_3138275,EPI_ISL_3138265,EPI_ISL_3138328,EPI_ISL_3138339,EPI_ISL_3138317,EPI_ISL_3138387,EPI_ISL_3138307,EPI_ISL_3138295,EPI_ISL_3138264,EPI_ISL_3138285,EPI_ISL_3138274,EPI_ISL_3138316,EPI_ISL_3138327,EPI_ISL_3138338,EPI_ISL_3138306,EPI_ISL_3138294,EPI_ISL_3138284,EPI_ISL_3138315,EPI_ISL_3138283,EPI_ISL_3138262,EPI_ISL_3138337,EPI_ISL_3138273,EPI_ISL_3138305,EPI_ISL_3138293,EPI_ISL_3138272,EPI_ISL_3138263,EPI_ISL_3138326,EPI_ISL_3138336,EPI_ISL_3138325,EPI_ISL_3138314,EPI_ISL_3138292,EPI_ISL_3138304,EPI_ISL_3138282,EPI_ISL_3138271,EPI_ISL_3138261,EPI_ISL_3138375,EPI_ISL_3138335,EPI_ISL_3138324,EPI_ISL_3138313,EPI_ISL_3138291,EPI_ISL_3138303,EPI_ISL_3138281,EPI_ISL_3138352,EPI_ISL_3138363,EPI_ISL_3138432,EPI_ISL_3138420,EPI_ISL_3138398,EPI_ISL_3138409,EPI_ISL_3138270,EPI_ISL_3138374,EPI_ISL_3138386,EPI_ISL_3138362,EPI_ISL_3138351,EPI_ISL_3138258,EPI_ISL_3138312,EPI_ISL_3138260,EPI_ISL_3138334,EPI_ISL_3138323,EPI_ISL_3138290,EPI_ISL_3138302,EPI_ISL_3138259,EPI_ISL_3138269,EPI_ISL_3138280,EPI_ISL_3138247,EPI_ISL_3138237,EPI_ISL_3138226,EPI_ISL_3138215,EPI_ISL_2217684,EPI_ISL_2217676,EPI_ISL_2220323,EPI_ISL_2220310,EPI_ISL_2215680,EPI_ISL_2302801,EPI_ISL_2302809,EPI_ISL_2302817,EPI_ISL_2302822,EPI_ISL_2303337,EPI_ISL_2303238,EPI_ISL_2405491,EPI_ISL_2303836,EPI_ISL_2303832,EPI_ISL_2303233,EPI_ISL_2302802,EPI_ISL_2302810,EPI_ISL_2303223,EPI_ISL_2302794,EPI_ISL_2302812,EPI_ISL_2302818,EPI_ISL_2303380,EPI_ISL_2405503,EPI_ISL_2302804,EPI_ISL_2302811,EPI_ISL_2303392,EPI_ISL_2302787,EPI_ISL_2302795,EPI_ISL_2405514,EPI_ISL_2303224,EPI_ISL_2302805,EPI_ISL_2303228,EPI_ISL_2302819,EPI_ISL_2303379,EPI_ISL_2303839,EPI_ISL_2405525,EPI_ISL_2405536,EPI_ISL_2406162,EPI_ISL_2406174,EPI_ISL_2406150,EPI_ISL_2406186,EPI_ISL_2405468,EPI_ISL_2406222,EPI_ISL_2406198,EPI_ISL_2406139,EPI_ISL_2406151,EPI_ISL_2406163,EPI_ISL_2405456,EPI_ISL_2406210,EPI_ISL_2406152,EPI_ISL_2406211,EPI_ISL_2406223,EPI_ISL_2406187,EPI_ISL_2406176,EPI_ISL_2406140,EPI_ISL_2406199,EPI_ISL_2406188,EPI_ISL_2406164,EPI_ISL_2406175,EPI_ISL_2406200,EPI_ISL_2406224,EPI_ISL_2406212,EPI_ISL_2476217,EPI_ISL_2475667,EPI_ISL_2474278,EPI_ISL_2475155,EPI_ISL_2475159,EPI_ISL_2475708,EPI_ISL_2474277,EPI_ISL_2475705,EPI_ISL_2475146,EPI_ISL_2475149,EPI_ISL_2476224,EPI_ISL_2475603,EPI_ISL_2475707,EPI_ISL_2476227,EPI_ISL_2475160,EPI_ISL_2475142,EPI_ISL_2476214,EPI_ISL_2475151,EPI_ISL_2475734,EPI_ISL_2475156,EPI_ISL_2475162,EPI_ISL_2476256,EPI_ISL_2476257,EPI_ISL_2476232,EPI_ISL_2610686,EPI_ISL_2610652,EPI_ISL_2610661,EPI_ISL_2610688,EPI_ISL_2610680,EPI_ISL_2673110,EPI_ISL_2787507,EPI_ISL_2862855,EPI_ISL_2981478,EPI_ISL_2981481,EPI_ISL_2981479,EPI_ISL_3057764,EPI_ISL_3057797,EPI_ISL_3057780,EPI_ISL_3057788,EPI_ISL_3057827,EPI_ISL_3138049,EPI_ISL_3138073,EPI_ISL_3137993,EPI_ISL_3138005,EPI_ISL_3138028,EPI_ISL_3138040,EPI_ISL_3138052,EPI_ISL_3138064,EPI_ISL_3138054,EPI_ISL_3138066,EPI_ISL_3138077,EPI_ISL_3138078,EPI_ISL_3138090,EPI_ISL_3138102,EPI_ISL_3138125,EPI_ISL_2610644,EPI_ISL_2673100,EPI_ISL_2673065,EPI_ISL_2981474,EPI_ISL_2673085,EPI_ISL_3057781,EPI_ISL_2787866,EPI_ISL_2788345,EPI_ISL_2673075,EPI_ISL_2673094,EPI_ISL_2787512,EPI_ISL_3057789,EPI_ISL_2787495,EPI_ISL_3138027,EPI_ISL_3057820,EPI_ISL_2476293,EPI_ISL_2610671,EPI_ISL_2610679,EPI_ISL_2788340,EPI_ISL_2981485,EPI_ISL_2303830,EPI_ISL_2673127,EPI_ISL_3259262,EPI_ISL_2862851,EPI_ISL_2862563,EPI_ISL_2862847,EPI_ISL_2863313,EPI_ISL_2862844,EPI_ISL_2787783,EPI_ISL_3057773,EPI_ISL_2787492,EPI_ISL_2787781,EPI_ISL_2220315,EPI_ISL_2303221,EPI_ISL_2217666,EPI_ISL_2217677,EPI_ISL_2863042,EPI_ISL_2673076,EPI_ISL_2475596,EPI_ISL_2474240,EPI_ISL_2476332,EPI_ISL_3057798,EPI_ISL_2303834,EPI_ISL_3137994,EPI_ISL_2303397,EPI_ISL_2302792,EPI_ISL_2220320,EPI_ISL_2787804,EPI_ISL_3138016,EPI_ISL_2610653,EPI_ISL_2673086,EPI_ISL_2787509,EPI_ISL_2673067,EPI_ISL_2673120,EPI_ISL_2475161,EPI_ISL_3137995,EPI_ISL_2862567,EPI_ISL_2610634,EPI_ISL_2476218,EPI_ISL_2476221,EPI_ISL_2475150,EPI_ISL_2476215,EPI_ISL_2475137,EPI_ISL_2862669,EPI_ISL_2788153,EPI_ISL_2220318,EPI_ISL_2303833,EPI_ISL_2302786,EPI_ISL_2302803,EPI_ISL_2303841,EPI_ISL_3057787,EPI_ISL_2302204,EPI_ISL_3138041,EPI_ISL_2302824,EPI_ISL_2303838,EPI_ISL_2787795,EPI_ISL_2862878,EPI_ISL_3057796,EPI_ISL_2610696,EPI_ISL_2476219,EPI_ISL_2475733,EPI_ISL_2673118,EPI_ISL_2673126,EPI_ISL_2673084,EPI_ISL_2673066,EPI_ISL_2673109,EPI_ISL_2981477,EPI_ISL_2788152,EPI_ISL_2788145,EPI_ISL_2788143,EPI_ISL_2610636,EPI_ISL_2476228,EPI_ISL_2673111,EPI_ISL_2788342,EPI_ISL_2673119,EPI_ISL_2610643,EPI_ISL_2610670,EPI_ISL_2673095,EPI_ISL_2673128,EPI_ISL_2610687,EPI_ISL_2610662,EPI_ISL_2610635,EPI_ISL_2673112,EPI_ISL_2673093,EPI_ISL_3138015,EPI_ISL_3138026,EPI_ISL_3259245,EPI_ISL_3138029,EPI_ISL_3138062,EPI_ISL_3138004,EPI_ISL_3138051,EPI_ISL_3259260,EPI_ISL_3138075,EPI_ISL_3138063,EPI_ISL_3138030,EPI_ISL_3259256,EPI_ISL_3138065,EPI_ISL_2981473,EPI_ISL_2863309,EPI_ISL_2788344,EPI_ISL_2787790,EPI_ISL_3057757,EPI_ISL_3057811,EPI_ISL_3057819,EPI_ISL_3138061,EPI_ISL_3259281,EPI_ISL_2787155,EPI_ISL_3138006,EPI_ISL_3138017,EPI_ISL_2863028,EPI_ISL_2981476,EPI_ISL_2981475,EPI_ISL_2981472,EPI_ISL_2981482,EPI_ISL_2981480,EPI_ISL_2673101,EPI_ISL_2787786,EPI_ISL_3057810,EPI_ISL_3057828,EPI_ISL_2981484,EPI_ISL_2787809,EPI_ISL_2787941,EPI_ISL_2787845,EPI_ISL_2788136,EPI_ISL_3057858,EPI_ISL_2862719,EPI_ISL_2862568,EPI_ISL_3259285,EPI_ISL_3138149,EPI_ISL_2788352,EPI_ISL_3259268,EPI_ISL_3138038,EPI_ISL_3138074,EPI_ISL_3138050,EPI_ISL_3137992,EPI_ISL_3057836,EPI_ISL_3259236,EPI_ISL_3138137,EPI_ISL_3138007,EPI_ISL_2475811,EPI_ISL_2474321,EPI_ISL_2474647,EPI_ISL_2474649,EPI_ISL_2475884,EPI_ISL_2216104,EPI_ISL_2475239,EPI_ISL_2475790,EPI_ISL_2475344,EPI_ISL_2474636,EPI_ISL_2609667,EPI_ISL_2609649,EPI_ISL_2475237,EPI_ISL_2474261,EPI_ISL_2474563,EPI_ISL_2474596,EPI_ISL_2474675,EPI_ISL_2474657,EPI_ISL_2474625,EPI_ISL_2474576,EPI_ISL_2475904,EPI_ISL_2474661,EPI_ISL_2609660,EPI_ISL_2474255,EPI_ISL_2475873,EPI_ISL_2474572,EPI_ISL_2609657,EPI_ISL_2609668,EPI_ISL_2475672,EPI_ISL_2475735,EPI_ISL_2475798,EPI_ISL_2474398,EPI_ISL_2476265,EPI_ISL_2475219,EPI_ISL_2474578,EPI_ISL_2474586,EPI_ISL_2475313,EPI_ISL_2475317,EPI_ISL_2475882,EPI_ISL_2475198,EPI_ISL_2475789,EPI_I
[truncated: 196,522 more chars]
